# Supplementary material for: Gene Regulation Shifts Shed Light on Fungal Adaption in Plant Biomass Decomposers
Source: mBio. 2019 Nov 19;10(6):e02176-19. doi: 10.1128/mBio.02176-19 (PMC6867892; doi:10.1128/mBio.02176-19)
Supplement: TABLE S1 [file mBio.02176-19-st001.xlsx]

## Sheet: Early upregulated genes
Table S1. Gene Ontology enrichment analysis of decay stage-dependent DEGs in wood-decaying fungi.
GO-ID	Term	Category	FDR	P-Value	#Test	#Ref	#notAnnotTest	#notAnnotRef	Over/Under	TestSeqs	RefSeqs
P. placenta
GO:0003735	structural constituent of ribosome	F	5.77173e-20	3.0758e-23	38	83	342	8365	over	g10874.t1, g3356.t1, g28.t1, g13024.t1, g13238.t1, g9982.t1, g10939.t1, g13296.t1, g12031.t1, g8689.t1, g15.t1, g7124.t1, g6047.t1, g12579.t1, g4365.t1, g13933.t1, g14591.t1, g9122.t1, g7150.t1, g1197.t1, g27.t1, g2769.t1, g13373.t1, g797.t1, g8810.t1, g13071.t1, g1959.t1, g9488.t1, g1007.t1, g739.t1, g8923.t1, g2781.t1, g7007.t1, g11397.t1, g13234.t1, g804.t1, g13083.t1, g13066.t1	g12969.t1, g7609.t1, g890.t1, g912.t1, g3721.t1, g12969.t2, g14136.t1, g8444.t1, g12961.t1, g14222.t1, g8076.t1, g4701.t1, g7949.t1, g275.t1, g6661.t1, g23.t1, g2834.t1, g803.t1, g6407.t1, g736.t1, g845.t1, g6405.t1, g4822.t1, g14588.t1, g13245.t1, g913.t1, g13929.t1, g8537.t1, g6957.t1, g13851.t1, g4366.t1, g11426.t1, g6121.t1, g9970.t1, g13389.t1, g12578.t1, g1098.t1, g7818.t1, g13389.t2, g7672…
GO:0006412	translation	P	5.0776e-11	1.08236e-13	39	192	341	8256	over	g10874.t1, g3356.t1, g28.t1, g13024.t1, g13238.t1, g9982.t1, g10939.t1, g13296.t1, g12031.t1, g8689.t1, g15.t1, g7124.t1, g6047.t1, g12579.t1, g4365.t1, g13933.t1, g14591.t1, g9122.t1, g7150.t1, g1197.t1, g27.t1, g2769.t1, g13373.t1, g797.t1, g8810.t1, g13071.t1, g1959.t1, g9488.t1, g1007.t1, g739.t1, g8923.t1, g2781.t1, g10454.t1, g7007.t1, g11397.t1, g13234.t1, g804.t1, g13083.t1, g13066.t1	g6154.t1, g13288.t1, g890.t1, g912.t1, g3721.t1, g10434.t1, g6750.t1, g8444.t1, g5014.t1, g8217.t1, g5014.t2, g14467.t1, g7949.t1, g6661.t1, g8261.t1, g12192.t1, g2834.t1, g803.t1, g9732.t1, g717.t1, g6405.t1, g6214.t1, g12712.t1, g14588.t1, g13245.t1, g3661.t1, g13929.t1, g1698.t2, g1698.t1, g334.t1, g11235.t1, g9970.t1, g792.t1, g12578.t1, g7672.t1, g13414.t1, g14126.t1, g6884.t1, g918.t1, g794…
GO:0004497	monooxygenase activity	F	0.000858833	3.89026e-06	27	212	353	8236	over	g10956.t1, g14287.t1, g13729.t1, g8899.t1, g2451.t1, g2380.t1, g2472.t1, g5526.t1, g1221.t1, g4235.t1, g10263.t1, g7117.t1, g10162.t1, g3905.t1, g2446.t1, g2417.t1, g398.t1, g12481.t1, g11828.t1, g3628.t1, g2481.t1, g10650.t1, g10624.t1, g7825.t1, g399.t1, g9519.t1, g8994.t1	g4800.t1, g2499.t1, g6328.t1, g2321.t1, g2476.t1, g6225.t1, g9967.t1, g10110.t1, g6139.t1, g2430.t1, g7333.t1, g9085.t1, g2442.t1, g2167.t1, g12406.t2, g12406.t1, g2304.t1, g4331.t1, g10156.t1, g11539.t1, g7338.t3, g3520.t1, g7338.t2, g2378.t1, g7338.t1, g10180.t1, g10259.t1, g7229.t1, g9823.t1, g2470.t1, g2441.t1, g8899.t2, g400.t1, g12482.t1, g10413.t1, g481.t1, g1866.t1, g11515.t1, g11987.t1, …
GO:0055114	oxidation-reduction process	P	0.00136041	6.52473e-06	71	914	309	7534	over	g4710.t1, g14287.t1, g7172.t1, g941.t1, g3484.t1, g13557.t1, g13030.t1, g2472.t1, g4365.t1, g13765.t1, g11777.t1, g791.t1, g8628.t1, g9963.t1, g7205.t1, g10162.t1, g6262.t1, g3905.t1, g2446.t1, g2417.t1, g398.t1, g3485.t1, g11828.t1, g12620.t1, g10922.t1, g14168.t1, g10650.t1, g13569.t1, g7825.t1, g11280.t1, g2248.t1, g3302.t1, g8994.t1, g11317.t1, g3153.t1, g9548.t1, g10956.t1, g13729.t1, g6290.…	g1700.t1, g4932.t1, g6999.t1, g8813.t1, g9703.t1, g11860.t1, g2430.t1, g11184.t1, g5387.t1, g10294.t1, g3252.t1, g2442.t1, g2167.t1, g13136.t1, g13411.t1, g4268.t1, g4543.t1, g514.t1, g4543.t2, g10305.t1, g12406.t2, g12406.t1, g12166.t1, g10787.t1, g12281.t1, g3996.t1, g4383.t1, g10180.t1, g10259.t1, g307.t1, g10442.t1, g8526.t1, g14048.t1, g641.t1, g12188.t1, g400.t1, g376.t1, g12383.t1, g481.t1…
GO:0020037	heme binding	F	0.00358476	2.29241e-05	27	236	353	8212	over	g10956.t1, g14287.t1, g13729.t1, g8899.t1, g2451.t1, g2380.t1, g2472.t1, g8816.t1, g5526.t1, g1221.t1, g4235.t1, g10263.t1, g11777.t1, g10459.t1, g12934.t1, g7117.t1, g1558.t1, g10162.t1, g3905.t1, g2446.t1, g2417.t1, g398.t1, g12481.t1, g11828.t1, g10650.t1, g10624.t1, g399.t1	g4800.t1, g2499.t1, g1001.t1, g6328.t1, g2321.t1, g8813.t1, g4875.t1, g1156.t1, g9967.t1, g10110.t1, g6139.t1, g2430.t1, g7333.t1, g2442.t1, g2167.t1, g12406.t2, g12406.t1, g2304.t1, g4331.t1, g10156.t1, g359.t1, g11539.t1, g7338.t3, g3520.t1, g7338.t2, g2378.t1, g7338.t1, g10180.t1, g7229.t1, g9823.t1, g2470.t1, g13286.t1, g2441.t1, g8899.t2, g400.t1, g12482.t1, g481.t1, g3778.t1, g1866.t1, g115…
GO:0016021	integral component of membrane	C	0.00625436	4.33289e-05	134	2181	246	6267	over	g10958.t1, g14287.t1, g8335.t1, g941.t1, g9414.t1, g11934.t1, g13941.t1, g13557.t1, g7407.t1, g12810.t1, g6080.t1, g11427.t1, g10672.t1, g4044.t1, g14203.t1, g11000.t1, g245.t1, g7029.t1, g13067.t1, g14184.t1, g365.t1, g13732.t1, g4734.t1, g11090.t1, g4474.t1, g1342.t1, g12412.t1, g13262.t1, g8332.t1, g6675.t1, g13071.t1, g9612.t1, g310.t1, g2710.t1, g3457.t1, g13569.t1, g12822.t1, g8455.t1, g105…	g6918.t1, g1505.t1, g1345.t1, g1620.t1, g1746.t1, g6999.t1, g5146.t1, g6598.t1, g10133.t1, g2671.t1, g9107.t1, g2396.t1, g2671.t2, g4692.t1, g3240.t1, g7843.t1, g3882.t1, g12670.t1, g9589.t1, g9348.t1, g10420.t1, g10145.t1, g835.t1, g1472.t1, g9119.t1, g8493.t1, g3252.t1, g2442.t1, g3894.t1, g1116.t1, g12039.t1, g9234.t1, g5134.t1, g12268.t1, g2384.t1, g13754.t1, g9852.t1, g7340.t1, g10362.t1, g8…
GO:0016705	oxidoreductase activity, acting on paired donors, with incorporation or reduction of molecular oxygen	F	0.0115958	8.65125e-05	25	228	355	8220	over	g10956.t1, g14287.t1, g13729.t1, g8899.t1, g2451.t1, g2380.t1, g2472.t1, g5526.t1, g1221.t1, g4235.t1, g10263.t1, g10459.t1, g9426.t1, g7117.t1, g10162.t1, g3905.t1, g2446.t1, g2417.t1, g398.t1, g12481.t1, g11828.t1, g3628.t1, g10650.t1, g10624.t1, g399.t1	g4800.t1, g2499.t1, g6328.t1, g2321.t1, g9967.t1, g10110.t1, g6139.t1, g2430.t1, g7333.t1, g2442.t1, g2167.t1, g12406.t2, g12406.t1, g2304.t1, g4331.t1, g10156.t1, g12939.t1, g359.t1, g11539.t1, g7338.t3, g3520.t1, g7338.t2, g2378.t1, g7338.t1, g10180.t1, g7229.t1, g9823.t1, g2470.t1, g2441.t1, g8899.t2, g400.t1, g12482.t1, g10413.t1, g481.t1, g3778.t1, g1866.t1, g11515.t1, g4245.t1, g2912.t1, g4…
GO:0015935	small ribosomal subunit	C	0.0174022	0.000139106	5	8	375	8440	over	g7150.t1, g1197.t1, g28.t1, g1959.t1, g6047.t1	g8924.t2, g13851.t1, g7582.t1, g8924.t1, g13245.t1, g6661.t1, g912.t1, g6407.t1
GO:0005506	iron ion binding	F	0.0275697	0.000242419	25	245	355	8203	over	g10956.t1, g14287.t1, g13729.t1, g8899.t1, g2451.t1, g2380.t1, g3689.t1, g2472.t1, g5526.t1, g1221.t1, g4235.t1, g10263.t1, g13765.t1, g10459.t1, g7117.t1, g10162.t1, g3905.t1, g2446.t1, g2417.t1, g398.t1, g12481.t1, g11828.t1, g10650.t1, g10624.t1, g399.t1	g4800.t1, g2499.t1, g6328.t1, g2321.t1, g8813.t1, g9967.t1, g10110.t1, g6139.t1, g2430.t1, g7333.t1, g2442.t1, g2167.t1, g12406.t2, g12406.t1, g2304.t1, g4331.t1, g10156.t1, g12939.t1, g359.t1, g11539.t1, g7338.t3, g3520.t1, g7338.t2, g2378.t1, g7338.t1, g10180.t1, g7229.t1, g10551.t1, g9823.t1, g2470.t1, g2441.t1, g8899.t2, g400.t1, g12482.t1, g481.t1, g3778.t1, g1866.t1, g11515.t1, g4245.t1, g2…
GO:0010181	FMN binding	F	0.0460426	0.000417119	10	55	370	8393	over	g9548.t1, g6262.t1, g13765.t1, g6290.t1, g10764.t1, g11173.t1, g11131.t1, g11777.t1, g12481.t1, g12620.t1	g8742.t1, g10771.t2, g10771.t1, g11170.t1, g12753.t1, g1001.t1, g8813.t1, g9617.t1, g12804.t1, g6659.t1, g11507.t1, g10781.t1, g4753.t1, g2702.t1, g3615.t1, g7782.t1, g10766.t1, g10766.t2, g10770.t1, g10762.t1, g514.t1, g1000.t1, g10787.t1, g12628.t1, g3862.t1, g10756.t1, g3996.t1, g11133.t1, g12809.t1, g7042.t1, g3608.t1, g10767.t1, g10763.t1, g12482.t1, g11118.t1, g11143.t1, g11179.t1, g2134.t1…
G. trabeum
GO:0003735	structural constituent of ribosome	F	2.12928e-05	1.13127e-08	20	96	291	7763	over	g4477.t1, g6993.t1, g4909.t1, g9353.t1, g6848.t1, g2846.t1, g6640.t1, g700.t1, g7641.t1, g9243.t1, g11509.t1, g2335.t1, g277.t1, g10434.t1, g10741.t1, g4901.t1, g4661.t1, g278.t1, g4964.t1, g861.t1	g4867.t1, g7773.t1, g4536.t1, g3175.t1, g4902.t1, g706.t1, g281.t1, g3967.t1, g2705.t1, g4898.t1, g5688.t1, g96.t1, g4850.t1, g7040.t1, g8085.t1, g5783.t1, g7118.t1, g2682.t1, g927.t1, g4728.t1, g4716.t1, g5825.t1, g9579.t1, g958.t1, g5932.t1, g10381.t1, g9467.t1, g4895.t1, g10221.t1, g2672.t1, g858.t1, g12049.t1, g7907.t1, g10376.t1, g2845.t1, g1541.t1, g1317.t1, g9255.t1, g232.t1, g1122.t1, g75…
GO:0005840	ribosome	C	0.00047017	5.25183e-07	22	150	289	7709	over	g4477.t1, g6993.t1, g7767.t1, g4909.t1, g5542.t1, g9353.t1, g6848.t1, g2846.t1, g6640.t1, g700.t1, g7641.t1, g9243.t1, g11509.t1, g2335.t1, g277.t1, g10434.t1, g10741.t1, g4901.t1, g4661.t1, g278.t1, g4964.t1, g861.t1	g4867.t1, g7773.t1, g4536.t1, g9965.t1, g2066.t1, g3175.t1, g5693.t1, g4902.t1, g706.t1, g281.t1, g3967.t1, g2705.t1, g4898.t1, g925.t1, g4070.t1, g5688.t1, g96.t1, g4419.t1, g4850.t1, g7040.t1, g8085.t1, g11464.t1, g1225.t1, g11854.t1, g2736.t1, g4993.t1, g9489.t1, g5783.t1, g7118.t1, g2682.t1, g927.t1, g4728.t1, g4716.t1, g5825.t1, g899.t1, g9579.t1, g958.t1, g5932.t1, g10381.t1, g9945.t1, g946…
GO:0005506	iron ion binding	F	0.000516811	8.54013e-07	23	168	288	7691	over	g6014.t1, g9157.t1, g2946.t1, g1197.t1, g2951.t1, g2947.t1, g9152.t1, g9329.t1, g2111.t1, g7683.t1, g11041.t1, g2952.t1, g3186.t1, g2943.t1, g9642.t1, g4057.t1, g2033.t1, g8911.t1, g9632.t1, g6288.t1, g10884.t1, g9145.t1, g1923.t1	g11291.t1, g12245.t1, g11545.t1, g1944.t1, g3275.t2, g3275.t1, g4377.t1, g169.t1, g7537.t1, g3346.t1, g1685.t1, g1525.t1, g6316.t2, g6316.t1, g10702.t2, g10702.t1, g1732.t1, g606.t1, g11079.t1, g9677.t2, g9677.t1, g7556.t1, g1249.t1, g3217.t1, g1078.t1, g3110.t1, g12088.t1, g11388.t1, g8061.t2, g8061.t1, g873.t1, g11447.t1, g5547.t1, g10728.t1, g9624.t1, g3324.t1, g283.t1, g6637.t1, g10291.t1, g6…
GO:0055114	oxidation-reduction process	P	0.000516811	9.89555e-07	59	765	252	7094	over	g6014.t1, g7332.t1, g2014.t1, g9539.t1, g4551.t1, g9846.t1, g301.t1, g3660.t1, g10980.t1, g6273.t1, g9157.t1, g2946.t1, g10350.t1, g2221.t1, g1197.t1, g4521.t1, g11654.t1, g8458.t1, g2951.t1, g3699.t1, g2947.t1, g9152.t1, g9329.t1, g2111.t1, g7683.t1, g11041.t1, g10198.t1, g9943.t1, g2952.t1, g286.t1, g6515.t1, g12063.t1, g5098.t1, g7472.t1, g3186.t1, g10092.t1, g10067.t1, g9366.t1, g2741.t1, g24…	g11462.t1, g6528.t1, g9810.t1, g9894.t1, g10998.t1, g8739.t1, g11291.t1, g8018.t1, g12245.t1, g11545.t1, g1944.t1, g12074.t1, g3275.t2, g3275.t1, g1530.t1, g4377.t1, g6588.t1, g10667.t1, g1868.t1, g552.t1, g6026.t1, g4365.t1, g9817.t1, g8237.t1, g5474.t1, g11521.t1, g7378.t1, g9551.t1, g169.t1, g1856.t1, g7537.t1, g328.t1, g6162.t1, g1442.t1, g11191.t1, g3346.t1, g11138.t1, g8225.t1, g1685.t1, g4…
GO:0020037	heme binding	F	0.000516811	1.15456e-06	22	158	289	7701	over	g9539.t1, g9157.t1, g2946.t1, g1197.t1, g2951.t1, g2947.t1, g9152.t1, g9329.t1, g2111.t1, g7683.t1, g11041.t1, g9943.t1, g2952.t1, g6515.t1, g2943.t1, g9642.t1, g4057.t1, g2033.t1, g9632.t1, g10884.t1, g9145.t1, g1923.t1	g8739.t1, g11291.t1, g12245.t1, g5414.t1, g11545.t1, g1944.t1, g3275.t2, g3275.t1, g169.t1, g3346.t1, g1685.t1, g4998.t1, g2054.t1, g6316.t2, g6316.t1, g10702.t2, g10702.t1, g1732.t1, g595.t1, g606.t1, g11079.t1, g7556.t1, g1249.t1, g3217.t1, g12088.t1, g11388.t1, g8061.t2, g8061.t1, g1532.t1, g873.t1, g10107.t1, g11447.t1, g10728.t1, g3324.t1, g2044.t1, g283.t1, g6159.t1, g6318.t1, g2032.t1, g17…
GO:0042254	ribosome biogenesis	P	0.000872687	2.51847e-06	20	140	291	7719	over	g4477.t1, g6993.t1, g4909.t1, g9353.t1, g6848.t1, g2846.t1, g6640.t1, g700.t1, g7641.t1, g9243.t1, g11509.t1, g2335.t1, g277.t1, g10434.t1, g10741.t1, g4901.t1, g4661.t1, g278.t1, g4964.t1, g861.t1	g4867.t1, g5498.t1, g7773.t1, g4536.t1, g3175.t1, g4902.t1, g706.t1, g281.t1, g3967.t1, g2705.t1, g4898.t1, g5688.t1, g96.t1, g5581.t1, g1401.t1, g4850.t1, g7040.t1, g8085.t1, g4360.t1, g5783.t1, g478.t1, g7118.t1, g9541.t1, g2682.t1, g4976.t1, g939.t1, g927.t1, g4728.t1, g4716.t1, g5730.t1, g5825.t1, g10126.t1, g880.t1, g9579.t1, g958.t1, g9384.t1, g4664.t1, g5932.t1, g10381.t1, g9467.t1, g4895.…
GO:0016705	oxidoreductase activity, acting on paired donors, with incorporation or reduction of molecular oxygen	F	0.0015497	5.62583e-06	21	162	290	7697	over	g9539.t1, g10980.t1, g9157.t1, g2946.t1, g1197.t1, g2951.t1, g2947.t1, g9152.t1, g9329.t1, g2111.t1, g7683.t1, g11041.t1, g2952.t1, g2943.t1, g9642.t1, g4057.t1, g2033.t1, g9632.t1, g10884.t1, g9145.t1, g1923.t1	g11291.t1, g12245.t1, g11545.t1, g1944.t1, g3275.t2, g3275.t1, g1868.t1, g169.t1, g3346.t1, g1685.t1, g4998.t1, g6316.t2, g6316.t1, g10702.t2, g10702.t1, g1732.t1, g595.t1, g606.t1, g11079.t1, g1249.t1, g3217.t1, g12088.t1, g11388.t1, g8061.t2, g8061.t1, g873.t1, g4431.t2, g4431.t1, g11447.t1, g5718.t1, g10728.t1, g3324.t1, g283.t1, g6637.t1, g6159.t1, g6318.t1, g2032.t1, g1746.t1, g10704.t1, g90…
GO:0009405	pathogenesis	P	0.00237469	9.9947e-06	4	1	307	7858	over	g9098.t1, g9099.t1, g2021.t1, g9096.t1	g9097.t1
GO:0006412	translation	P	0.00490616	2.6031e-05	21	181	290	7678	over	g4477.t1, g6993.t1, g7767.t1, g4909.t1, g9353.t1, g6848.t1, g2846.t1, g6640.t1, g700.t1, g7641.t1, g9243.t1, g11509.t1, g2335.t1, g277.t1, g10434.t1, g10741.t1, g4901.t1, g4661.t1, g278.t1, g4964.t1, g861.t1	g7773.t1, g4536.t1, g9965.t1, g2066.t1, g10070.t1, g3175.t1, g5693.t1, g4902.t1, g611.t1, g706.t1, g281.t1, g3967.t1, g7330.t1, g2705.t1, g4898.t1, g925.t1, g4070.t1, g4802.t1, g5688.t1, g96.t1, g4419.t1, g5357.t1, g8268.t1, g4850.t1, g7040.t1, g8085.t1, g2244.t1, g6825.t1, g11854.t1, g152.t1, g2736.t1, g4993.t1, g9489.t1, g5783.t1, g7118.t1, g11352.t2, g11352.t1, g9063.t1, g2682.t1, g927.t1, g11…
GO:0000786	nucleosome	C	0.00881344	5.16845e-05	6	13	305	7846	over	g7929.t1, g5942.t1, g7653.t1, g12291.t1, g4688.t1, g7850.t1	g5940.t1, g9387.t1, g7851.t1, g159.t1, g12023.t1, g5801.t2, g5801.t1, g12290.t1, g5944.t1, g7928.t1, g11163.t1, g396.t1, g8152.t1
GO:0050660	flavin adenine dinucleotide binding	F	0.0170761	0.000109676	16	128	295	7731	over	g7332.t1, g9846.t1, g10350.t1, g11654.t1, g3699.t1, g9943.t1, g286.t1, g12063.t1, g10092.t1, g9366.t1, g2741.t1, g8816.t1, g8259.t1, g12191.t1, g7383.t1, g1515.t1	g6528.t1, g6588.t1, g10667.t1, g9817.t1, g7378.t1, g1856.t1, g1442.t1, g8520.t1, g7278.t1, g10957.t1, g11883.t1, g9203.t1, g4300.t2, g4300.t1, g3377.t1, g1875.t1, g240.t1, g4041.t1, g2399.t1, g5771.t1, g10952.t1, g5718.t1, g3400.t1, g6968.t1, g4107.t1, g11825.t1, g1439.t1, g7332.t2, g2689.t1, g2434.t1, g1427.t1, g10362.t1, g7380.t1, g9412.t1, g9400.t1, g3100.t1, g2898.t1, g9070.t1, g11708.t1, g11…
GO:0004608	phosphatidylethanolamine N-methyltransferase activity	F	0.0304255	0.000212409	3	1	308	7858	over	g3955.t1, g8509.t1, g3916.t1	g8510.t1
GO:0006656	phosphatidylcholine biosynthetic process	P	0.0304255	0.000212409	3	1	308	7858	over	g3955.t1, g8509.t1, g3916.t1	g8510.t1
T. versicolor
GO:0055114	oxidation-reduction process	P	3.85248e-07	2.17103e-10	110	745	464	6695	over	g11980.t1, g10244.t1, g3645.t1, g12161.t1, g9898.t1, g248.t1, g4732.t1, g12544.t1, g8440.t1, g8669.t1, g11392.t1, g2130.t1, g5628.t1, g12408.t1, g3650.t1, g12301.t1, g4558.t1, g13074.t1, g12036.t1, g12162.t1, g9172.t1, g13377.t1, g14002.t1, g6211.t1, g239.t1, g111.t1, g14065.t1, g10330.t1, g6661.t1, g9879.t1, g2041.t1, g12863.t1, g2581.t1, g11951.t1, g2682.t1, g2138.t1, g4501.t1, g11348.t1, g1264…	g7808.t1, g14066.t1, g2508.t1, g7956.t1, g13423.t1, g6581.t1, g11462.t1, g11557.t1, g481.t1, g1956.t2, g1956.t1, g2970.t1, g5669.t1, g10341.t1, g5107.t1, g13411.t1, g6664.t1, g7625.t1, g3996.t1, g10117.t1, g9013.t1, g13749.t1, g7932.t1, g6652.t1, g2154.t1, g1211.t1, g7033.t1, g1295.t1, g3263.t1, g13737.t1, g12942.t1, g8290.t1, g954.t1, g11309.t1, g3665.t1, g2142.t1, g12050.t1, g476.t1, g12930.t1,…
GO:0005199	structural constituent of cell wall	F	0.000454337	8.96127e-07	14	29	560	7411	over	g13944.t1, g13606.t1, g13945.t1, g13987.t1, g12476.t1, g9793.t1, g13947.t1, g13941.t1, g11907.t1, g4736.t1, g9795.t1, g9406.t1, g13943.t1, g10874.t1	g9810.t1, g416.t1, g9829.t1, g4843.t1, g9853.t1, g4507.t1, g4874.t1, g4862.t1, g4850.t1, g4869.t1, g418.t1, g13951.t1, g13946.t1, g4864.t1, g4504.t1, g13948.t1, g4871.t1, g4868.t1, g9811.t1, g4844.t1, g13950.t1, g10875.t1, g4851.t1, g9825.t1, g4870.t1, g1942.t1, g4848.t1, g4505.t1, g13949.t1
GO:0009277	fungal-type cell wall	C	0.000454337	8.96127e-07	14	29	560	7411	over	g13944.t1, g13606.t1, g13945.t1, g13987.t1, g12476.t1, g9793.t1, g13947.t1, g13941.t1, g11907.t1, g4736.t1, g9795.t1, g9406.t1, g13943.t1, g10874.t1	g9810.t1, g416.t1, g9829.t1, g4843.t1, g9853.t1, g4507.t1, g4874.t1, g4862.t1, g4850.t1, g4869.t1, g418.t1, g13951.t1, g13946.t1, g4864.t1, g4504.t1, g13948.t1, g4871.t1, g4868.t1, g9811.t1, g4844.t1, g13950.t1, g10875.t1, g4851.t1, g9825.t1, g4870.t1, g1942.t1, g4848.t1, g4505.t1, g13949.t1
GO:0050660	flavin adenine dinucleotide binding	F	0.000883433	2.79087e-06	24	95	550	7345	over	g4732.t1, g5628.t1, g12408.t1, g3650.t1, g13074.t1, g12036.t1, g239.t1, g14065.t1, g5624.t1, g8508.t1, g14081.t1, g11301.t1, g8485.t1, g8412.t1, g12617.t1, g2793.t1, g11308.t1, g3494.t1, g11132.t1, g7282.t1, g11208.t1, g2965.t1, g8710.t1, g8567.t1	g7808.t1, g5669.t1, g6664.t1, g11309.t1, g2142.t1, g11202.t1, g9380.t1, g1685.t1, g9227.t1, g5286.t1, g6683.t1, g9032.t1, g13183.t1, g2161.t1, g5269.t1, g4360.t1, g1130.t1, g4041.t1, g2168.t1, g13803.t1, g11990.t1, g8375.t1, g12040.t1, g11276.t1, g2700.t1, g10633.t1, g11098.t1, g449.t1, g278.t1, g4007.t1, g86.t1, g12018.t1, g9655.t1, g8807.t1, g13073.t1, g8707.t1, g5283.t2, g5283.t1, g5271.t1, g8…
GO:0042546	cell wall biogenesis	P	0.000883433	2.98709e-06	14	33	560	7407	over	g13944.t1, g13606.t1, g13945.t1, g13987.t1, g12476.t1, g9793.t1, g13947.t1, g13941.t1, g11907.t1, g4736.t1, g9795.t1, g9406.t1, g13943.t1, g10874.t1	g9810.t1, g416.t1, g9829.t1, g4843.t1, g9853.t1, g4507.t1, g4874.t1, g8268.t1, g4862.t1, g8882.t1, g4850.t1, g4869.t1, g418.t1, g13951.t1, g13946.t1, g4864.t1, g4504.t1, g13948.t1, g4871.t1, g14131.t1, g4868.t1, g9811.t1, g4844.t1, g13950.t1, g10875.t1, g4851.t1, g9825.t1, g4870.t1, g1942.t1, g4848.t1, g4505.t1, g13949.t1, g9910.t1
GO:0003995	acyl-CoA dehydrogenase activity	F	0.00220644	9.17205e-06	6	3	568	7437	over	g12036.t1, g10330.t1, g8508.t1, g8412.t1, g2793.t1, g8567.t1	g9032.t1, g12018.t1, g13679.t1
GO:0000786	nucleosome	C	0.00220644	9.94732e-06	9	13	565	7427	over	g11393.t1, g5400.t1, g11394.t1, g2102.t1, g8273.t1, g2096.t1, g11233.t1, g2097.t1, g9055.t1	g2103.t1, g185.t1, g4523.t1, g9055.t2, g9604.t2, g9604.t1, g11232.t1, g277.t1, g10180.t1, g10039.t1, g4522.t1, g11438.t1, g13376.t1
GO:0008017	microtubule binding	F	0.00228316	1.09365e-05	7	6	567	7434	over	g2585.t1, g10387.t1, g8203.t1, g11191.t1, g8729.t1, g10565.t1, g13963.t1	g9025.t1, g8727.t1, g4998.t1, g1301.t1, g773.t1, g8545.t1
GO:0045298	tubulin complex	C	0.00891115	6.02613e-05	7	9	567	7431	over	g2585.t1, g10387.t1, g8203.t1, g11191.t1, g8729.t1, g10565.t1, g13963.t1	g9025.t1, g8727.t1, g4998.t1, g3619.t1, g1301.t1, g773.t1, g375.t1, g8545.t1, g10346.t1
GO:0020037	heme binding	F	0.0198462	0.000145393	35	221	539	7219	over	g10244.t1, g12544.t1, g11552.t1, g2130.t1, g12036.t1, g13377.t1, g14002.t1, g6211.t1, g111.t1, g6661.t1, g2138.t1, g4501.t1, g12647.t1, g6954.t1, g8508.t1, g1283.t1, g2244.t1, g6391.t1, g6547.t1, g8178.t1, g11862.t1, g5576.t1, g7060.t1, g5099.t1, g2985.t1, g2548.t1, g2437.t1, g9392.t1, g9729.t1, g3877.t1, g1048.t1, g9382.t1, g10435.t1, g9814.t1, g3262.t1	g2508.t1, g13423.t1, g11557.t1, g2970.t1, g13411.t1, g2154.t1, g7761.t1, g3263.t1, g7685.t1, g476.t1, g6978.t1, g2532.t1, g3800.t1, g2149.t1, g11676.t1, g8699.t1, g6169.t1, g3648.t1, g11652.t1, g6293.t1, g2527.t2, g2527.t1, g13685.t1, g96.t1, g3465.t1, g12571.t1, g10041.t1, g13673.t1, g2503.t1, g1951.t1, g7727.t1, g12164.t1, g483.t1, g1692.t1, g3660.t1, g885.t1, g13413.t1, g2220.t1, g1308.t1, g23…
GO:0006275	regulation of DNA replication	P	0.0463474	0.00036566	3	0	571	7440	over	g5412.t1, g4888.t1, g4894.t1
P. ostreatus
GO:0003735	structural constituent of ribosome	F	6.45117e-06	1.45174e-08	28	86	595	7546	over	g3446.t1, g4264.t1, g8676.t1, g4183.t1, g3541.t1, g8637.t1, g8707.t1, g7780.t1, g5612.t1, g3735.t1, g142.t1, g4030.t1, g11557.t1, g7724.t1, g3581.t1, g2091.t1, g1134.t1, g6643.t1, g3617.t1, g4820.t1, g6266.t1, g4861.t1, g4972.t1, g1317.t1, g3427.t1, g3672.t1, g4903.t1, g1150.t1	g12002.t1, g2644.t1, g9817.t1, g806.t1, g5940.t1, g10241.t1, g1047.t1, g11174.t1, g5274.t1, g5740.t1, g495.t1, g4869.t1, g5257.t1, g3424.t1, g5121.t1, g4255.t1, g2180.t1, g3384.t1, g5181.t1, g3455.t1, g7634.t1, g8322.t1, g9094.t1, g7451.t1, g4286.t1, g5649.t1, g1044.t1, g6225.t1, g8914.t1, g3226.t1, g5892.t1, g11154.t1, g1075.t1, g7931.t1, g6810.t1, g487.t1, g399.t1, g4678.t1, g841.t1, g7400.t1, …
GO:0006412	translation	P	0.000258274	9.44462e-07	35	159	588	7473	over	g3446.t1, g3441.t1, g4264.t1, g3866.t1, g8676.t1, g6712.t1, g4183.t1, g3541.t1, g145.t1, g8637.t1, g4103.t1, g3752.t1, g8707.t1, g7780.t1, g5612.t1, g142.t1, g1714.t1, g4030.t1, g11557.t1, g7724.t1, g3581.t1, g2091.t1, g1134.t1, g6643.t1, g3617.t1, g4820.t1, g1730.t1, g6266.t1, g4861.t1, g4972.t1, g1317.t1, g3427.t1, g3672.t1, g870.t1, g1150.t1	g12002.t1, g2644.t1, g7773.t1, g723.t1, g9817.t1, g806.t1, g10496.t1, g9339.t1, g1135.t1, g5940.t1, g10241.t1, g10400.t1, g5314.t1, g10567.t1, g1047.t1, g4902.t1, g388.t1, g4974.t1, g9705.t1, g7744.t1, g6942.t1, g2368.t1, g11174.t1, g11428.t1, g5274.t1, g5740.t1, g6364.t1, g495.t1, g4869.t1, g5257.t1, g3436.t1, g3424.t1, g9310.t1, g9636.t1, g4343.t1, g2351.t1, g5121.t1, g4255.t1, g2180.t1, g3384.…
GO:0042254	ribosome biogenesis	P	0.000276107	1.08734e-06	30	124	593	7508	over	g3446.t1, g4264.t1, g8676.t1, g4183.t1, g3541.t1, g4982.t1, g8637.t1, g8707.t1, g7780.t1, g5612.t1, g3735.t1, g142.t1, g4030.t1, g11557.t1, g7724.t1, g3581.t1, g2091.t1, g1134.t1, g6643.t1, g3617.t1, g4820.t1, g6266.t1, g4861.t1, g4972.t1, g1317.t1, g3427.t1, g3672.t1, g4903.t1, g5998.t1, g1150.t1	g3924.t1, g12002.t1, g2644.t1, g9817.t1, g806.t1, g5940.t1, g10241.t1, g3346.t1, g1047.t1, g11174.t1, g1011.t1, g5274.t1, g5740.t1, g10993.t1, g495.t1, g4869.t1, g5257.t1, g7225.t1, g3755.t1, g323.t1, g8463.t1, g3424.t1, g3560.t1, g5121.t1, g4255.t1, g2180.t1, g3384.t1, g9779.t1, g5181.t1, g1339.t1, g3455.t1, g7634.t1, g11797.t1, g6195.t1, g8884.t1, g8322.t1, g4788.t1, g9094.t1, g7451.t1, g9655.t…
GO:0005874	microtubule	C	0.00473873	3.59904e-05	8	11	615	7621	over	g3158.t1, g12064.t1, g5316.t1, g8361.t1, g5476.t1, g7751.t1, g4920.t1, g8243.t1	g2914.t1, g4652.t1, g882.t1, g5568.t1, g1341.t1, g10047.t1, g884.t1, g914.t1, g5317.t1, g2347.t1, g3073.t1
GO:0005743	mitochondrial inner membrane	C	0.00531302	4.18465e-05	10	20	613	7612	over	g6352.t1, g7042.t1, g9322.t1, g6392.t1, g7272.t1, g10086.t1, g4691.t1, g3572.t1, g4070.t1, g4292.t1	g10709.t1, g5133.t1, g6478.t1, g980.t1, g527.t1, g7838.t3, g7838.t2, g7838.t1, g3447.t1, g1284.t1, g3406.t1, g5594.t1, g655.t1, g6022.t1, g3195.t1, g6567.t1, g7906.t1, g11543.t1, g3622.t1, g3534.t1
GO:0007017	microtubule-based process	P	0.00869275	7.8247e-05	10	22	613	7610	over	g7574.t1, g3158.t1, g12064.t1, g5316.t1, g8361.t1, g5476.t1, g7599.t1, g7751.t1, g4920.t1, g8243.t1	g4194.t1, g4160.t1, g4155.t1, g2914.t1, g3845.t1, g4652.t1, g5442.t1, g882.t1, g5568.t1, g5078.t1, g5301.t1, g11113.t1, g1341.t1, g11078.t1, g10047.t1, g884.t1, g914.t1, g5317.t1, g2347.t1, g8283.t1, g3073.t1, g918.t1
GO:0016491	oxidoreductase activity	F	0.0131573	0.000149871	99	827	524	6805	over	g1890.t1, g696.t1, g11686.t1, g190.t1, g1127.t1, g12073.t1, g6997.t1, g2189.t1, g8240.t1, g4253.t1, g8979.t1, g476.t1, g8188.t1, g5250.t1, g3175.t1, g6527.t1, g4540.t1, g7164.t1, g9466.t1, g10233.t1, g1491.t1, g6010.t1, g3857.t1, g1433.t1, g9694.t1, g6115.t1, g7142.t1, g9828.t1, g11086.t1, g10956.t1, g5910.t1, g3328.t1, g8220.t1, g5246.t1, g1719.t1, g3829.t1, g4472.t1, g1382.t1, g7397.t1, g11207.…	g2656.t1, g11314.t1, g1713.t1, g895.t1, g9344.t1, g1861.t1, g11398.t1, g10607.t1, g11041.t2, g11041.t1, g4146.t1, g2917.t1, g12086.t1, g10998.t1, g11450.t1, g11386.t1, g8325.t1, g109.t1, g321.t1, g2230.t1, g8780.t1, g10838.t1, g6759.t1, g12074.t1, g10265.t1, g11681.t1, g3900.t1, g4270.t1, g2313.t1, g7181.t1, g7697.t1, g1761.t1, g11457.t2, g11457.t1, g9551.t1, g5633.t1, g540.t1, g7844.t1, g6109.t1…
GO:0000786	nucleosome	C	0.0140612	0.00017799	8	15	615	7617	over	g7685.t1, g908.t1, g7646.t1, g3194.t1, g7676.t1, g7684.t1, g2177.t1, g7675.t1	g1159.t1, g3972.t1, g2215.t1, g3850.t1, g1156.t1, g2051.t1, g7689.t1, g10381.t1, g4347.t1, g1105.t1, g2214.t1, g5227.t1, g1155.t1, g2176.t1, g8490.t1
GO:0016741	transferase activity, transferring one-carbon groups	F	0.0171254	0.000221595	21	99	602	7533	over	g11710.t1, g10575.t1, g2324.t1, g4789.t1, g5617.t1, g10862.t1, g2256.t1, g10330.t1, g6019.t1, g7540.t1, g5524.t1, g8393.t1, g9245.t1, g11177.t1, g9857.t1, g5624.t1, g9729.t1, g6372.t1, g2338.t1, g8284.t1, g5998.t1	g10448.t1, g5498.t1, g6906.t1, g10484.t1, g3163.t1, g6062.t1, g5521.t1, g9458.t1, g9670.t1, g10591.t1, g6606.t1, g10833.t1, g10260.t1, g6913.t1, g9187.t1, g897.t1, g9589.t1, g4296.t1, g11388.t1, g3914.t1, g7627.t1, g6825.t1, g1049.t1, g11571.t1, g4107.t1, g10959.t1, g5216.t1, g9536.t1, g5618.t1, g1097.t1, g1108.t1, g2251.t1, g1339.t1, g7380.t1, g4716.t1, g561.t1, g12071.t1, g8712.t1, g3100.t1, g4…
GO:0045333	cellular respiration	P	0.0218899	0.00031604	12	39	611	7593	over	g2189.t1, g5250.t1, g9588.t1, g4540.t1, g7397.t1, g5107.t1, g11232.t1, g9750.t1, g6586.t1, g5269.t1, g9462.t1, g4292.t1	g6002.t1, g204.t1, g10000.t1, g2120.t1, g9600.t1, g2199.t1, g792.t1, g8329.t1, g9555.t1, g2377.t1, g6520.t1, g6751.t1, g108.t1, g8702.t1, g1902.t1, g3169.t1, g3381.t1, g9457.t1, g4630.t1, g275.t1, g7791.t1, g800.t1, g3447.t1, g1284.t1, g3240.t1, g5594.t1, g4863.t1, g4692.t1, g56.t1, g3297.t1, g8968.t1, g11296.t1, g10636.t1, g362.t1, g3622.t1, g1335.t1, g6521.t1, g7471.t1, g652.t1
GO:0006633	fatty acid biosynthetic process	P	0.0230032	0.000342946	8	17	615	7615	over	g12073.t1, g3426.t1, g3857.t1, g11086.t1, g7573.t1, g1779.t1, g6980.t1, g9351.t1	g2656.t1, g5816.t1, g7815.t1, g8339.t1, g12366.t1, g12035.t1, g2653.t1, g3857.t2, g3084.t1, g7791.t1, g2942.t1, g11653.t1, g9837.t1, g11779.t1, g6562.t1, g4151.t1, g3387.t1
GO:0005761	mitochondrial ribosome	C	0.0243123	0.000427934	3	0	620	7632	over	g8676.t1, g3735.t1, g7754.t1
GO:0045254	pyruvate dehydrogenase complex	C	0.0243123	0.000427934	3	0	620	7632	over	g696.t1, g3389.t1, g5246.t1
GO:0006546	glycine catabolic process	P	0.0243123	0.000427934	3	0	620	7632	over	g3442.t1, g9729.t1, g3812.t1
GO:0005199	structural constituent of cell wall	F	0.0249397	0.000463014	8	18	615	7614	over	g8099.t1, g12064.t1, g486.t1, g11099.t1, g2916.t1, g12063.t1, g1626.t1, g8162.t1	g8337.t1, g5398.t1, g11114.t1, g7135.t1, g12259.t1, g9075.t1, g12295.t1, g12283.t1, g1646.t1, g4628.t1, g1655.t1, g8391.t1, g11115.t1, g134.t1, g12110.t1, g12194.t1, g12243.t1, g4967.t1
GO:0009277	fungal-type cell wall	C	0.0249397	0.000463014	8	18	615	7614	over	g8099.t1, g12064.t1, g486.t1, g11099.t1, g2916.t1, g12063.t1, g1626.t1, g8162.t1	g8337.t1, g5398.t1, g11114.t1, g7135.t1, g12259.t1, g9075.t1, g12295.t1, g12283.t1, g1646.t1, g4628.t1, g1655.t1, g8391.t1, g11115.t1, g134.t1, g12110.t1, g12194.t1, g12243.t1, g4967.t1
GO:0070469	respiratory chain	C	0.0354728	0.000749083	6	10	617	7622	over	g3175.t1, g7397.t1, g5107.t1, g9750.t1, g6586.t1, g4292.t1	g10000.t1, g9600.t1, g2377.t1, g3169.t1, g382.t1, g1284.t1, g5594.t1, g3622.t1, g7471.t1, g652.t1
GO:0015986	ATP synthesis coupled proton transport	P	0.0354728	0.000758349	5	6	618	7626	over	g953.t1, g7779.t1, g7272.t1, g10086.t1, g4070.t1	g6345.t1, g5133.t1, g6373.t1, g655.t1, g491.t1, g693.t1
GO:0015934	large ribosomal subunit	C	0.0354728	0.000758349	5	6	618	7626	over	g3446.t1, g4264.t1, g4030.t1, g4820.t1, g1317.t1	g9817.t1, g5740.t1, g3424.t1, g1044.t1, g8864.t1, g2098.t1
GO:0045259	proton-transporting ATP synthase complex	C	0.0354728	0.000758349	5	6	618	7626	over	g953.t1, g7779.t1, g7272.t1, g10086.t1, g4070.t1	g6345.t1, g5133.t1, g6373.t1, g655.t1, g491.t1, g693.t1
GO:0015078	hydrogen ion transmembrane transporter activity	F	0.0408568	0.000896437	10	32	613	7600	over	g953.t1, g3175.t1, g7779.t1, g7397.t1, g5107.t1, g9750.t1, g7272.t1, g10086.t1, g4070.t1, g4292.t1	g576.t1, g6345.t1, g233.t1, g1225.t1, g10000.t1, g5133.t1, g9600.t1, g3638.t1, g2986.t1, g3196.t1, g9400.t1, g6373.t1, g8921.t1, g3169.t1, g1348.t1, g382.t1, g5458.t1, g5972.t1, g2985.t1, g655.t1, g8683.t1, g491.t1, g8578.t1, g10505.t2, g10505.t1, g11136.t1, g8708.t1, g693.t1, g1583.t1, g3622.t1, g3280.t1, g652.t1
GO:0006626	protein targeting to mitochondrion	P	0.0410399	0.000935085	4	3	619	7629	over	g3315.t1, g6392.t1, g7937.t1, g3265.t1	g1039.t1, g3195.t1, g531.t1
GO:0036094	small molecule binding	F	0.0411784	0.000949826	120	1102	503	6530	over	g4735.t1, g1890.t1, g11686.t1, g6839.t1, g3441.t1, g6327.t1, g7271.t1, g3237.t1, g5033.t1, g953.t1, g6997.t1, g6712.t1, g2189.t1, g6514.t1, g8240.t1, g8158.t1, g4253.t1, g5214.t1, g10651.t1, g3582.t1, g88.t1, g10645.t1, g2324.t1, g11037.t1, g4626.t1, g1152.t1, g10331.t1, g4673.t1, g5250.t1, g3571.t1, g7169.t1, g7779.t1, g4103.t1, g3752.t1, g10472.t1, g3158.t1, g9694.t1, g12064.t1, g478.t1, g4640.…	g8963.t2, g8963.t1, g10289.t1, g3522.t1, g747.t1, g1861.t1, g6740.t1, g11041.t2, g11041.t1, g9651.t1, g9587.t1, g5160.t1, g640.t1, g11864.t1, g6262.t2, g3287.t1, g6262.t1, g1542.t1, g735.t1, g11386.t1, g1785.t1, g6516.t1, g321.t1, g257.t1, g8780.t1, g7625.t1, g7045.t1, g5084.t1, g5816.t1, g12074.t1, g9882.t1, g6186.t1, g12233.t1, g4600.t1, g8249.t1, g6504.t2, g6504.t1, g3741.t1, g3984.t1, g2249.t…

## Sheet: Late upregulated genes
Table S1. Gene Ontology enrichment analysis of decay stage-dependent DEGs in wood-decaying fungi.
GO-ID	Term	Category	FDR	P-Value	#Test	#Ref	#notAnnotTest	#notAnnotRef	Over/Under	TestSeqs	RefSeqs
P. placenta
GO:0055114	oxidation-reduction process	P	2.23601e-13	2.97896e-16	68	917	148	7695	OVER	g11139.t1, g12625.t1, g3719.t1, g3891.t1, g1001.t1, g13727.t1, g13460.t1, g6452.t1, g12648.t1, g9703.t1, g6715.t1, g4390.t1, g2241.t1, g13849.t1, g10835.t1, g13912.t1, g6659.t1, g11129.t1, g46.t1, g8005.t1, g10669.t1, g6187.t1, g14211.t1, g514.t1, g12084.t1, g7574.t1, g831.t1, g12628.t1, g12649.t1, g1155.t1, g4511.t1, g9813.t1, g7712.t1, g4754.t1, g7898.t1, g11147.t1, g8931.t1, g14535.t1, g622.t1…	g1700.t1, g4932.t1, g6999.t1, g8813.t1, g11860.t1, g2430.t1, g11184.t1, g5387.t1, g10294.t1, g3252.t1, g2442.t1, g2167.t1, g13136.t1, g13411.t1, g4268.t1, g4543.t1, g4543.t2, g10305.t1, g12406.t2, g12406.t1, g12166.t1, g10787.t1, g12281.t1, g3996.t1, g4383.t1, g10180.t1, g10259.t1, g307.t1, g10442.t1, g8526.t1, g641.t1, g6290.t1, g12188.t1, g400.t1, g376.t1, g12383.t1, g481.t1, g11322.t1, g11402.…
GO:0015925	galactosidase activity	F	0.000899355	5.03236e-06	4	2	212	8610	OVER	g12950.t1, g14341.t1, g2724.t1, g1045.t1	g1045.t2, g8177.t1
GO:0030245	cellulose catabolic process	P	0.000899355	5.03236e-06	4	2	212	8610	OVER	g9671.t1, g4512.t1, g5064.t1, g4238.t1	g7342.t1, g12547.t1
GO:0051287	NAD binding	F	0.00110969	6.50496e-06	8	34	208	8578	OVER	g6715.t1, g12625.t1, g12084.t1, g13727.t1, g13750.t1, g14385.t1, g8044.t1, g455.t1	g431.t1, g641.t1, g9061.t1, g3327.t1, g2953.t1, g7252.t1, g13030.t1, g610.t1, g13059.t1, g9072.t1, g11394.t1, g801.t1, g3326.t1, g2832.t1, g11910.t1, g13885.t2, g6596.t1, g14513.t1, g128.t1, g13885.t1, g642.t1, g291.t1, g4950.t1, g9721.t1, g13054.t1, g1219.t1, g13123.t1, g3862.t1, g8757.t1, g2833.t1, g433.t1, g12061.t1, g12061.t2, g2598.t1
GO:0030248	cellulose binding	F	0.00160084	1.15168e-05	4	3	212	8609	OVER	g6811.t1, g7062.t1, g586.t1, g587.t1	g585.t1, g10063.t1, g10064.t1
GO:0045493	xylan catabolic process	P	0.00575665	5.67535e-05	3	1	213	8611	OVER	g7053.t1, g7062.t1, g8881.t1	g7063.t1
GO:0008810	cellulase activity	F	0.0190155	0.000273604	3	3	213	8609	OVER	g3863.t1, g586.t1, g587.t1	g585.t1, g3896.t1, g3896.t2
GO:0097599	xylanase activity	F	0.0190155	0.000273604	3	3	213	8609	OVER	g7053.t1, g7062.t1, g8881.t1	g10396.t1, g10397.t1, g7063.t1
GO:0080079	cellobiose glucosidase activity	F	0.0372773	0.00059596	2	0	214	8612	OVER	g9671.t1, g4512.t1
GO:0004061	arylformamidase activity	F	0.0372773	0.00059596	2	0	214	8612	OVER	g5045.t1, g11912.t1
GO:0019441	tryptophan catabolic process to kynurenine	P	0.0372773	0.00059596	2	0	214	8612	OVER	g5045.t1, g11912.t1
GO:0008643	carbohydrate transport	P	0.0390853	0.000645693	4	13	212	8599	OVER	g1628.t1, g10091.t1, g1932.t1, g7802.t1	g8827.t1, g8196.t1, g4682.t1, g7587.t1, g6675.t1, g407.t1, g10566.t1, g11491.t1, g14200.t1, g14200.t2, g10092.t1, g10149.t1, g2760.t1
GO:0005576	extracellular region	C	0.0407222	0.000683586	9	90	207	8522	OVER	g6811.t1, g1650.t1, g6131.t1, g7062.t1, g1696.t1, g10691.t1, g3525.t1, g586.t1, g587.t1	g2311.t1, g9187.t1, g9193.t1, g9825.t1, g12381.t1, g9915.t1, g2098.t1, g5983.t1, g5341.t1, g4153.t2, g9197.t1, g10604.t1, g5595.t1, g11408.t1, g3565.t1, g2520.t1, g9258.t1, g2765.t1, g3678.t1, g5123.t1, g9902.t1, g585.t1, g5217.t1, g2899.t1, g3204.t1, g5353.t1, g2259.t1, g10695.t1, g12124.t1, g9943.t1, g9477.t1, g6058.t1, g5875.t1, g9480.t1, g11814.t2, g6794.t3, g6794.t2, g1610.t1, g9865.t1, g107…
GO:0004616	phosphogluconate dehydrogenase (decarboxylating) activity	F	0.0433188	0.000738717	3	5	213	8607	OVER	g13727.t1, g13750.t1, g455.t1	g1042.t1, g12188.t1, g4950.t1, g7107.t1, g7252.t1
G. trabeum
GO:0016491	oxidoreductase activity	F	4.70729e-11	1.31452e-14	73	872	177	7048	over	g8573.t1, g10101.t1, g12268.t1, g2323.t1, g1739.t1, g11340.t1, g3110.t1, g4591.t1, g2771.t1, g8893.t1, g8574.t1, g2654.t1, g3185.t1, g11763.t1, g5648.t1, g4041.t1, g5540.t1, g5046.t1, g981.t1, g8498.t1, g11370.t1, g2695.t1, g6828.t1, g8024.t1, g3109.t1, g10559.t1, g6361.t1, g1747.t1, g5058.t1, g2291.t1, g11521.t1, g2336.t1, g12301.t1, g982.t1, g5674.t1, g9912.t1, g3413.t1, g2406.t1, g4593.t1, g33…	g11462.t1, g7383.t1, g6528.t1, g11041.t1, g7478.t1, g7121.t1, g9810.t1, g9894.t1, g10998.t1, g8739.t1, g11291.t1, g8018.t1, g12245.t1, g2810.t1, g11545.t1, g1944.t1, g3275.t2, g3275.t1, g1530.t1, g4377.t1, g5338.t1, g6588.t1, g10667.t1, g1868.t1, g10094.t1, g552.t1, g9817.t1, g1040.t1, g8237.t1, g5474.t1, g7378.t1, g9551.t1, g169.t1, g381.t1, g1856.t1, g7537.t1, g328.t1, g6014.t1, g6162.t1, g1442…
GO:0055114	oxidation-reduction process	P	2.9514e-09	2.47255e-12	63	761	187	7159	over	g8573.t1, g10101.t1, g12268.t1, g5620.t1, g2323.t1, g1739.t1, g11340.t1, g3110.t1, g4591.t1, g2771.t1, g8893.t1, g8574.t1, g2654.t1, g3185.t1, g11763.t1, g4041.t1, g5540.t1, g5046.t1, g981.t1, g8498.t1, g11370.t1, g6828.t1, g8024.t1, g3109.t1, g10559.t1, g6361.t1, g1747.t1, g5058.t1, g2291.t1, g11521.t1, g2336.t1, g982.t1, g5674.t1, g3413.t1, g4593.t1, g3303.t1, g2865.t1, g6362.t1, g6396.t1, g28.…	g11462.t1, g7383.t1, g6528.t1, g11041.t1, g9810.t1, g9894.t1, g10998.t1, g8739.t1, g11291.t1, g8018.t1, g12245.t1, g11545.t1, g1944.t1, g12074.t1, g3275.t2, g3275.t1, g1530.t1, g4377.t1, g6588.t1, g10667.t1, g1868.t1, g552.t1, g6026.t1, g4365.t1, g9817.t1, g8237.t1, g5474.t1, g7378.t1, g9551.t1, g169.t1, g1856.t1, g7537.t1, g328.t1, g6014.t1, g6162.t1, g1442.t1, g11191.t1, g3346.t1, g11138.t1, g8…
GO:0055085	transmembrane transport	P	0.000134583	2.63078e-07	35	415	215	7505	over	g7481.t1, g434.t1, g104.t1, g6908.t1, g9248.t1, g109.t1, g8684.t1, g8538.t1, g4115.t1, g11763.t1, g11826.t1, g2259.t1, g8071.t1, g817.t1, g8662.t1, g9249.t1, g11892.t1, g8575.t1, g97.t1, g10840.t1, g6384.t1, g12005.t1, g5998.t1, g9351.t1, g11538.t1, g10706.t1, g7304.t1, g107.t1, g7379.t1, g10626.t1, g10743.t1, g9595.t1, g8683.t1, g11002.t1, g4114.t1	g8242.t1, g747.t1, g9492.t1, g1140.t2, g1140.t1, g3044.t1, g4719.t1, g5733.t1, g3351.t1, g1690.t1, g9905.t1, g2018.t3, g2018.t2, g2018.t1, g10117.t1, g7868.t2, g7868.t1, g1147.t1, g11840.t1, g3199.t1, g8301.t1, g9073.t1, g11859.t1, g7218.t1, g10643.t1, g9634.t2, g9634.t1, g11752.t1, g6086.t1, g12281.t1, g145.t1, g1832.t1, g7513.t1, g6711.t1, g3099.t1, g4117.t2, g4117.t1, g12057.t1, g11823.t1, g11…
GO:0004553	hydrolase activity, hydrolyzing O-glycosyl compounds	F	0.00236525	5.57642e-06	17	140	233	7780	over	g9782.t1, g8881.t1, g10553.t1, g1903.t1, g3005.t1, g8799.t1, g11561.t1, g8262.t1, g11080.t1, g11049.t1, g11672.t1, g6674.t1, g11677.t1, g4066.t1, g10509.t1, g11094.t1, g6166.t1	g4051.t1, g5550.t1, g7697.t1, g4365.t1, g2078.t1, g4743.t1, g11096.t1, g8763.t1, g6954.t1, g9451.t1, g5533.t1, g6009.t1, g9629.t1, g7792.t1, g10591.t1, g11552.t1, g2753.t1, g10993.t1, g8161.t1, g654.t1, g578.t1, g10502.t1, g1137.t1, g11618.t1, g3189.t1, g7515.t1, g11678.t1, g6956.t1, g6542.t1, g2772.t1, g8753.t1, g11347.t1, g4402.t1, g5901.t1, g5116.t1, g11554.t1, g7634.t1, g9743.t1, g2417.t1, g3…
GO:0022891	substrate-specific transmembrane transporter activity	F	0.00236525	5.9445e-06	19	173	231	7747	over	g104.t1, g109.t1, g8538.t1, g4115.t1, g11763.t1, g8071.t1, g97.t1, g6384.t1, g12005.t1, g5998.t1, g9351.t1, g11538.t1, g10706.t1, g107.t1, g7379.t1, g10626.t1, g10743.t1, g11002.t1, g4114.t1	g747.t1, g3351.t1, g5243.t1, g1147.t1, g3199.t1, g8301.t1, g2722.t1, g11859.t1, g12293.t1, g7218.t1, g10643.t1, g6659.t1, g6086.t1, g5959.t1, g145.t1, g6711.t1, g11823.t1, g11102.t1, g1744.t1, g5043.t1, g24.t1, g9670.t1, g5995.t1, g1083.t1, g6535.t1, g4460.t1, g10443.t1, g5759.t1, g825.t1, g6595.t1, g7544.t1, g6678.t1, g9589.t1, g4869.t1, g10916.t1, g4993.t1, g5795.t1, g8144.t1, g1922.t1, g10964.…
GO:0044262	cellular carbohydrate metabolic process	P	0.0139698	5.07141e-05	9	48	241	7872	over	g8881.t1, g12287.t1, g3303.t1, g6396.t1, g4270.t1, g11071.t1, g11094.t1, g4269.t1, g10575.t1	g4051.t1, g12074.t1, g4365.t1, g9399.t1, g11096.t1, g6954.t1, g8929.t1, g8090.t1, g4786.t1, g5552.t1, g10255.t1, g11618.t1, g11583.t1, g2494.t1, g7634.t1, g5642.t1, g1853.t1, g3438.t1, g1056.t1, g3096.t1, g3409.t1, g9686.t1, g663.t1, g185.t1, g339.t1, g11149.t1, g9621.t1, g11095.t1, g6168.t1, g11420.t1, g2864.t1, g3245.t1, g4052.t1, g2806.t1, g6087.t1, g6955.t1, g1662.t1, g2262.t1, g9352.t1, g890…
T. versicolor
GO:0030248	cellulose binding	F	2.19894e-23	6.19596e-27	24	2	499	7489	over	g8683.t1, g3826.t1, g6289.t1, g2914.t1, g1203.t1, g10568.t1, g7778.t1, g2047.t1, g10602.t1, g1081.t1, g7255.t1, g7203.t1, g12391.t1, g8676.t1, g10603.t1, g8931.t1, g12643.t1, g6298.t1, g13730.t1, g12389.t1, g6982.t1, g7289.t1, g575.t1, g8902.t1	g7405.t1, g7288.t1
GO:0004553	hydrolase activity, hydrolyzing O-glycosyl compounds	F	1.70712e-20	1.92406e-23	57	136	466	7355	over	g4717.t1, g1808.t1, g8683.t1, g3826.t1, g6289.t1, g2914.t1, g1203.t1, g7969.t1, g10568.t1, g5012.t1, g7778.t1, g13722.t1, g249.t1, g535.t1, g2576.t1, g7445.t1, g2047.t1, g6194.t1, g6497.t1, g10602.t1, g5220.t1, g2567.t1, g732.t1, g1081.t1, g3572.t1, g7694.t1, g7255.t1, g7203.t1, g11408.t1, g12391.t1, g8676.t1, g10603.t1, g10882.t1, g2213.t1, g4418.t1, g8931.t1, g2768.t1, g9990.t1, g10227.t1, g155…	g1383.t1, g6983.t1, g14201.t1, g8799.t1, g10017.t1, g1366.t1, g5079.t1, g8687.t1, g4655.t1, g216.t1, g10224.t1, g14244.t1, g11576.t1, g447.t1, g837.t1, g1166.t1, g9836.t1, g13490.t1, g4993.t1, g13166.t1, g11216.t1, g9405.t1, g5009.t1, g159.t1, g3336.t1, g11849.t1, g218.t1, g4964.t1, g14087.t1, g9353.t1, g13580.t2, g13580.t1, g4569.t1, g1392.t1, g5016.t1, g8329.t1, g875.t1, g7924.t1, g5295.t1, g35…
GO:0005576	extracellular region	C	1.99958e-20	2.8171e-23	27	13	496	7478	over	g8683.t1, g3826.t1, g6289.t1, g2914.t1, g1203.t1, g10568.t1, g7778.t1, g2047.t1, g10602.t1, g1081.t1, g7255.t1, g7203.t1, g12391.t1, g8676.t1, g10603.t1, g1040.t1, g8931.t1, g10227.t1, g11848.t1, g12643.t1, g6298.t1, g13730.t1, g12389.t1, g6982.t1, g7289.t1, g575.t1, g8902.t1	g11849.t1, g14087.t1, g875.t1, g5530.t1, g7405.t1, g7867.t1, g4583.t1, g4554.t1, g1041.t1, g14088.t1, g5596.t1, g7288.t1, g9751.t1
GO:0004601	peroxidase activity	F	4.90041e-13	1.79502e-15	21	18	502	7473	over	g3464.t1, g2508.t1, g2519.t1, g3465.t1, g7587.t1, g2524.t1, g6667.t1, g6974.t1, g3467.t1, g3722.t1, g3642.t1, g3457.t1, g6976.t1, g12548.t1, g4238.t1, g2493.t1, g6977.t1, g2522.t1, g6877.t1, g14094.t1, g6978.t1	g6954.t1, g885.t1, g3484.t1, g6211.t1, g12544.t1, g3450.t1, g3693.t1, g12263.t1, g3671.t1, g11030.t1, g10951.t1, g8357.t1, g5394.t1, g2523.t1, g207.t1, g2518.t1, g2437.t1, g3694.t1
GO:0055114	oxidation-reduction process	P	1.93078e-11	7.61649e-14	112	743	411	6748	over	g2970.t1, g725.t1, g3464.t1, g6293.t1, g6993.t1, g11276.t1, g2508.t1, g11304.t1, g8707.t1, g2495.t1, g6857.t1, g8049.t1, g10440.t1, g11886.t1, g2519.t1, g4955.t1, g6586.t1, g8663.t1, g7490.t1, g9157.t1, g3465.t1, g11870.t1, g3800.t1, g2496.t1, g14180.t1, g13018.t1, g10155.t1, g2524.t1, g7737.t1, g657.t1, g11887.t1, g5292.t1, g12072.t1, g3403.t1, g13865.t1, g7678.t1, g13527.t1, g6667.t1, g7445.t1,…	g7808.t1, g14066.t1, g8178.t1, g13423.t1, g6581.t1, g11462.t1, g8485.t1, g11557.t1, g481.t1, g1956.t2, g1956.t1, g5669.t1, g5107.t1, g13411.t1, g6664.t1, g12647.t1, g7625.t1, g3996.t1, g10117.t1, g13749.t1, g1318.t1, g7932.t1, g6652.t1, g2154.t1, g1211.t1, g7033.t1, g3263.t1, g12942.t1, g8290.t1, g9392.t1, g954.t1, g11309.t1, g3665.t1, g2142.t1, g1283.t1, g12050.t1, g476.t1, g2965.t1, g12930.t1, …
GO:0006979	response to oxidative stress	P	3.06834e-11	1.29685e-13	21	25	502	7466	over	g3464.t1, g2508.t1, g2519.t1, g3465.t1, g7587.t1, g2524.t1, g6667.t1, g6974.t1, g3467.t1, g3722.t1, g3642.t1, g3457.t1, g6976.t1, g12548.t1, g4238.t1, g2493.t1, g6977.t1, g2522.t1, g6877.t1, g14094.t1, g6978.t1	g11462.t1, g12150.t1, g5107.t1, g6954.t1, g885.t1, g3484.t1, g6211.t1, g6920.t1, g12544.t1, g12851.t1, g3450.t1, g3693.t1, g12263.t1, g3671.t1, g11030.t1, g6919.t1, g10951.t1, g8357.t1, g5394.t1, g2523.t1, g207.t1, g2518.t1, g4358.t1, g2437.t1, g3694.t1
GO:0020037	heme binding	F	1.18817e-07	6.02624e-10	45	211	478	7280	over	g2970.t1, g3464.t1, g6293.t1, g2508.t1, g2495.t1, g10440.t1, g2519.t1, g4955.t1, g3465.t1, g3800.t1, g2496.t1, g14180.t1, g2524.t1, g12072.t1, g7678.t1, g6667.t1, g7731.t1, g10044.t1, g6974.t1, g10114.t1, g10473.t1, g3467.t1, g11645.t1, g3722.t1, g3642.t1, g3457.t1, g6213.t1, g5036.t1, g6255.t1, g6976.t1, g2531.t1, g12548.t1, g2527.t1, g4238.t1, g2493.t1, g5037.t1, g6977.t1, g10041.t1, g9845.t1, …	g8178.t1, g13423.t1, g11557.t1, g13411.t1, g12647.t1, g2154.t1, g7761.t1, g3263.t1, g9392.t1, g1283.t1, g7685.t1, g476.t1, g2130.t1, g2532.t1, g9729.t1, g2149.t1, g11676.t1, g8699.t1, g6954.t1, g6169.t1, g3648.t1, g11652.t1, g2527.t2, g6547.t1, g13685.t1, g96.t1, g12571.t1, g13673.t1, g2503.t1, g11552.t1, g1951.t1, g7727.t1, g12164.t1, g5576.t1, g2244.t1, g483.t1, g1692.t1, g3660.t1, g885.t1, g13…
GO:0005506	iron ion binding	F	0.00411519	2.55098e-05	33	204	490	7287	over	g2970.t1, g6293.t1, g2495.t1, g10440.t1, g4955.t1, g11870.t1, g3800.t1, g2496.t1, g14180.t1, g5292.t1, g12072.t1, g7678.t1, g7731.t1, g10044.t1, g10114.t1, g10473.t1, g5293.t1, g11645.t1, g11893.t1, g6213.t1, g5294.t1, g5036.t1, g6255.t1, g2531.t1, g2527.t1, g5037.t1, g3427.t1, g7780.t1, g10041.t1, g9845.t1, g3428.t1, g13396.t1, g9866.t1	g8178.t1, g13423.t1, g11557.t1, g13411.t1, g12647.t1, g2154.t1, g9392.t1, g1283.t1, g476.t1, g2130.t1, g2532.t1, g9729.t1, g2149.t1, g11676.t1, g8699.t1, g6169.t1, g3648.t1, g11652.t1, g2527.t2, g13685.t1, g96.t1, g12571.t1, g3210.t1, g2503.t1, g1951.t1, g5038.t1, g7727.t1, g12164.t1, g2244.t1, g483.t1, g3660.t1, g13413.t1, g12076.t1, g12478.t1, g2220.t1, g1308.t1, g2399.t1, g1615.t1, g10243.t1, …
GO:0005618	cell wall	C	0.0177569	0.00013509	11	35	512	7456	over	g6369.t1, g9825.t1, g9810.t1, g4870.t1, g9811.t1, g4851.t1, g5026.t1, g9829.t1, g4862.t1, g13949.t1, g4874.t1	g416.t1, g12476.t1, g4843.t1, g10874.t1, g13944.t1, g9853.t1, g4507.t1, g4850.t1, g13987.t1, g4869.t1, g418.t1, g13951.t1, g13946.t1, g4864.t1, g13941.t1, g4504.t1, g13948.t1, g4871.t1, g9793.t1, g13943.t1, g4868.t1, g4844.t1, g13950.t1, g9795.t1, g10875.t1, g13945.t1, g11907.t1, g679.t1, g9406.t1, g13947.t1, g1942.t1, g4848.t1, g4505.t1, g4736.t1, g13606.t1
GO:0006073	cellular glucan metabolic process	P	0.0270021	0.000228251	10	31	513	7460	over	g5012.t1, g7445.t1, g6497.t1, g3572.t1, g7694.t1, g11408.t1, g2213.t1, g8931.t1, g5026.t1, g12124.t1	g216.t1, g6611.t1, g4472.t1, g14144.t1, g11216.t1, g9405.t1, g5009.t1, g218.t1, g3850.t1, g4569.t1, g5016.t1, g3550.t1, g125.t1, g1489.t1, g4854.t1, g2881.t1, g14184.t1, g13567.t1, g5303.t1, g8445.t1, g679.t1, g12400.t1, g12802.t1, g13940.t1, g12845.t1, g5094.t1, g10275.t1, g3444.t1, g5017.t1, g6498.t1, g9130.t1
GO:0005992	trehalose biosynthetic process	P	0.0294759	0.000276455	3	0	520	7491	over	g1982.t1, g13258.t1, g12124.t1
P. ostreatus
GO:0030248	cellulose binding	F	3.02874e-27	8.51965e-31	35	23	394	7803	over	g4582.t1, g931.t1, g11291.t1, g11186.t1, g3322.t1, g7139.t1, g444.t1, g1214.t1, g11956.t1, g2179.t1, g5282.t1, g7309.t1, g355.t1, g8501.t1, g3296.t1, g446.t1, g11182.t1, g7034.t1, g5279.t1, g5872.t1, g11189.t1, g9404.t1, g3708.t1, g9707.t1, g7971.t1, g6754.t1, g9405.t1, g4179.t1, g1525.t1, g930.t1, g6160.t1, g6755.t1, g8073.t1, g941.t1, g7138.t1	g7932.t1, g7939.t1, g1525.t2, g5309.t1, g4579.t1, g8320.t1, g259.t1, g7934.t1, g6159.t1, g3296.t2, g7953.t1, g1132.t1, g4516.t1, g7139.t2, g11965.t1, g7940.t1, g6094.t1, g8866.t1, g1854.t1, g7162.t1, g6007.t1, g4796.t1, g4784.t1
GO:0005576	extracellular region	C	5.11382e-21	1.15079e-23	36	53	393	7773	over	g4582.t1, g931.t1, g11291.t1, g11186.t1, g3322.t1, g7139.t1, g444.t1, g1214.t1, g11956.t1, g2179.t1, g5282.t1, g7309.t1, g355.t1, g8501.t1, g3296.t1, g446.t1, g11182.t1, g7034.t1, g5279.t1, g5872.t1, g11189.t1, g9404.t1, g3708.t1, g9707.t1, g9627.t1, g7971.t1, g6754.t1, g9405.t1, g4179.t1, g1525.t1, g930.t1, g6160.t1, g6755.t1, g8073.t1, g941.t1, g7138.t1	g9492.t1, g10755.t1, g7932.t1, g7939.t1, g1525.t2, g10153.t1, g4560.t1, g5309.t1, g3477.t1, g4579.t1, g8320.t1, g259.t1, g7934.t1, g6159.t1, g3479.t1, g8092.t1, g3296.t2, g11152.t1, g7953.t1, g1694.t1, g1705.t1, g1132.t1, g4516.t1, g4493.t1, g5820.t1, g989.t1, g7139.t2, g5461.t3, g2662.t1, g9604.t1, g3452.t1, g11965.t1, g10756.t1, g8155.t1, g4561.t1, g3478.t1, g5446.t1, g1793.t1, g12082.t1, g7940…
GO:0055114	oxidation-reduction process	P	4.14316e-09	1.39854e-11	88	735	341	7091	over	g105.t1, g11589.t1, g8919.t1, g6140.t1, g4425.t1, g6130.t1, g4909.t1, g9815.t1, g524.t1, g110.t1, g6328.t1, g6248.t1, g10607.t1, g3953.t1, g1824.t1, g1170.t1, g6131.t1, g1326.t1, g6831.t1, g9736.t1, g6827.t1, g4437.t1, g1654.t1, g5856.t1, g10351.t1, g9650.t1, g10292.t1, g3620.t1, g6863.t1, g7096.t1, g1644.t1, g303.t1, g11293.t1, g11140.t1, g5348.t1, g11401.t1, g446.t1, g1861.t1, g10352.t1, g10272…	g2656.t1, g11314.t1, g1713.t1, g895.t1, g9344.t1, g11398.t1, g4772.t1, g11041.t2, g11041.t1, g4146.t1, g12086.t1, g5107.t1, g10998.t1, g11450.t1, g8325.t1, g109.t1, g321.t1, g8780.t1, g3127.t1, g10838.t1, g6759.t1, g12074.t1, g10265.t1, g11681.t1, g3900.t1, g4270.t1, g2313.t1, g7181.t1, g1761.t1, g9551.t1, g5633.t1, g6735.t1, g540.t1, g476.t1, g6109.t1, g4660.t1, g10643.t1, g3812.t1, g6002.t1, g3…
GO:0020037	heme binding	F	0.000451662	2.15985e-06	27	166	402	7660	over	g8919.t1, g4425.t1, g9815.t1, g1824.t1, g6831.t1, g6827.t1, g4437.t1, g1654.t1, g9650.t1, g6863.t1, g7096.t1, g1644.t1, g303.t1, g11140.t1, g10272.t1, g7097.t1, g5433.t1, g6648.t1, g1604.t1, g10269.t1, g4475.t1, g8911.t1, g5859.t1, g1811.t1, g8239.t1, g352.t1, g7697.t1	g9344.t1, g11398.t1, g12086.t1, g6759.t1, g10265.t1, g4270.t1, g2313.t1, g476.t1, g4341.t1, g9220.t1, g4584.t1, g6647.t4, g6647.t3, g6647.t2, g6647.t1, g11198.t1, g11000.t1, g9694.t1, g12181.t1, g10774.t1, g3222.t1, g5114.t1, g1887.t1, g5823.t1, g12176.t2, g12176.t1, g4479.t1, g9422.t1, g3217.t1, g6997.t1, g11878.t1, g2085.t1, g8339.t1, g4709.t1, g5818.t1, g2220.t1, g5718.t1, g11181.t2, g11181.t1…
GO:0005506	iron ion binding	F	0.000999295	5.05972e-06	26	164	403	7662	over	g105.t1, g8919.t1, g9815.t1, g110.t1, g1824.t1, g1654.t1, g9650.t1, g6863.t1, g7096.t1, g1644.t1, g303.t1, g10272.t1, g7097.t1, g5433.t1, g6648.t1, g1604.t1, g10269.t1, g4475.t1, g8911.t1, g5859.t1, g1811.t1, g3957.t1, g8239.t1, g352.t1, g1895.t1, g96.t1	g2656.t1, g9344.t1, g11398.t1, g12086.t1, g109.t1, g10838.t1, g6759.t1, g10265.t1, g4270.t1, g2313.t1, g9551.t1, g476.t1, g4341.t1, g9220.t1, g6647.t4, g6647.t3, g6647.t2, g6647.t1, g11198.t1, g11000.t1, g2273.t1, g10774.t1, g3222.t1, g7815.t1, g5114.t1, g1887.t1, g5823.t1, g4479.t1, g9422.t1, g3217.t1, g6997.t1, g11878.t1, g2085.t1, g4709.t1, g1373.t1, g5818.t1, g8399.t1, g5718.t1, g11181.t2, g1…
GO:0016705	oxidoreductase activity, acting on paired donors, with incorporation or reduction of molecular oxygen	F	0.00288937	1.54425e-05	25	165	404	7661	over	g8919.t1, g9815.t1, g1824.t1, g6131.t1, g1654.t1, g10351.t1, g9650.t1, g6863.t1, g7096.t1, g1644.t1, g303.t1, g10272.t1, g7097.t1, g5433.t1, g6648.t1, g1604.t1, g10269.t1, g4475.t1, g10242.t1, g8911.t1, g5859.t1, g1811.t1, g8239.t1, g352.t1, g7972.t1	g9344.t1, g11398.t1, g12086.t1, g8325.t1, g6759.t1, g10265.t1, g4270.t1, g2313.t1, g1761.t1, g9551.t1, g476.t1, g4341.t1, g9220.t1, g6647.t4, g6647.t3, g6647.t2, g6647.t1, g11198.t1, g11000.t1, g6050.t1, g10774.t1, g3222.t1, g1497.t1, g12093.t1, g5114.t1, g1887.t1, g5823.t1, g8882.t1, g4479.t1, g9422.t1, g3217.t1, g6997.t1, g11878.t1, g2085.t1, g8339.t1, g4709.t1, g5818.t1, g5540.t1, g5718.t1, g1…
GO:0008810	cellulase activity	F	0.00613324	3.45049e-05	4	1	425	7825	over	g6847.t1, g4178.t1, g4179.t1, g5599.t1	g11084.t1
GO:0006073	cellular glucan metabolic process	P	0.0100935	6.8142e-05	9	27	420	7799	over	g6847.t1, g2861.t1, g5348.t1, g4178.t1, g4771.t1, g4179.t1, g9653.t1, g941.t1, g5599.t1	g547.t1, g854.t1, g2865.t1, g11084.t1, g4579.t1, g259.t1, g8872.t1, g12054.t1, g8424.t2, g8424.t1, g268.t1, g6097.t1, g494.t1, g1300.t1, g6080.t1, g234.t1, g10401.t1, g6872.t1, g6614.t1, g8961.t1, g2016.t1, g7866.t1, g4351.t1, g10334.t1, g9703.t1, g6226.t1, g12026.t1
GO:0008171	O-methyltransferase activity	F	0.0100935	6.8142e-05	9	27	420	7799	over	g10833.t1, g11388.t1, g11400.t1, g11402.t1, g9314.t1, g11403.t1, g10959.t1, g10849.t1, g11387.t1	g10862.t1, g6606.t1, g9187.t1, g7627.t1, g5216.t1, g5618.t1, g8712.t1, g9857.t1, g8284.t1, g7099.t1, g8272.t1, g9983.t1, g8107.t1, g9186.t1, g8314.t1, g9245.t1, g7165.t1, g5617.t1, g7141.t1, g9204.t1, g1964.t1, g8393.t1, g5624.t1, g12124.t1, g6372.t1, g9401.t1, g11029.t1
GO:0050660	flavin adenine dinucleotide binding	F	0.0238107	0.000187539	19	127	410	7699	over	g11589.t1, g524.t1, g6328.t1, g1326.t1, g10351.t1, g11401.t1, g1861.t1, g7198.t1, g7405.t1, g5994.t1, g12224.t1, g11148.t1, g10242.t1, g9510.t1, g320.t1, g11386.t1, g7972.t1, g1738.t1, g4689.t1	g11041.t2, g11041.t1, g640.t1, g321.t1, g8780.t1, g12074.t1, g1761.t1, g540.t1, g4660.t1, g10419.t1, g7597.t1, g9694.t1, g4253.t1, g364.t1, g6050.t1, g8197.t1, g6611.t1, g1349.t1, g1497.t1, g11978.t1, g7739.t1, g10443.t1, g11043.t1, g10916.t1, g12152.t1, g395.t1, g713.t1, g1846.t2, g1846.t1, g5050.t1, g7599.t1, g11002.t3, g11002.t2, g11002.t1, g8594.t1, g7882.t1, g10469.t1, g513.t2, g513.t1, g113…
GO:0005984	disaccharide metabolic process	P	0.0335359	0.00027357	8	26	421	7800	over	g6847.t1, g5348.t1, g4178.t1, g4771.t1, g4179.t1, g9653.t1, g1933.t1, g5599.t1	g547.t1, g854.t1, g2865.t1, g11084.t1, g10255.t1, g8872.t1, g12054.t1, g8424.t2, g8424.t1, g268.t1, g6097.t1, g494.t1, g1300.t1, g6080.t1, g234.t1, g10401.t1, g6872.t1, g738.t1, g6614.t1, g8961.t1, g2016.t1, g7866.t1, g4351.t1, g9703.t1, g6226.t1, g12026.t1
