# Supplementary material for: Gene Regulation Shifts Shed Light on Fungal Adaption in Plant Biomass Decomposers
Source: mBio. 2019 Nov 19;10(6):e02176-19. doi: 10.1128/mBio.02176-19 (PMC6867892; doi:10.1128/mBio.02176-19)
Supplement: TABLE S2 [file mBio.02176-19-st002.xlsx]

## Sheet: a. common to early wood decay
Table S2. Decay stage-dependent DEGs that are unique to white rot and common in all wood-decaying types.
Gene	GO	InterPro IDs	Functional description	Comment	G. trabeum		P. placenta		T. versicolor		P. ostreatus
					0-5 mm_RPKM	fold change	0-5 mm_RPKM	fold change	0-5 mm_RPKM	fold change	0-5 mm_RPKM	fold change
MCL_4101:Gtr|g6672.t1,Ppl|g13.t1,Tve|g12622.t1,Pos|g6474.t1	0	Coil (COILS); PTHR38849 (PANTHER)	small secreted protein		1348.05	141.842	1007.5	122.068	2385.46	15.732	3182.91	51.2158
MCL_1924:Gtr|g2139.t1,Ppl|g11281.t1,Tve|g14418.t1,Pos|g11289.t1	P:transmembrane transport; C:integral component of membrane	G3DSA:1.20.1250.20 (GENE3D); IPR011701 (PFAM); G3DSA:1.20.1250.20 (GENE3D); PTHR23502:SF37 (PANTHER); PTHR23502 (PANTHER); IPR020846 (PROSITE_PROFILES); IPR020846 (SUPERFAMILY)	MFS polyamine transporter	transporter	98.4736	68.2862	34.1688	9.06906	254.243	50.528	124.241	30.053
MCL_0008:Gtr|g4521.t1,Ppl|g13262.t1,Tve|g8030.t1,Pos|g5107.t1	F:cytochrome-c oxidase activity; P:proton transport; C:respiratory chain complex IV; P:mitochondrial electron transport, cytochrome c to oxygen	IPR004202 (PFAM); IPR004202 (G3DSA:4.10.49.GENE3D); IPR004202 (SUPERFAMILY)	cytochrome c oxidase subunit VIIc	electron transport chain/energy generation	188.229	25.5227	451.971	9.8*	500.635	74.5206	378.005	6.257
MCL_5418:Gtr|g9346.t1,Ppl|g7944.t1,Tve|g10437.t1,Pos|g8748.t1	0	PTHR34587 (PANTHER); PTHR34587:SF1 (PANTHER); SignalP-noTM (SIGNALP_GRAM_NEGATIVE); SignalP-noTM (SIGNALP_EUK)	hypothetical protein	unknown	1267.21	20.7362	873.532	55.8096	1087.47	14.7*	2576.09	7.30343
MCL_1835:Gtr|g1934.t1,Ppl|g11355.t1,Tve|g14404.t1,Pos|g10864.t1	C:integral component of membrane	SignalP-noTM (SIGNALP_GRAM_NEGATIVE); SignalP-TM (SIGNALP_GRAM_POSITIVE); SignalP-noTM (SIGNALP_EUK)	hypothetical membrane protein	unknown	2689.91	14.6734	13797.9	28.3174	3697.15	41.3752	4374.66	115.6*
MCL_4832:Gtr|g7929.t1,Ppl|g8470.t1,Tve|g11394.t1,Pos|g3194.t1	F:DNA binding; F:protein heterodimerization activity; C:nucleosome	IPR000164 (PRINTS); IPR000164 (SMART); IPR007125 (PFAM); IPR009072 (G3DSA:1.10.20.GENE3D); IPR000164 (PANTHER); IPR000164 (PROSITE_PATTERNS); IPR000164 (PROSITE_PATTERNS); IPR009072 (SUPERFAMILY)	histone H3	cell proliferation	681.307	12.9967	635.419	7.02057	643.387	8.13312	371.048	5.29174
MCL_1366:Gtr|g12054.t1,Ppl|g12469.t1,Tve|g2403.t1,Pos|g2063.t1	0	no IPS match	hypothetical protein	unknown	77.2942	12.7123	75.2013	4.01846	162.103	9.57564	159.329	5.0514
MCL_1345:Gtr|g12018.t1,Ppl|g12343.t1,Tve|g2205.t1,Pos|g2038.t1	C:cytoplasm; P:vacuole organization; P:intracellular protein transport	no IPS match	hypothetical protein	unknown	141.629	12.0422	80.2373	6.00418	166.341	17.7641	291.154	20.2112
MCL_1735:Gtr|g168.t1,Ppl|g20.t1,Tve|g183.t1,Pos|g4258.t1	P:regulation of transcription, DNA-templated; F:sequence-specific DNA binding	IPR001356 (SMART); IPR001356 (PFAM); IPR009057 (G3DSA:1.10.10.GENE3D); IPR017970 (PROSITE_PATTERNS); IPR001356 (PROSITE_PROFILES); IPR009057 (SUPERFAMILY)	homeodomain transcription factor	transcriptional regulators	40.8326	11.8338	17.5584	8.3424	24.8194	8.46277	123.074	10.7*
MCL_0927:Gtr|g10980.t1,Ppl|g10584.t1,Tve|g4558.t1,Pos|g11941.t1	P:oxidation-reduction process; F:peroxiredoxin activity	IPR024706 (PIRSF); IPR000866 (PFAM); IPR019479 (PFAM); IPR012336 (G3DSA:3.40.30.GENE3D); PTHR10681:SF114 (PANTHER); PTHR10681 (PANTHER); IPR012336 (PROSITE_PROFILES); IPR012336 (SUPERFAMILY)	Thioredoxin peroxidase	disulphide oxidoreductase, protein/peptide synthesis	136.283	9.63246	207.2	8.9*	483.2	14.2*	555.792	129.0*
MCL_3477:Gtr|g5622.t1,Ppl|g8205.t1,Tve|g8833.t1,Pos|g871.t1	C:integral component of membrane	SignalP-TM (SIGNALP_GRAM_POSITIVE)	hypothetical membrane protein	unknown	521.052	8.91836	242.874	7.66779	361.477	5.44526	859.892	9.56455
MCL_1689:Gtr|g1564.t1,Ppl|g2632.t1,Tve|g3965.t1,Pos|g6221.t1	P:activation of anaphase-promoting complex activity; F:ubiquitin-protein transferase activator activity; F:anaphase-promoting complex binding	IPR001680 (SMART); IPR015943 (G3DSA:2.130.10.GENE3D); IPR001680 (PFAM); IPR033010 (PANTHER); PTHR19918:SF8 (PANTHER); IPR019775 (PROSITE_PATTERNS); IPR019775 (PROSITE_PATTERNS); IPR017986 (PROSITE_PROFILES); IPR001680 (PROSITE_PROFILES); IPR017986 (PROSITE_PROFILES); IPR001680 (PROSITE_PROFILES); IPR001680 (PROSITE_PROFILES); SignalP-TM (SIGNALP_GRAM_POSITIVE); IPR017986 (SUPERFAMILY)	The WD repeat Cdc20/Fizzy family	cell proliferation	49.1249	8.64317	60.0825	6.60686	66.9215	7.95474	111.234	11.3485
MCL_2777:Gtr|g4551.t1,Ppl|g14168.t1,Tve|g7502.t1,Pos|g5090.t1	F:oxidoreductase activity; P:deoxyribonucleoside diphosphate metabolic process; P:oxidation-reduction process	IPR000358 (PFAM); IPR012348 (G3DSA:1.10.620.GENE3D); PTHR23409:SF18 (PANTHER); IPR000358 (PANTHER); IPR030475 (PROSITE_PATTERNS); SignalP-TM (SIGNALP_GRAM_POSITIVE); IPR009078 (SUPERFAMILY)	ribonucleotide reductase small subunit	nucelotide metabolism	319.579	8.28857	291.603	7.11469	359.226	7.03988	441.062	13.0725
MCL_2654:Gtr|g4394.t1,Ppl|g14359.t1,Tve|g7911.t1,Pos|g5582.t1	C:integral component of membrane	no IPS match	hypothetical membrane protein	unknown	109.318	8.09524	95.9772	6.03117	97.0817	8.07673	135.454	6.43785
MCL_5704:Gtr|g9846.t1,Ppl|g1927.t1,Tve|g12617.t1,Pos|g9828.t1	F:FAD binding; F:oxidoreductase activity; P:oxidation-reduction process	PR00420 (PRINTS); IPR023753 (G3DSA:3.50.50.GENE3D); IPR002938 (PFAM); PTHR13789 (PANTHER); PS51257 (PROSITE_PROFILES); IPR023753 (SUPERFAMILY)	FAD/NAD(P)-binding domain-containing oxidoreductase		25.9959	7.81177	32.6757	9.08278	29.3918	29.4993	83.729	4.67759
MCL_5327:Gtr|g919.t1,Ppl|g927.t1,Tve|g1064.t1,Pos|g3461.t1	F:pyridoxal phosphate binding; F:transaminase activity; P:cellular amino acid metabolic process; P:biosynthetic process	IPR000796 (PRINTS); IPR015421 (G3DSA:3.40.640.GENE3D); IPR004839 (PFAM); IPR000796 (PANTHER); IPR004838 (PROSITE_PATTERNS); SignalP-TM (SIGNALP_GRAM_POSITIVE); IPR015424 (SUPERFAMILY)	Aspartate/other aminotransferase	amino acid metabolism	284.491	7.5914	412.67	11.3*	319.022	22.1077	302.824	6.24067
MCL_3858:Gtr|g6136.t1,Ppl|g8909.t1,Tve|g13529.t1,Pos|g12138.t1	C:integral component of membrane	no IPS match	hypothetical membrane protein	unknown	253.766	7.17935	30.4927	10.6442	206.039	18.0175	927.179	31.3138
MCL_1910:Gtr|g2108.t1,Ppl|g11427.t1,Tve|g10982.t1,Pos|g11177.t1	C:integral component of membrane; F:methyltransferase activity; P:methylation	IPR029063 (G3DSA:3.40.50.GENE3D); IPR029063 (PFAM); PTHR10108:SF90 (PANTHER); PTHR10108 (PANTHER); IPR029063 (SUPERFAMILY)	sphingolipid C9-methyltransferase	cell membrane synthesis	238.589	7.0504	257.473	5.0448	426.041	10.8814	411.917	7.0*
MCL_3381:Gtr|g5482.t1,Ppl|g8023.t1,Tve|g5432.t1,Pos|g8896.t1	P:obsolete electron transport; F:electron carrier activity	IPR008972 (G3DSA:2.60.40.GENE3D); PTHR34883 (PANTHER); SignalP-TM (SIGNALP_GRAM_POSITIVE); IPR008972 (SUPERFAMILY)	Cupredoxin	Copper reuction	1691.69	6.3239	2350.27	4.53544	3449.75	7.25214	267.299	4.8*
MCL_2011:Gtr|g2429.t1,Ppl|g13755.t1,Tve|g10387.t1,Pos|g8243.t1	F:ATP binding; F:microtubule motor activity; C:tubulin complex; P:microtubule-based movement; F:microtubule binding; C:microtubule	Coil (COILS); Coil (COILS); Coil (COILS); IPR001752 (PRINTS); IPR001752 (SMART); IPR001752 (PFAM); IPR001752 (G3DSA:3.40.850.GENE3D); PTHR24115:SF70 (PANTHER); IPR027640 (PANTHER); IPR019821 (PROSITE_PATTERNS); IPR001752 (PROSITE_PROFILES); IPR027417 (SUPERFAMILY)	kinesin-domain-containing	cell proliferation	42.5182	5.70817	49.6049	5.06073	52.1147	9.68554	37.9879	4.8*
MCL_5404:Gtr|g9329.t1,Ppl|g12481.t1,Tve|g5099.t1,Pos|g6997.t1	P:obsolete electron transport; F:FMN binding; F:iron ion binding; F:NADPH-hemoprotein reductase activity; F:aromatase activity; P:oxidation-reduction process; F:heme binding	IPR002401 (PRINTS); IPR001128 (PRINTS); IPR029039 (G3DSA:3.40.50.GENE3D); IPR003097 (PFAM); IPR001128 (PFAM); IPR001433 (PFAM); G3DSA:2.40.30.10 (GENE3D); IPR023173 (G3DSA:1.20.990.GENE3D); IPR008254 (PFAM); IPR023206 (PIRSF); G3DSA:3.40.50.80 (GENE3D); IPR001128 (G3DSA:1.10.630.GENE3D); PTHR19384:SF70 (PANTHER); PTHR19384 (PANTHER); IPR017972 (PROSITE_PATTERNS); IPR008254 (PROSITE_PROFILES); IPR…	Fatty acid omega-hydroxylase	lipid metabolism	16.4267	5.25274	69.3748	7.6*	905.87	46.3796	474.12	18.755
MCL_4963:Gtr|g8255.t1,Ppl|g4616.t1,Tve|g13338.t1,Pos|g10330.t1	F:N-methyltransferase activity; P:phospholipid metabolic process	IPR007318 (PFAM); IPR024960 (PIRSF); IPR024960 (PANTHER); IPR024960 (PROSITE_PROFILES)	phospholipid methyltransferase	lipid metabolism	96.1773	5.21349	124.741	19.3294	171.728	9.57745	357.565	25.2*
MCL_3455:Gtr|g5595.t1,Ppl|g7408.t1,Tve|g9504.t1,Pos|g1164.t1	P:mitotic M phase; P:tyrosine metabolic process; F:protein tyrosine phosphatase activity; P:protein dephosphorylation; F:thiosulfate sulfurtransferase activity; C:intracellular	IPR000751 (PRINTS); IPR001763 (SMART); IPR001763 (G3DSA:3.40.250.GENE3D); IPR001763 (PFAM); PTHR10828:SF17 (PANTHER); PTHR10828 (PANTHER); IPR001307 (PROSITE_PATTERNS); IPR001763 (PROSITE_PROFILES); IPR001763 (SUPERFAMILY)	m-phase inducer phosphatase	cell proliferation	63.184	5.19107	51.701	10.7068	57.1264	14.0768	89.9931	4.79535
MCL_4319:Gtr|g7003.t1,Ppl|g8890.t1,Tve|g11524.t1,Pos|g10449.t1	C:nucleus	IPR000953 (SMART); G3DSA:2.40.50.40 (GENE3D); IPR000953 (PROSITE_PROFILES); IPR016197 (SUPERFAMILY)	Chromo domain-like	cell proliferation	10.3866	5.05708	10.2702	4.15453	24.46	55.1504	59.2949	12.0375
MCL_0613:Gtr|g10236.t1,Ppl|g3271.t1,Tve|g11923.t1,Pos|g9347.t1	F:actin binding; F:Rho GTPase binding; P:actin cytoskeleton organization	IPR010473 (PFAM); PTHR11584 (PANTHER); PTHR11584:SF390 (PANTHER); IPR016024 (SUPERFAMILY)	Formin, GTPase-binding domain	cell proliferation	52.8214	5.02323	48.7455	4.77403	58.213	10.3864	74.4072	14.353
MCL_5016:Gtr|g8351.t1,Ppl|g10033.t1,Tve|g5598.t1,Pos|g10661.t1	F:GTP binding; F:GTPase activity; P:metabolic process	Coil (COILS); Coil (COILS); Coil (COILS); Coil (COILS); Coil (COILS); Coil (COILS); Coil (COILS)	Calcium-binding and coiled-coil domain-containing 1		38.4977	4.6884	35.9587	8.87975	31.8969	7.74105	42.0348	4.92226
MCL_4541:Gtr|g7472.t1,Ppl|g8994.t1,Tve|g11392.t1,Pos|g7388.t1	F:nitronate monooxygenase activity; P:nitrogen compound metabolic process; P:oxidation-reduction process	IPR004136 (PFAM); IPR013785 (G3DSA:3.20.20.GENE3D); PTHR32332:SF23 (PANTHER); PTHR32332 (PANTHER); SSF51412 (SUPERFAMILY)	Nitronate monooxygenase	nitrogen metabolism.	552.875	4.46345	293.517	7.89599	793.901	8.53227	415.59	4.96436
MCL_0356:Gtr|g6886.t1,Ppl|g6863.t1,Tve|g7007.t1,Pos|g6305.t1	C:nucleus; F:zinc ion binding; P:regulation of transcription, DNA-templated; F:RNA polymerase II transcription factor activity, sequence-specific DNA binding	IPR001138 (SMART); IPR001138 (PFAM); IPR001138 (G3DSA:4.10.240.GENE3D); IPR021858 (PFAM); PTHR31263:SF4 (PANTHER); PTHR31263 (PANTHER); IPR001138 (PROSITE_PATTERNS); IPR001138 (PROSITE_PROFILES); IPR001138 (SUPERFAMILY)	fungal zinc cluster transcription factor	transcriptional regulators	20.7534	4.36453	76.0279	11.177	108.218	12.644	359.047	4.80369
MCL_4823:Gtr|g7915.t1,Ppl|g8549.t1,Tve|g11191.t1,Pos|g7751.t1	F:ATP binding; F:microtubule motor activity; C:tubulin complex; P:microtubule-based movement; F:microtubule binding; C:microtubule	Coil (COILS); Coil (COILS); Coil (COILS); IPR001752 (PRINTS); IPR001752 (SMART); IPR001752 (PFAM); IPR001752 (G3DSA:3.40.850.GENE3D); IPR027640 (PANTHER); IPR019821 (PROSITE_PATTERNS); IPR001752 (PROSITE_PROFILES); IPR027417 (SUPERFAMILY)	kinesin-domain-containing	cell proliferation	28.8858	4.33073	27.2671	5.91855	42.72	10.0289	44.0496	6.68685
MCL_5043:Gtr|g8403.t1,Ppl|g2916.t1,Tve|g13062.t1,Pos|g10641.t1	C:integral component of membrane	SignalP-TM (SIGNALP_GRAM_POSITIVE)	hypothetical membrane protein	unknown	172.92	4.25501	105.519	6.23507	243.16	6.03358	234.812	4.66651

## Sheet: b. common to late wood decay
Table S2. Decay stage-dependent DEGs that are unique to white rot and common in all wood-decaying types.
Gene	GO	InterPro IDs	Functional description	Comment	G. trabeum		P. placenta		T. versicolor		P. ostreatus
					later section_FPKM	fold change	later section_FPKM	fold change	later section_FPKM	fold change	later section_FPKM	fold change
MCL_5209:Gtr|g8881.t1;Ppl|g3863.t1;Tve|g5012.t1;Pos|g6847.t1	P:polysaccharide catabolic process; P:starch metabolic process; F:cellulase activity; P:sucrose metabolic process	IPR013319 (G3DSA:2.60.120.GENE3D); IPR002594 (PFAM); PTHR34002:SF5 (PANTHER); PTHR34002 (PANTHER); IPR013320 (SUPERFAMILY)	GH12, Xyloglucanendohydrolase	GH	40727.6	62.8354	35463	41.5182	3738.5	139.415	795.2*	139.2*
MCL_2061:Gtr|g2538.t1;Ppl|g14059.t1;Tve|g5766.t1;Pos|g3193.t1	P:metabolic process; F:intramolecular lyase activity	Coil (COILS); G3DSA:2.60.120.620 (GENE3D); SSF51197 (SUPERFAMILY)	hypothetical protein	unknow	3636.63	14.3941	671.8*	8.6*	435.6*	12.7*	418.3	5.27592
MCL_4895:Gtr|g8071.t1;Ppl|g14235.t1;Tve|g11218.t1;Pos|g5421.t1	F:substrate-specific transmembrane transporter activity; P:transmembrane transport; C:integral component of membrane	G3DSA:1.20.1250.20 (GENE3D); IPR003663 (TIGRFAM); IPR005828 (PFAM); PTHR23500:SF106 (PANTHER); PTHR23500 (PANTHER); IPR020846 (PROSITE_PROFILES); IPR020846 (SUPERFAMILY)	sugar transporter	transporter	284.862	13.403	950.6*	16.3*	89.6*	16.8*	262.5*	4.6*
MCL_1336:Gtr|g12005.t1;Ppl|g12490.t1;Tve|g2266.t1;Pos|g10874.t1	F:substrate-specific transmembrane transporter activity; P:transmembrane transport; C:integral component of membrane	G3DSA:1.20.1250.20 (GENE3D); IPR003663 (TIGRFAM); IPR005828 (PFAM); PTHR23500 (PANTHER); PTHR23500:SF145 (PANTHER); IPR005829 (PROSITE_PATTERNS); IPR020846 (PROSITE_PROFILES); IPR020846 (SUPERFAMILY)	sugar transporter	transporter	1116.57	11.9731	2105.3	11.5043	506.1	6.74105	138.0*	6.1*
MCL_5462:Gtr|g9410.t1;Ppl|g13912.t1;Tve|g10341.t1;Pos|g8655.t1	F:oxidoreductase activity; P:oxidation-reduction process; P:response to stress; P:thiamine biosynthetic process	PF01946 (PFAM); IPR023753 (G3DSA:3.50.50.GENE3D); IPR002922 (TIGRFAM); PTHR10617:SF115 (PANTHER); PTHR10617 (PANTHER); IPR027495 (HAMAP); IPR023753 (SUPERFAMILY)	Thiamine thiazole synthase	thiamine biosynthetic process/response to stress	1987.6*	6.0*	1005.9*	4.0*	929.6	48.5567	554	7.81148
MCL_0442:Gtr|g8893.t1;Ppl|g6715.t1;Tve|g7051.t1;Pos|g6248.t1	F:oxidoreductase activity, acting on the CH-OH group of donors, NAD or NADP as acceptor; F:NAD binding; P:oxidation-reduction process	IPR016040 (G3DSA:3.40.50.GENE3D); IPR006139 (PFAM); IPR016040 (G3DSA:3.40.50.GENE3D); IPR006140 (PFAM); PTHR10996 (PANTHER); PTHR10996:SF163 (PANTHER); IPR029752 (PROSITE_PATTERNS); IPR029753 (PROSITE_PATTERNS); IPR029753 (PROSITE_PATTERNS); IPR016040 (SUPERFAMILY); SSF52283 (SUPERFAMILY)	NAD-dependent formate dehydrogenase	catabolism of C1 compounds such as methanol	1021.76	5.89303	3760.2*	6.7*	2473.0*	20*	3285.3	14.3696
MCL_3768:Gtr|g5986.t1;Ppl|g7652.t1;Tve|g9334.t1;Pos|g1114.t1	C:integral component of membrane	PTHR33927:SF1 (PANTHER); PTHR33927 (PANTHER)	hypothetical membrane protein	unknow	2265.2*	4.4*	1580.0*	13.7*	1250.1*	5.0*	1588	5.57339
MCL_0585:Gtr|g10196.t1;Ppl|g13479.t1;Tve|g8666.t1;Pos|g9592.t1	P:metabolic process; F:hydrolase activity	IPR027408 (G3DSA:3.30.230.GENE3D); IPR001247 (PFAM); IPR031728 (PFAM); PTHR11953:SF0 (PANTHER); PTHR11953 (PANTHER); IPR017853 (SUPERFAMILY); IPR020568 (SUPERFAMILY); IPR015847 (SUPERFAMILY)	GH79, β-glucuronidase	GH	335.035	4.23084	3024.5*	10.2*	413.3	7.36259	215.8*	4.0*
MCL_1040:Gtr|g11238.t1;Ppl|g5029.t1;Tve|g9823.t1;Pos|g12260.t1	F:oxidoreductase activity; P:metabolic process	IPR002198 (PRINTS); IPR002347 (PRINTS); IPR002198 (PFAM); IPR016040 (G3DSA:3.40.50.GENE3D); PTHR24322 (PANTHER); IPR020904 (PROSITE_PATTERNS); IPR016040 (SUPERFAMILY)	Short-chain dehydrogenase/reductase	detoxification	275.486	4.05626	979.2*	9.3*	261.3	19.9245	125.6*	5.9*
MCL_3519:Gtr|g5674.t1;Ppl|g7898.t1;Tve|g9212.t1;Pos|g819.t1	F:oxidoreductase activity; P:oxidation-reduction process	IPR023210 (G3DSA:3.20.20.GENE3D); IPR023210 (PFAM); PTHR11732:SF261 (PANTHER); IPR001395 (PANTHER); IPR023210 (SUPERFAMILY)	Aflatoxin B1 aldehyde reductase	toxin/detoxification	1206.1*	4.1*	455.5	6.62221	314.8*	4.5*	219.2	5.39503

## Sheet: c. unique to early white rot
Table S2. Decay stage-dependent DEGs that are unique to white rot and common in all wood-decaying types.
Gene	GO	InterPro IDs	Functional description	Comment	T. versicolor		P. ostreatus
					0-5 mm_RPKM	ratio	0-5 mm_RPKM	ratio
MCL_8064:Tve|g3713.t1,Pos|g4589.t1	P:biological_process; C:cellular_component; F:molecular_function	SignalP-noTM (SIGNALP_EUK); SignalP-TM (SIGNALP_GRAM_NEGATIVE); SignalP-TM (SIGNALP_GRAM_POSITIVE)	hypothetical protein with SignalP	Unkonw	964.426	42.9582	6638.77	7.22747
MCL_1804:Tve|g3850.t1,Pos|g547.t1	F:NAD binding; F:UDP-glucose 6-dehydrogenase activity; P:oxidation-reduction process; P:starch metabolic process; P:sucrose metabolic process; P:nucleotide metabolic process	IPR014027 (SMART); G3DSA:1.20.5.100 (GENE3D); IPR017476 (PIRSF); IPR017476 (TIGRFAM); IPR001732 (PFAM); IPR016040 (G3DSA:3.40.50.GENE3D); IPR028356 (PIRSF); IPR014026 (PFAM); IPR014027 (PFAM); IPR016040 (G3DSA:3.40.50.GENE3D); PTHR11374:SF3 (PANTHER); IPR017476 (PANTHER); IPR008927 (SUPERFAMILY); IPR014027 (SUPERFAMILY); IPR016040 (SUPERFAMILY)	UDP-glucose GDP-mannose dehydrogenase	cell membrance synthesis/nucleotide metabolism	594.704	28.9455	335.495	7.25606
MCL_8048:Tve|g2876.t1,Pos|g4103.t1	F:ATP binding; P:tRNA aminoacylation for protein translation; F:aminoacyl-tRNA ligase activity	IPR001412 (PROSITE_PATTERNS); SSF52374 (SUPERFAMILY)	Aminoacyl-tRNA synthetase	protein/peptide synthesis	12.6227	27.4797	7.35768	5.30704
MCL_7018:Tve|g2165.t1,Pos|g2280.t1	P:transmembrane transport; C:membrane; C:integral component of membrane; F:metal ion transmembrane transporter activity; P:metal ion transport	SignalP-TM (SIGNALP_GRAM_POSITIVE); SignalP-noTM (SIGNALP_GRAM_NEGATIVE); SignalP-noTM (SIGNALP_EUK)	hypothetical protein with SignalP	Unkonw	5181.35	21.5*	2138.42	6.02788
MCL_0188:Tve|g12476.t1,Pos|g486.t1	C:fungal-type cell wall; F:structural constituent of cell wall; P:cell wall biogenesis	IPR001338 (SMART); IPR001338 (PFAM)	fungal hydrophobin	cell wall synthesis	2084.79	19.2974	1498.23	99.0*
MCL_0268:Tve|g8178.t1,Pos|g476.t1	F:iron ion binding; F:oxidoreductase activity, acting on paired donors, with incorporation or reduction of molecular oxygen; P:oxidation-reduction process; F:heme binding	IPR002401 (PRINTS); IPR001128 (PFAM); IPR001128 (G3DSA:1.10.630.GENE3D); PTHR24279 (PANTHER); PTHR24279:SF79 (PANTHER); IPR017972 (PROSITE_PATTERNS); IPR001128 (SUPERFAMILY)	Aflatoxin B synthase	toxin/detoxification	613.872	17.6267	1229.38	13.5*
MCL_8122:Tve|g8099.t1,Pos|g639.t1	P:nucleic acid phosphodiester bond hydrolysis; F:exonuclease activity; F:endonuclease activity	IPR001229 (SMART); IPR001229 (PFAM); IPR001229 (G3DSA:2.100.10.GENE3D); PTHR33354:SF5 (PANTHER); PTHR33354 (PANTHER); IPR001229 (PROSITE_PROFILES); SignalP-noTM (SIGNALP_EUK); SignalP-TM (SIGNALP_GRAM_POSITIVE); SignalP-TM (SIGNALP_GRAM_NEGATIVE); IPR005135 (SUPERFAMILY); IPR001229 (SUPERFAMILY)	Endonuclease/exonuclease/phosphatase	nucleotide metabolism	401.891	16.3103	57.8571	13.7914
MCL_7851:Tve|g11212.t1,Pos|g9949.t1	P:styrene catabolic process; P:L-phenylalanine catabolic process; P:tyrosine metabolic process; P:oxidation-reduction process; F:homogentisate 1,2-dioxygenase activity	IPR005708 (PFAM); IPR014710 (G3DSA:2.60.120.GENE3D); IPR005708 (TIGRFAM); PTHR11056:SF4 (PANTHER); IPR005708 (PANTHER); IPR011051 (SUPERFAMILY)	Homogentisate 1,2-dioxygenase	aromatic metablism	309.226	15.4008	414.589	4.7*
MCL_4699:Tve|g10998.t1,Pos|g1993.t1	0	Coil (COILS)	hypothetical membrane protein	Unkonw	89.124	15.246	89.8547	5.8*
MCL_5786:Tve|g3738.t1,Pos|g1719.t1	F:oxidoreductase activity; P:metabolic process	IPR002347 (PRINTS); IPR002198 (PRINTS); IPR002198 (PFAM); IPR016040 (G3DSA:3.40.50.GENE3D); PTHR24322 (PANTHER); PTHR24322:SF513 (PANTHER); PTHR24322 (PANTHER); PTHR24322:SF513 (PANTHER); IPR016040 (SUPERFAMILY)	rhamnolipids biosynthesis 3-oxoacyl-reductase	lipid metabolism	410.739	14.9528	290.444	4.34578
MCL_2146:Tve|g3597.t1,Pos|g2008.t1	F:ATP binding; F:ATPase activity, coupled to transmembrane movement of substances; C:integral component of membrane; P:transport	IPR003593 (SMART); IPR029481 (PFAM); IPR003439 (PFAM); IPR027417 (G3DSA:3.40.50.GENE3D); IPR013525 (PFAM); IPR010929 (PFAM); IPR027417 (G3DSA:3.40.50.GENE3D); PTHR19241 (PANTHER); PTHR19241:SF299 (PANTHER); PTHR19241:SF299 (PANTHER); PTHR19241:SF299 (PANTHER); PTHR19241 (PANTHER); PTHR19241 (PANTHER); PTHR19241:SF299 (PANTHER); IPR017871 (PROSITE_PATTERNS); IPR003439 (PROSITE_PROFILES); IPR003439…	pleiotropic drug resistance ABC transporter	toxin/detoxification	63.9926	10.5308	18.2424	4.2*
MCL_1027:Tve|g840.t1,Pos|g3234.t1	P:acyl-CoA metabolic process; F:acyl-CoA hydrolase activity	IPR029069 (G3DSA:3.10.129.GENE3D); IPR029069 (G3DSA:3.10.129.GENE3D); PF13622 (PFAM); IPR003703 (PANTHER); PTHR11066:SF34 (PANTHER); IPR029069 (SUPERFAMILY); IPR029069 (SUPERFAMILY)	acyl-coenzyme a thioesterase	lipid metabolism	255.5	10.415	75.0609	4.2*
MCL_1682:Tve|g1693.t1,Pos|g11008.t1	F:catalytic activity; P:metabolic process	IPR014748 (G3DSA:1.10.12.GENE3D); IPR029045 (G3DSA:3.90.226.GENE3D); IPR001753 (PFAM); PTHR11941 (PANTHER); PTHR11941:SF43 (PANTHER); IPR029045 (SUPERFAMILY)	Delta(3,5)-Delta(2,4)-dienoyl-CoA isomerase, mitochondrial	lipid metabolism	286.959	9.86944	230.753	4.8*
MCL_5223:Tve|g2888.t1,Pos|g6880.t1	F:protein binding	IPR000210 (SMART); IPR000210 (PFAM); G3DSA:3.30.710.10 (GENE3D); IPR000210 (PROSITE_PROFILES); IPR011333 (SUPERFAMILY)	BTB/POZ domain	transcriptional regulator	367.79	9.53068	1384.92	16.9325
MCL_3144:Tve|g8567.t1,Pos|g4635.t1	F:acyl-CoA dehydrogenase activity; P:obsolete electron transport; F:flavin adenine dinucleotide binding; P:oxidation-reduction process	IPR013786 (PFAM); IPR006091 (PFAM); G3DSA:2.40.110.10 (GENE3D); IPR009075 (PFAM); IPR013786 (G3DSA:1.10.540.GENE3D); G3DSA:1.20.140.10 (GENE3D); PTHR10909:SF10 (PANTHER); PTHR10909 (PANTHER); IPR006089 (PROSITE_PATTERNS); IPR006089 (PROSITE_PATTERNS); IPR009075 (SUPERFAMILY); IPR009100 (SUPERFAMILY)	Short/branched chain specific acyl-CoA dehydrogenase	lipid metabolism	308.49	8.99492	230.011	5.14856
MCL_6965:Tve|g12036.t1,Pos|g9694.t1	F:acyl-CoA dehydrogenase activity; P:obsolete electron transport; F:flavin adenine dinucleotide binding; P:oxidation-reduction process; F:heme binding	G3DSA:1.20.140.10 (GENE3D); IPR013786 (PFAM); IPR006091 (PFAM); IPR001199 (PFAM); IPR009075 (PFAM); G3DSA:2.40.110.10 (GENE3D); IPR001199 (G3DSA:3.10.120.GENE3D); IPR013786 (G3DSA:1.10.540.GENE3D); PTHR10909:SF297 (PANTHER); PTHR10909 (PANTHER); IPR006089 (PROSITE_PATTERNS); IPR018506 (PROSITE_PATTERNS); IPR001199 (PROSITE_PROFILES); IPR009075 (SUPERFAMILY); IPR009100 (SUPERFAMILY); IPR001199 (SU…	Aspyridones biosynthesis protein G	toxin/detoxification	235.668	8.90167	276.461	4.82983
MCL_0397:Tve|g1047.t1,Pos|g3528.t1	0	Coil (COILS); IPR005635 (PFAM); PTHR13142:SF1 (PANTHER); PTHR13142 (PANTHER); PTHR13142 (PANTHER); PTHR13142:SF1 (PANTHER)	Inner centromere protein	cell proliferation	26.2209	8.24083	26.4935	4.4*
MCL_0481:Tve|g5079.t1,Pos|g8407.t1	P:globoside metabolic process; P:carbohydrate metabolic process; P:amino sugar metabolic process; F:beta-N-acetylhexosaminidase activity; P:glycosaminoglycan catabolic process	IPR025705 (PRINTS); IPR013781 (G3DSA:3.20.20.GENE3D); IPR029018 (G3DSA:3.30.379.GENE3D); IPR029019 (PFAM); IPR025705 (PIRSF); IPR015883 (PFAM); PTHR22600:SF0 (PANTHER); PTHR22600:SF0 (PANTHER); PTHR22600 (PANTHER); SignalP-TM (SIGNALP_GRAM_POSITIVE); SignalP-noTM (SIGNALP_EUK); IPR029018 (SUPERFAMILY); IPR017853 (SUPERFAMILY)	N-acetylhexosaminidase	cell wall synthesis	87.041	8.171	263.294	5.30254
MCL_4786:Tve|g999.t1,Pos|g3517.t1	C:integral component of membrane	IPR002076 (PFAM); IPR002076 (PANTHER); PTHR11157:SF13 (PANTHER); IPR030457 (PROSITE_PATTERNS)	elongase of fatty acids ELO	lipid metabolism	514.06	7.06044	471.953	6.4*
MCL_0732:Tve|g13807.t1,Pos|g11693.t1	F:chitin binding; P:chitin catabolic process	SignalP-noTM (SIGNALP_GRAM_NEGATIVE); SignalP-noTM (SIGNALP_EUK); SignalP-TM (SIGNALP_GRAM_POSITIVE)	chitin catabolic protein with SignalP	cell wall synthesis	100.441	6.88347	141.204	7.15157
MCL_4345:Tve|g6522.t1,Pos|g6735.t1	F:zinc ion binding; F:oxidoreductase activity; P:oxidation-reduction process	IPR020843 (SMART); IPR013149 (PFAM); IPR013154 (PFAM); IPR011032 (G3DSA:3.90.180.GENE3D); IPR016040 (G3DSA:3.40.50.GENE3D); PTHR11695:SF31 (PANTHER); IPR002085 (PANTHER); IPR002364 (PROSITE_PATTERNS); IPR016040 (SUPERFAMILY); IPR011032 (SUPERFAMILY)	NADP-dependent quinone oxidoreductase	electron transport chain/energy generation	221.302	6.79242	246.652	5.9*
MCL_1177:Tve|g12456.t1,Pos|g9527.t1	F:G-protein coupled receptor activity; P:G-protein coupled receptor signaling pathway; C:membrane; C:integral component of membrane	PTHR23112 (PANTHER)	hypothetical membrane protein	Unkonw	9.90775	6.74909	102.92	4.3*
MCL_0990:Tve|g1274.t1,Pos|g3243.t1	C:integral component of membrane	IPR019531 (PIRSF); IPR003397 (PFAM); PTHR15460 (PANTHER)	Peroxisomal membrane	cell structure	126.888	6.38273	168.739	11.5314
MCL_3705:Tve|g8773.t1,Pos|g1456.t1	0	IPR032717 (PFAM); PTHR28069:SF1 (PANTHER); PTHR28069:SF1 (PANTHER); PTHR28069 (PANTHER); PTHR28069 (PANTHER); PTHR28069 (PANTHER)	Mitochondrial splicing suppressor 51, zinc-finger	rna synthesis	53.575	6.28316	89.7357	5.7*
MCL_0799:Tve|g13739.t1,Pos|g8932.t1	F:nucleic acid binding; F:ATP binding	IPR001650 (SMART); IPR014001 (SMART); IPR001650 (PFAM); IPR011545 (PFAM); IPR027417 (G3DSA:3.40.50.GENE3D); IPR027417 (G3DSA:3.40.50.GENE3D); PTHR24031:SF335 (PANTHER); PTHR24031 (PANTHER); PTHR24031:SF335 (PANTHER); PTHR24031 (PANTHER); PTHR24031 (PANTHER); PTHR24031:SF335 (PANTHER); IPR014001 (PROSITE_PROFILES); IPR001650 (PROSITE_PROFILES); SignalP-TM (SIGNALP_GRAM_POSITIVE); IPR027417 (SUPERF…	DEAD-box ATP-dependent RNA helicase	rna synthesis	155.154	6.1*	80.1901	4.6*
MCL_3046:Tve|g8055.t1,Pos|g4900.t1	P:pyrimidine nucleobase metabolic process; F:dUTP diphosphatase activity; P:dUTP metabolic process	IPR029054 (G3DSA:2.70.40.GENE3D); IPR008180 (PFAM); IPR008181 (TIGRFAM); PTHR11241:SF0 (PANTHER); PTHR11241 (PANTHER); IPR029054 (SUPERFAMILY)	dUTP pyrophosphatase	cell proliferation	67.6284	5.9985	59.114	5.06821
MCL_4725:Tve|g10965.t1,Pos|g7494.t1	F:nucleic acid binding; F:metal ion binding	IPR013087 (G3DSA:3.30.160.GENE3D); PTHR36167:SF2 (PANTHER); PTHR36167 (PANTHER); IPR007087 (PROSITE_PATTERNS); IPR007087 (PROSITE_PROFILES)	C2H2 finger domain transcription factor	transcriptional regulator	69.6339	5.97908	22.4695	4.4*
MCL_5925:Tve|g4536.t1,Pos|g12078.t1	P:transmembrane transport; C:membrane; F:purine nucleobase transmembrane transporter activity; P:purine nucleobase transport	IPR006043 (PFAM); IPR006043 (PANTHER); IPR006043 (PANTHER); IPR029940 (PTHR11119:PANTHER); IPR029940 (PTHR11119:PANTHER)	xanthine uracil permease	nucleotide metabolism	166.718	5.9415	167.996	10.4487
MCL_1085:Tve|g11862.t1,Pos|g9305.t1	P:obsolete electron transport; F:electron carrier activity; F:heme binding	IPR002327 (PRINTS); IPR009056 (PFAM); IPR009056 (G3DSA:1.10.760.GENE3D); IPR002327 (PANTHER); IPR009056 (PROSITE_PROFILES); IPR009056 (SUPERFAMILY)	cytochrome c	electron transport chain/energy generation	1892.63	5.89891	1402.38	9.5*
MCL_2003:Tve|g2877.t1,Pos|g4104.t1	0	G3DSA:2.30.130.30 (GENE3D); IPR015947 (SUPERFAMILY)	PUA-like domain	nucleotide metabolism	24.8942	5.88548	32.7458	15.1*
MCL_5954:Tve|g12108.t1,Pos|g9328.t1	P:hexachlorocyclohexane metabolic process; P:riboflavin metabolic process; F:acid phosphatase activity	IPR000560 (PFAM); IPR016274 (PIRSF); IPR029033 (G3DSA:3.40.50.GENE3D); PTHR20963:SF20 (PANTHER); PTHR20963 (PANTHER); SignalP-noTM (SIGNALP_EUK); SignalP-noTM (SIGNALP_GRAM_NEGATIVE); SignalP-TM (SIGNALP_GRAM_POSITIVE); IPR029033 (SUPERFAMILY)	Acid phosphatase	-	39.4783	5.88063	43.0566	6.3998
MCL_2802:Tve|g7463.t1,Pos|g4999.t1	F:prenyltransferase activity; C:integral component of membrane; P:ubiquinone biosynthetic process	IPR000537 (PFAM); IPR006370 (TIGRFAM); PTHR11048:SF28 (PANTHER); PTHR11048 (PANTHER); IPR030470 (PROSITE_PATTERNS); IPR031103 (HAMAP)	4-hydroxybenzoate polyprenyl transferase	electron transport chain/energy generation	33.4583	5.86758	51.0923	4.8*
MCL_3481:Tve|g8841.t1,Pos|g870.t1	F:magnesium ion binding; F:ATP binding; P:L-phenylalanine biosynthetic process; P:tryptophan biosynthetic process; P:tRNA processing; P:tyrosine biosynthetic process; F:phenylalanine-tRNA ligase activity; P:phenylalanyl-tRNA aminoacylation; F:tRNA binding; C:phenylalanine-tRNA ligase complex	IPR005121 (SMART); IPR002319 (PFAM); IPR005121 (PFAM); G3DSA:3.30.930.10 (GENE3D); IPR004530 (TIGRFAM); IPR005121 (G3DSA:3.30.70.GENE3D); PTHR11538:SF41 (PANTHER); PTHR11538 (PANTHER); PTHR11538 (PANTHER); PTHR11538:SF41 (PANTHER); IPR006195 (PROSITE_PROFILES); IPR005121 (PROSITE_PROFILES); SSF55681 (SUPERFAMILY); IPR005121 (SUPERFAMILY)	phenylalanyl-trna synthetase	protein/peptide synthesis	75.3438	5.84673	72.7787	6.3*
MCL_1956:Tve|g336.t1,Pos|g4073.t1	F:ATP binding; F:ATPase activity, coupled to transmembrane movement of substances; C:integral component of membrane; P:transport	Coil (COILS); IPR003593 (SMART); IPR003439 (PFAM); IPR010929 (PFAM); IPR013525 (PFAM); IPR027417 (G3DSA:3.40.50.GENE3D); IPR027417 (G3DSA:3.40.50.GENE3D); PTHR19241:SF243 (PANTHER); PTHR19241 (PANTHER); PTHR19241 (PANTHER); PTHR19241:SF243 (PANTHER); PTHR19241 (PANTHER); IPR017871 (PROSITE_PATTERNS); IPR003439 (PROSITE_PROFILES); IPR003439 (PROSITE_PROFILES); IPR027417 (SUPERFAMILY); IPR027417 (S…	pleiotropic drug resistance abc transporter	toxin/detoxification	323.676	5.84497	215.18	11.9659
MCL_3760:Tve|g9319.t1,Pos|g1152.t1	F:DNA binding; F:ATP binding; P:DNA replication	IPR003593 (SMART); G3DSA:1.20.272.10 (GENE3D); IPR003959 (PFAM); IPR013748 (PFAM); G3DSA:1.10.8.60 (GENE3D); IPR027417 (G3DSA:3.40.50.GENE3D); PTHR11669:SF24 (PANTHER); PTHR11669 (PANTHER); IPR027417 (SUPERFAMILY); IPR008921 (SUPERFAMILY)	Replication factor C subunit	cell proliferation	16.9122	5.77746	27.7974	4.7*
MCL_3399:Tve|g5505.t1,Pos|g107.t1	F:nucleotide binding; F:ATP binding; F:protein kinase activity; P:protein phosphorylation	IPR032675 (G3DSA:3.80.10.GENE3D); SSF52047 (SUPERFAMILY)	Leucine-rich repeat	LRP	58.3966	5.72262	43.0606	5.90898
MCL_5886:Tve|g4894.t1,Pos|g158.t1	F:DNA binding; F:DNA polymerase processivity factor activity; P:regulation of DNA replication; C:DNA polymerase complex	Coil (COILS); IPR000730 (PRINTS); IPR022649 (PFAM); IPR000730 (TIGRFAM); G3DSA:3.70.10.10 (GENE3D); IPR022648 (PFAM); PTHR11352:SF0 (PANTHER); IPR000730 (PANTHER); IPR022659 (PROSITE_PATTERNS); IPR022659 (PROSITE_PATTERNS); IPR000730 (HAMAP); SSF55979 (SUPERFAMILY); SSF55979 (SUPERFAMILY)	proliferating cell nuclear antigen	cell proliferation	95.2065	5.654	174.87	4.3*
MCL_0232:Tve|g7419.t1,Pos|g5503.t1	P:cell division; C:membrane; C:integral component of membrane	IPR012535 (PFAM); PTHR34065:SF1 (PANTHER); PTHR34065 (PANTHER)	Cell division protein Cdc14	cell proliferation	81.926	5.58924	41.6491	4.27827
MCL_5406:Tve|g2440.t1,Pos|g8720.t1	F:nitronate monooxygenase activity; P:nitrogen compound metabolic process; P:oxidation-reduction process	IPR013785 (G3DSA:3.20.20.GENE3D); IPR004136 (PFAM); PTHR32332 (PANTHER); PTHR32332:SF22 (PANTHER); SSF51412 (SUPERFAMILY)	Nitronate monooxygenase	nitrogen metabolism.	210.514	5.5811	260.232	4.2*
MCL_1484:Tve|g4415.t1,Pos|g11971.t1	P:transmembrane transport; C:integral component of membrane	IPR011701 (PFAM); G3DSA:1.20.1250.20 (GENE3D); PTHR23510:SF4 (PANTHER); PTHR23510 (PANTHER); IPR020846 (SUPERFAMILY)	MFS general substrate transporter	transporter	11.8823	5.53416	21.6936	4.7*
MCL_1811:Tve|g3851.t1,Pos|g544.t1	F:pyridoxal phosphate binding; P:biosynthetic process; F:transferase activity	IPR015421 (G3DSA:3.40.640.GENE3D); IPR015422 (G3DSA:3.90.1150.GENE3D); IPR004839 (PFAM); PTHR13693:SF3 (PANTHER); PTHR13693 (PANTHER); IPR001917 (PROSITE_PATTERNS); IPR015424 (SUPERFAMILY)	Serine palmitoyltransferase	cell membrance synthesis	160.599	5.39717	114.55	7.5*
MCL_3714:Tve|g478.t1,Pos|g3860.t1	0	no IPS match	hypothetical protein	Unkonw	87.4955	5.33376	118.527	4.2*
MCL_6821:Tve|g9285.t1,Pos|g1382.t1	F:nitronate monooxygenase activity; P:nitrogen compound metabolic process; P:oxidation-reduction process	IPR004136 (PFAM); IPR013785 (G3DSA:3.20.20.GENE3D); PTHR32332:SF23 (PANTHER); PTHR32332 (PANTHER); SSF51412 (SUPERFAMILY)	nitronate monooxygenase	nitrogen metabolism.	284.751	5.32981	426.931	5.8*
MCL_3907:Tve|g9691.t1,Pos|g1579.t1	F:adenylate kinase activity; F:ATP binding; P:ADP biosynthetic process; P:ATP metabolic process; P:purine nucleobase metabolic process	Coil (COILS); IPR000850 (PRINTS); IPR007862 (PFAM); PF00406 (PFAM); IPR027417 (G3DSA:3.40.50.GENE3D); IPR006259 (TIGRFAM); IPR000850 (PANTHER); IPR000850 (PROSITE_PATTERNS); IPR028587 (HAMAP); IPR000850 (HAMAP); IPR007862 (SUPERFAMILY); IPR027417 (SUPERFAMILY)	adenylate kinase	electron transport chain/energy generation	628.836	5.26061	732.949	8.3*
MCL_6010:Tve|g7360.t1,Pos|g1740.t1	C:integral component of membrane; P:transport	IPR018108 (PFAM); IPR023395 (G3DSA:1.50.40.GENE3D); PTHR24089 (PANTHER); PTHR24089:SF105 (PANTHER); IPR018108 (PROSITE_PROFILES); IPR018108 (PROSITE_PROFILES); IPR023395 (SUPERFAMILY)	mitochondrial carrier	electron transport chain/energy generation	172.139	5.1*	169.935	7.2*
MCL_1731:Tve|g182.t1,Pos|g4271.t1	F:methyltransferase activity; F:transferase activity; P:methylation	IPR029063 (G3DSA:3.40.50.GENE3D); IPR019410 (PFAM); PTHR14614 (PANTHER); PTHR14614:SF29 (PANTHER); IPR029063 (SUPERFAMILY)	s-adenosylmethionine-dependent methyltransferase	methyltransferase	77.1837	5.09301	54.5068	5.10878
MCL_2744:Tve|g11691.t1,Pos|g7565.t1	0	SignalP-noTM (SIGNALP_EUK); SignalP-TM (SIGNALP_GRAM_POSITIVE)	hypothetical protein with SignalP	Unkonw	273.041	5.09112	40.6836	5.7*
MCL_1094:Tve|g12319.t1,Pos|g9322.t1	P:ubiquinone biosynthetic process; C:mitochondrial inner membrane	IPR007715 (PFAM); PTHR12922:SF7 (PANTHER); PTHR12922 (PANTHER); IPR027540 (HAMAP)	Ubiquinone biosynthesis COQ4, mitochondrial	electron transport chain/energy generation	76.3934	5.09057	113.294	4.2*
MCL_5407:Tve|g10082.t1,Pos|g8719.t1	F:ATP binding; F:protein serine/threonine/tyrosine kinase activity; P:mitotic cell cycle checkpoint; P:protein phosphorylation; P:chromosome separation	Coil (COILS); IPR002290 (SMART); IPR000719 (PFAM); G3DSA:1.10.510.10 (GENE3D); G3DSA:3.30.200.20 (GENE3D); PTHR22974 (PANTHER); PTHR22974 (PANTHER); IPR027084 (PTHR22974:PANTHER); IPR008271 (PROSITE_PATTERNS); IPR017441 (PROSITE_PATTERNS); IPR000719 (PROSITE_PROFILES); IPR011009 (SUPERFAMILY)	Serine threonine- kinase mph1	cell proliferation	22.1674	5.08496	50.5883	4.6561
MCL_5219:Tve|g3193.t1,Pos|g6869.t1	P:metabolic process; F:hydrolase activity	IPR029058 (G3DSA:3.40.50.GENE3D); IPR022742 (PFAM); PTHR11614:SF87 (PANTHER); PTHR11614 (PANTHER); IPR029058 (SUPERFAMILY)	Serine aminopeptidase	proteinase	19.2425	5.02724	62.068	4.0*
MCL_0569:Tve|g12005.t1,Pos|g9672.t1	C:integral component of membrane	IPR005352 (PFAM); PTHR15451 (PANTHER); PTHR15451:SF19 (PANTHER)	Ergosterol biosynthetic protein 28	cell membrance synthesis	96.7066	4.88838	171.295	7.7*
MCL_6527:Tve|g662.t1,Pos|g3615.t1	F:catalytic activity; F:cofactor binding; P:metabolic process	IPR005810 (PRINTS); IPR003781 (SMART); IPR003781 (PFAM); IPR005810 (PIRSF); IPR005811 (PFAM); IPR016102 (G3DSA:3.40.50.GENE3D); IPR016040 (G3DSA:3.40.50.GENE3D); IPR005810 (TIGRFAM); PTHR11117 (PANTHER); IPR017440 (PROSITE_PATTERNS); IPR005810 (PROSITE_PATTERNS); IPR016102 (SUPERFAMILY); IPR016040 (SUPERFAMILY)	Succinate--CoA ligase	glycolysis/TCA/energy generation	440.404	4.9*	334.72	7.3*
MCL_4964:Tve|g13339.t1,Pos|g10329.t1	P:phosphorylation; F:kinase activity	IPR004147 (PFAM); PTHR10566:SF65 (PANTHER); PTHR10566 (PANTHER); IPR011009 (SUPERFAMILY)	Atypical kinase COQ8	electron transport chain/energy generation	58.114	4.84875	24.5969	5.2*
MCL_0653:Tve|g13688.t1,Pos|g145.t1	P:translation	IPR023584 (PFAM); IPR024946 (G3DSA:3.30.1360.GENE3D); IPR002661 (PANTHER); IPR023584 (SUPERFAMILY)	Ribosome-recycling factor	protein synthesis	39.3116	4.82148	79.6891	12.5*
MCL_4722:Tve|g11661.t1,Pos|g7553.t1	F:protein binding	IPR003591 (SMART); IPR001611 (PFAM); IPR032675 (G3DSA:3.80.10.GENE3D); PTHR23155 (PANTHER); IPR001611 (PROSITE_PROFILES); IPR001611 (PROSITE_PROFILES); IPR001611 (PROSITE_PROFILES); IPR032675 (SUPERFAMILY)	leucine rich repeat domain	Unkonw	15.2588	4.77436	37.1452	8.0*
MCL_1648:Tve|g1499.t1,Pos|g2956.t1	P:glycerolipid metabolic process; F:phosphatidylserine decarboxylase activity; P:phospholipid biosynthetic process; P:L-serine metabolic process; P:glycine metabolic process; P:threonine metabolic process	IPR003817 (PFAM); IPR033177 (TIGRFAM); PTHR10067:SF6 (PANTHER); IPR033177 (PANTHER); IPR033177 (PANTHER); PTHR10067:SF6 (PANTHER)	phosphatidylserine decarboxylase	amino acid metabolism	117.363	4.76623	110.444	4.9*
MCL_3143:Tve|g515.t1,Pos|g3752.t1	F:ATP binding; C:cytoplasm; P:L-serine metabolic process; F:serine-tRNA ligase activity; P:seryl-tRNA aminoacylation; P:glycine metabolic process; P:threonine metabolic process	Coil (COILS); IPR002317 (PRINTS); IPR002317 (PIRSF); IPR015866 (G3DSA:1.10.287.GENE3D); IPR002317 (TIGRFAM); G3DSA:3.30.930.10 (GENE3D); IPR002314 (PFAM); IPR015866 (PFAM); IPR002317 (PANTHER); PTHR11778:SF0 (PANTHER); IPR006195 (PROSITE_PROFILES); IPR010978 (SUPERFAMILY); SSF55681 (SUPERFAMILY)	seryl-tRNA synthetase	protein/peptide synthesis	27.0831	4.74358	22.1011	7.1*
MCL_5312:Tve|g2965.t1,Pos|g6991.t1	F:oxidoreductase activity, acting on CH-OH group of donors; F:flavin adenine dinucleotide binding; P:oxidation-reduction process	IPR016169 (G3DSA:3.30.465.GENE3D); IPR012951 (PFAM); IPR016167 (G3DSA:3.30.43.GENE3D); PTHR11748 (PANTHER); IPR016166 (SUPERFAMILY); IPR016166 (SUPERFAMILY)	FAD linked oxidase	oxidoreductase	26.7139	4.70482	74.3292	4.0*
MCL_2968:Tve|g8132.t1,Pos|g4767.t1	0	PF13233 (PFAM); PTHR28015:SF1 (PANTHER); PTHR28015 (PANTHER)	hypothetical protein	Unkonw	129.48	4.67375	168.326	6.1*
MCL_7888:Tve|g3877.t1,Pos|g10600.t1	P:sesquiterpenoid biosynthetic process; F:trichodiene synthase activity; F:iron ion binding; F:oxidoreductase activity, acting on paired donors, with incorporation or reduction of molecular oxygen; P:oxidation-reduction process; F:heme binding	IPR002401 (PRINTS); IPR024652 (PFAM); IPR001128 (G3DSA:1.10.630.GENE3D); IPR001128 (PFAM); IPR008949 (G3DSA:1.10.600.GENE3D); PTHR24279:SF80 (PANTHER); PTHR24279 (PANTHER); IPR017972 (PROSITE_PATTERNS); IPR008949 (SUPERFAMILY); IPR001128 (SUPERFAMILY)	Multifunctional cytochrome P450 monooxygenase	oxidoreductase	499.339	4.63222	148.254	8.02859
MCL_4019:Tve|g7282.t1,Pos|g6327.t1	P:obsolete electron transport; F:flavin adenine dinucleotide binding; F:electron carrier activity	IPR014730 (SMART); IPR014731 (PFAM); IPR014730 (PFAM); IPR001308 (PIRSF); IPR029035 (G3DSA:3.40.50.GENE3D); IPR014729 (G3DSA:3.40.50.GENE3D); PTHR10909:SF299 (PANTHER); PTHR10909 (PANTHER); IPR018206 (PROSITE_PATTERNS); IPR029035 (SUPERFAMILY); SSF52402 (SUPERFAMILY)	electron transfer flavo alpha subunit	electron transport chain/energy generation	167.697	4.61347	171.463	5.3*
MCL_0098:Tve|g3583.t1,Pos|g8220.t1	F:zinc ion binding; F:oxidoreductase activity; P:oxidation-reduction process	IPR020843 (SMART); PF16884 (PFAM); IPR011032 (G3DSA:3.90.180.GENE3D); IPR016040 (G3DSA:3.40.50.GENE3D); IPR013149 (PFAM); PTHR11695:SF528 (PANTHER); IPR002085 (PANTHER); IPR011032 (SUPERFAMILY); IPR016040 (SUPERFAMILY)	NAD P-binding Polyketide synthase/T-toxin biosynthesis protein RED1	toxin/detoxification	871.046	4.60691	552.015	4.59282
MCL_2239:Tve|g169.t1,Pos|g4262.t1	F:calcium ion binding	Coil (COILS); IPR002048 (SMART); IPR011992 (G3DSA:1.10.238.GENE3D); IPR002048 (PFAM); IPR011992 (G3DSA:1.10.238.GENE3D); PTHR23050 (PANTHER); IPR018247 (PROSITE_PATTERNS); IPR018247 (PROSITE_PATTERNS); IPR002048 (PROSITE_PROFILES); IPR002048 (PROSITE_PROFILES); IPR002048 (PROSITE_PROFILES); IPR002048 (PROSITE_PROFILES); IPR011992 (SUPERFAMILY)	Centrin	cell proliferation	80.067	4.56379	68.2924	6.3*
MCL_0353:Tve|g6625.t1,Pos|g6622.t1	F:peptidyl-prolyl cis-trans isomerase activity; F:FK506 binding; C:nucleolus; P:histone peptidyl-prolyl isomerization; P:protein folding	IPR026257 (PIRSF); G3DSA:3.10.50.40 (GENE3D); IPR001179 (PFAM); IPR023566 (PANTHER); IPR001179 (PROSITE_PROFILES); SSF54534 (SUPERFAMILY)	Peptidyl-prolyl cis-trans isomerase	protein folding	187.034	4.56158	229.708	6.6*
MCL_6546:Tve|g6655.t1,Pos|g7252.t1	P:lipid metabolic process	IPR029058 (G3DSA:3.40.50.GENE3D); IPR002921 (PFAM); PTHR21493 (PANTHER); SignalP-TM (SIGNALP_GRAM_POSITIVE); SignalP-noTM (SIGNALP_EUK); SignalP-noTM (SIGNALP_GRAM_NEGATIVE); IPR029058 (SUPERFAMILY)	Fungal lipase-like/feruloyl esterase	lipid metabolism	62.4095	4.54248	366.271	7.65463
MCL_0243:Tve|g9065.t1,Pos|g5353.t1	0	IPR000408 (PRINTS); IPR000408 (PFAM); IPR009091 (G3DSA:2.130.10.GENE3D); PTHR22870 (PANTHER); IPR000408 (PROSITE_PATTERNS); IPR000408 (PROSITE_PATTERNS); IPR000408 (PROSITE_PATTERNS); IPR000408 (PROSITE_PATTERNS); IPR000408 (PROSITE_PATTERNS); IPR000408 (PROSITE_PATTERNS); IPR000408 (PROSITE_PROFILES); IPR000408 (PROSITE_PROFILES); IPR000408 (PROSITE_PROFILES); IPR000408 (PROSITE_PROFILES); IPR00…	Regulator of chromosome condensation	cell proliferation	52.3202	4.49664	93.6551	4.5*
MCL_2148:Tve|g3742.t1,Pos|g153.t1	F:pyridoxal phosphate binding; F:catalytic activity; P:biosynthetic process	IPR015422 (G3DSA:3.90.1150.GENE3D); IPR004839 (PFAM); IPR015421 (G3DSA:3.40.640.GENE3D); PTHR13693:SF2 (PANTHER); PTHR13693 (PANTHER); PTHR13693 (PANTHER); PTHR13693:SF2 (PANTHER); SignalP-noTM (SIGNALP_EUK); IPR015424 (SUPERFAMILY)	serine palmitoyltransferase	cell membrance synthesis	110.959	4.46347	99.2644	5.5*
MCL_1163:Tve|g1318.t1,Pos|g3175.t1	P:obsolete electron transport; P:oxidative phosphorylation; P:proton transport; F:ubiquinol-cytochrome-c reductase activity; C:respiratory chain complex III; P:oxidation-reduction process; F:2 iron, 2 sulfur cluster binding	IPR005805 (PRINTS); IPR017941 (G3DSA:2.102.10.GENE3D); IPR017941 (PFAM); IPR006317 (TIGRFAM); IPR004192 (PFAM); IPR004192 (G3DSA:1.20.5.GENE3D); PTHR10134:SF1 (PANTHER); IPR014349 (PANTHER); IPR017941 (PROSITE_PROFILES); SignalP-TM (SIGNALP_GRAM_POSITIVE); IPR017941 (SUPERFAMILY); SSF81502 (SUPERFAMILY)	ubiquinol-cytochrome c reductase iron-sulfur subunit	electron transport chain/energy generation	473.799	4.4541	436.603	5.86759
MCL_2624:Tve|g7951.t1,Pos|g5368.t1	P:phosphorylation; F:kinase activity	IPR024604 (PFAM); G3DSA:1.10.510.10 (GENE3D); PTHR24419 (PANTHER); PTHR24419:SF18 (PANTHER); PTHR24419:SF18 (PANTHER); PTHR24419 (PANTHER); IPR011009 (SUPERFAMILY)	Serine threonine- kinase haspin	cell proliferation	19.9464	4.44973	26.3817	4.9*
MCL_5074:Tve|g12993.t1,Pos|g10576.t1	F:pyridoxal phosphate binding; F:transaminase activity	Coil (COILS); IPR010164 (TIGRFAM); IPR015422 (G3DSA:3.90.1150.GENE3D); IPR005814 (PFAM); IPR015421 (G3DSA:3.40.640.GENE3D); IPR005814 (PANTHER); IPR010164 (PTHR11986:PANTHER); IPR005814 (PROSITE_PATTERNS); IPR015424 (SUPERFAMILY)	ornithine-oxo-acid aminotransferase	amino acid metabolism	57.918	4.428	36.6639	5.5*
MCL_0019:Tve|g5577.t1,Pos|g5636.t1	0	IPR029069 (G3DSA:3.10.129.GENE3D); IPR003736 (TIGRFAM); IPR006683 (PFAM); PTHR21660:SF1 (PANTHER); PTHR21660 (PANTHER); IPR029069 (SUPERFAMILY)	Thioesterase domain	lipid metabolism	151.447	4.4216	272.095	4.63078
MCL_1490:Tve|g1300.t1,Pos|g3159.t1	0	Coil (COILS); Coil (COILS); IPR013253 (SMART); IPR013253 (PFAM); IPR028972 (PFAM); PTHR28260 (PANTHER); PTHR28260:SF1 (PANTHER); SignalP-TM (SIGNALP_GRAM_POSITIVE)	Kinetochore spc7	cell proliferation	15.3403	4.41332	14.6773	4.2*
MCL_4643:Tve|g924.t1,Pos|g3572.t1	P:transmembrane transport; C:mitochondrial inner membrane; F:transporter activity	IPR002113 (PRINTS); IPR002067 (PRINTS); IPR018108 (PFAM); IPR023395 (G3DSA:1.50.40.GENE3D); PTHR24089 (PANTHER); PTHR24089:SF340 (PANTHER); IPR018108 (PROSITE_PROFILES); IPR018108 (PROSITE_PROFILES); IPR018108 (PROSITE_PROFILES); IPR023395 (SUPERFAMILY)	mitochondrial adenine nucleotide translocator	electron transport chain/energy generation	5084.6	4.39392	4480.8	9.83492
MCL_2888:Tve|g8285.t1,Pos|g5250.t1	F:magnesium ion binding; F:isocitrate dehydrogenase (NAD+) activity; F:NAD binding; P:tricarboxylic acid cycle	IPR004434 (TIGRFAM); IPR024084 (PFAM); IPR024084 (G3DSA:3.40.718.GENE3D); PTHR11835:SF42 (PANTHER); IPR001804 (PANTHER); SignalP-TM (SIGNALP_GRAM_POSITIVE); SSF53659 (SUPERFAMILY)	mitochondrial NAD-dependent isocitrate dehydrogenase	electron transport chain/energy generation	427.731	4.36862	303.565	8.8*
MCL_5197:Tve|g3279.t1,Pos|g6839.t1	F:ATP binding; F:unfolded protein binding; P:protein folding	Coil (COILS); Coil (COILS); IPR013126 (PRINTS); IPR029047 (G3DSA:2.60.34.GENE3D); IPR029048 (G3DSA:1.20.1270.GENE3D); G3DSA:3.30.420.40 (GENE3D); IPR012725 (TIGRFAM); IPR013126 (PFAM); G3DSA:3.30.30.30 (GENE3D); G3DSA:3.30.420.40 (GENE3D); G3DSA:3.90.640.10 (GENE3D); PTHR19375 (PANTHER); PTHR19375:SF173 (PANTHER); IPR018181 (PROSITE_PATTERNS); IPR018181 (PROSITE_PATTERNS); IPR018181 (PROSITE_PATT…	heat shock 70	protein folding	429.748	4.3*	642.747	14.9*
MCL_2316:Tve|g9395.t1,Pos|g1346.t1	F:nucleic acid binding; F:metal ion binding; F:hydrolase activity	IPR001604 (SMART); IPR020821 (SMART); IPR020821 (G3DSA:3.40.570.GENE3D); IPR001604 (PFAM); PTHR13966 (PANTHER); IPR018524 (PROSITE_PATTERNS); SignalP-noTM (SIGNALP_EUK); SignalP-TM (SIGNALP_GRAM_POSITIVE); SSF54060 (SUPERFAMILY)	mitochondrial nuclease	nucleotide metabolism	67.188	4.2*	54.2042	7.5*
MCL_0723:Tve|g3486.t1,Pos|g1229.t1	F:RNA binding; F:ribonuclease III activity; P:regulation of RNA metabolic process; P:RNA processing	IPR000999 (PFAM); IPR000999 (G3DSA:1.10.1520.GENE3D); IPR000999 (SUPERFAMILY)	ribonuclease III	nucleotide metabolism	229.547	4.22989	111.107	9.3*
MCL_4410:Tve|g6547.t1,Pos|g6586.t1	P:obsolete electron transport; C:succinate dehydrogenase complex; P:oxidative phosphorylation; P:reductive tricarboxylic acid cycle; F:succinate dehydrogenase activity; P:benzoate metabolic process; F:heme binding	IPR001199 (PRINTS); IPR023753 (G3DSA:3.50.50.GENE3D); IPR003953 (PFAM); IPR027477 (G3DSA:3.90.700.GENE3D); IPR001199 (PFAM); IPR001199 (G3DSA:3.10.120.GENE3D); IPR010960 (TIGRFAM); PTHR11632:SF39 (PANTHER); PTHR11632 (PANTHER); IPR018506 (PROSITE_PATTERNS); IPR001199 (PROSITE_PROFILES); IPR023753 (SUPERFAMILY); IPR001199 (SUPERFAMILY); IPR027477 (SUPERFAMILY)	fumarate reductase	electron transport chain/energy generation	952.741	4.2227	703.098	6.3*
MCL_1070:Tve|g4790.t1,Pos|g900.t1	F:ATP binding; C:cytoplasm; P:protein refolding	IPR001844 (PRINTS); IPR027413 (G3DSA:1.10.560.GENE3D); IPR002423 (PFAM); IPR027413 (G3DSA:1.10.560.GENE3D); IPR001844 (TIGRFAM); IPR027409 (G3DSA:3.50.7.GENE3D); PTHR11353 (PANTHER); IPR018370 (PROSITE_PATTERNS); IPR001844 (HAMAP); SSF54849 (SUPERFAMILY); SSF48592 (SUPERFAMILY); IPR027409 (SUPERFAMILY)	heat shock 60	protein folding	336.843	4.22226	721.872	15.2*
MCL_3155:Tve|g8590.t1,Pos|g4691.t1	P:copper ion transport; P:cellular copper ion homeostasis; F:copper ion binding; C:mitochondrial inner membrane; P:respiratory chain complex IV assembly	IPR012336 (G3DSA:3.40.30.GENE3D); IPR003782 (PFAM); IPR017276 (PIRSF); IPR003782 (PANTHER); PTHR12151:SF5 (PANTHER); IPR012336 (SUPERFAMILY)	SCO1, mitochondrial	electron transport chain/energy generation	44.82	4.21742	85.9066	7.5*
MCL_4762:Tve|g11208.t1,Pos|g7599.t1	F:FAD binding; C:mitotic spindle; C:DASH complex; P:attachment of spindle microtubules to kinetochore; F:oxidoreductase activity, acting on paired donors, with incorporation or reduction of molecular oxygen, NAD(P)H as one donor, and incorporation of one atom of oxygen; P:oxidation-reduction process; P:ubiquinone biosynthetic process	Coil (COILS); Coil (COILS); PR00420 (PRINTS); IPR010971 (TIGRFAM); IPR013962 (PFAM); IPR023753 (G3DSA:3.50.50.GENE3D); IPR002938 (PFAM); PTHR13789 (PANTHER); PTHR13789:SF240 (PANTHER); IPR018168 (PROSITE_PATTERNS); IPR013962 (PRODOM); IPR000689 (HAMAP); IPR023753 (SUPERFAMILY)	Ubiquinone biosynthesis monooxygenase COQ6	electron transport chain/energy generation	49.2987	4.18453	47.5996	4.4*
MCL_3092:Tve|g8523.t1,Pos|g4667.t1	C:membrane; C:integral component of membrane	IPR002885 (PFAM)	Pentatricopeptide repeat	Unknow	71.332	4.14808	54.7785	4.9*
MCL_3379:Tve|g5442.t1,Pos|g974.t1	0	IPR010987 (SUPERFAMILY)	Glutathione S-transferase	toxin/detoxification	39.7177	4.14583	69.9139	5.3*
MCL_5262:Tve|g741.t1,Pos|g3442.t1	P:glycine decarboxylation via glycine cleavage system; C:glycine cleavage complex	IPR017453 (TIGRFAM); G3DSA:2.40.50.100 (GENE3D); IPR002930 (PFAM); IPR002930 (PANTHER); IPR003016 (PROSITE_PATTERNS); IPR002930 (HAMAP); IPR000089 (PROSITE_PROFILES); IPR011053 (SUPERFAMILY)	Glycine cleavage system H protein	amino acid metabolism	455.76	4.13678	426.561	4.8*
MCL_1939:Tve|g2689.t1,Pos|g15.t1	C:membrane	IPR029069 (G3DSA:3.10.129.GENE3D); IPR006683 (PFAM); PTHR12418:SF16 (PANTHER); PTHR12418 (PANTHER); SignalP-TM (SIGNALP_GRAM_POSITIVE); IPR029069 (SUPERFAMILY)	Thioesterase	lipid metabolism	119.648	4.12953	119.35	7.6*
MCL_0991:Tve|g4473.t1,Pos|g2324.t1	P:cellular amino acid metabolic process; F:amino acid binding; F:carboxyl- or carbamoyltransferase activity	IPR002292 (PRINTS); IPR006130 (PRINTS); IPR006130 (G3DSA:3.40.50.GENE3D); IPR006131 (PFAM); IPR006130 (G3DSA:3.40.50.GENE3D); IPR006132 (PFAM); IPR002292 (TIGRFAM); PTHR11405:SF1 (PANTHER); PTHR11405 (PANTHER); PTHR11405:SF1 (PANTHER); IPR006130 (PROSITE_PATTERNS); IPR006130 (SUPERFAMILY)	ornithine carbamoyltransferase	amino acid metabolism	102.723	4.11228	78.7503	5.0*
MCL_5069:Tve|g759.t1,Pos|g3389.t1	P:gluconeogenesis; P:acyl-carrier-protein biosynthetic process; C:pyruvate dehydrogenase complex; P:glycolytic process; F:dihydrolipoyllysine-residue acetyltransferase activity	IPR006257 (TIGRFAM); IPR000089 (PFAM); IPR004167 (PFAM); IPR001078 (PFAM); G3DSA:2.40.50.100 (GENE3D); IPR023213 (G3DSA:3.30.559.GENE3D); IPR004167 (G3DSA:4.10.320.GENE3D); PTHR23151 (PANTHER); PTHR23151:SF9 (PANTHER); IPR003016 (PROSITE_PATTERNS); IPR000089 (PROSITE_PROFILES); IPR004167 (SUPERFAMILY); SSF52777 (SUPERFAMILY); IPR011053 (SUPERFAMILY)	dihydrolipoamide acetyltransferase	glycolysis/TCA	345.444	4.1*	487.611	8.8*
MCL_4497:Tve|g8710.t1,Pos|g4253.t1	F:oxidoreductase activity, acting on CH-OH group of donors; F:flavin adenine dinucleotide binding; P:oxidation-reduction process	IPR000172 (PFAM); IPR007867 (PFAM); IPR012132 (PIRSF); IPR023753 (G3DSA:3.50.50.GENE3D); PTHR11552 (PANTHER); PTHR11552:SF58 (PANTHER); IPR000172 (PROSITE_PATTERNS); IPR000172 (PROSITE_PATTERNS); SignalP-noTM (SIGNALP_EUK); IPR023753 (SUPERFAMILY); SSF54373 (SUPERFAMILY)	Choline dehydrogenase	amino acid metabolism	56.0969	4.06551	109.288	5.8*
MCL_0687:Tve|g14186.t1,Pos|g11570.t1	0	no IPS match	hypothetical protein	Unkonw	31.8369	4.05723	24.3284	4.7*
MCL_5049:Tve|g12979.t1,Pos|g10500.t1	C:integral component of membrane; P:protein insertion into membrane	IPR001708 (PFAM); IPR001708 (PANTHER); PTHR12428:SF14 (PANTHER)	Mitochondrial inner membrane OXA1L	electron transport chain/energy generation	83.8354	4.05487	95.0512	6.6*
MCL_3111:Tve|g8041.t1,Pos|g4731.t1	C:integral component of membrane; F:transferase activity	IPR004299 (PFAM); PTHR13906 (PANTHER); PTHR13906:SF4 (PANTHER)	Lysophospholipid acyltransferase	cell membrance synthesis	68.0325	4.04412	81.9353	6.1*
MCL_0867:Tve|g1243.t1,Pos|g3277.t1	C:integral component of membrane	PTHR34992 (PANTHER); SignalP-noTM (SIGNALP_GRAM_NEGATIVE); SignalP-TM (SIGNALP_GRAM_POSITIVE); SignalP-noTM (SIGNALP_EUK)	hypothetical membrane protein	Unkonw	49.7223	4.01502	196.065	10.0729
MCL_6651:Tve|g12863.t1,Pos|g7397.t1	P:obsolete electron transport; P:proton transport; F:ubiquinol-cytochrome-c reductase activity; C:respiratory chain complex III; P:mitochondrial electron transport, ubiquinol to cytochrome c	IPR023184 (G3DSA:1.10.287.GENE3D); IPR023184 (PFAM); IPR003422 (PANTHER); PTHR15336:SF0 (PANTHER); IPR023184 (SUPERFAMILY)	Non-heme 11 kDa of cytochrome bc1 complex	electron transport chain/energy generation	416.266	4.00275	678.043	5.6*
MCL_1187:Tve|g12481.t1,Pos|g9557.t1	F:magnesium ion binding; F:ATP binding; F:pyridoxal phosphate binding; F:transaminase activity; F:dethiobiotin synthase activity; P:biotin biosynthetic process	IPR005814 (PFAM); PF13500 (PFAM); IPR015421 (G3DSA:3.40.640.GENE3D); IPR015422 (G3DSA:3.90.1150.GENE3D); IPR027417 (G3DSA:3.40.50.GENE3D); PTHR11986:SF8 (PANTHER); PTHR11986:SF8 (PANTHER); IPR005814 (PANTHER); IPR005814 (PROSITE_PATTERNS); IPR004472 (HAMAP); IPR027417 (SUPERFAMILY); IPR015424 (SUPERFAMILY)	Bifunctional dethiobiotin synthetase/7,8-diamino-pelargonic acid aminotransferase, mitochondrial	biotin synthesis	23.4864	4.00119	19.4699	5.6*
MCL_1897:Tve|g14415.t1,Pos|g11116.t1	F:rRNA binding; C:intracellular	IPR002942 (SMART); IPR002942 (PFAM); IPR002942 (G3DSA:3.10.290.GENE3D); IPR022801 (PANTHER); PTHR11831:SF4 (PANTHER); IPR018079 (PROSITE_PATTERNS); IPR002942 (PROSITE_PROFILES); SSF55174 (SUPERFAMILY)	40S ribosomal S4-like	protein/peptide synthesis	116.031	4.58082	96.3206	12.6*
MCL_3580:Tve|g9394.t1,Pos|g1347.t1	F:hydrolase activity	IPR000086 (PFAM); IPR021757 (PFAM); IPR015797 (G3DSA:3.90.79.GENE3D); PTHR13124 (PANTHER); IPR000086 (PROSITE_PROFILES); SignalP-TM (SIGNALP_GRAM_POSITIVE); IPR015797 (SUPERFAMILY)	50S ribosomal subunit L30	protein/peptide synthesis	133.323	5.02583	103.597	11.7*
MCL_5596:Tve|g5063.t1,Pos|g8411.t1	C:ribosome	IPR022803 (G3DSA:3.30.1440.GENE3D); IPR031309 (PFAM); PTHR11994:SF4 (PANTHER); PTHR11994 (PANTHER); IPR022803 (SUPERFAMILY)	60s ribosomal l7	protein/peptide synthesis	135.54	4.41574	146.157	10.2*
MCL_4721:Tve|g10724.t1,Pos|g7724.t1	F:nucleotide binding; F:structural constituent of ribosome; P:ribosome biogenesis; C:ribosome; P:translation	IPR013025 (PFAM); IPR012677 (G3DSA:3.30.70.GENE3D); PTHR12059:SF5 (PANTHER); PTHR12059 (PANTHER); IPR012678 (SUPERFAMILY)	mitochondrial ribosomal L23	protein/peptide synthesis	131.726	4.40542	165.097	8.7*
MCL_0020:Tve|g237.t1, Tve|g238.t1,Pos|g4015.t1	C:ribosome	Coil (COILS); Coil (COILS); IPR021036 (PFAM); PTHR28158 (PANTHER)	37S ribosomal S35, mitochondrial	protein/peptide synthesis	259.693	0	162.824	7.8*
MCL_2300:Tve|g798.t1,Pos|g4061.t1	C:ribosome	PTHR11560 (PANTHER); SSF160369 (SUPERFAMILY)	50S ribosomal L10	protein/peptide synthesis	92.552	4.25338	109.695	7.8*
MCL_1717:Tve|g180.t1,Pos|g4264.t1	F:RNA binding; F:structural constituent of ribosome; P:ribosome biogenesis; C:large ribosomal subunit; F:transferase activity; P:translation	IPR005880 (TIGRFAM); IPR014726 (G3DSA:4.10.950.GENE3D); IPR014722 (G3DSA:2.30.30.GENE3D); IPR012340 (G3DSA:2.40.50.GENE3D); IPR022666 (PFAM); IPR022669 (PFAM); IPR005880 (PTHR13691:PANTHER); IPR002171 (PANTHER); IPR022671 (PROSITE_PATTERNS); IPR012340 (SUPERFAMILY); IPR008991 (SUPERFAMILY)	mitochondrial ribosomal subunit L2	protein/peptide synthesis	174.655	4.69126	197.459	7.5*
MCL_5387:Tve|g10373.t1,Pos|g8707.t1	F:structural constituent of ribosome; P:ribosome biogenesis; C:ribosome; F:rRNA binding; P:translation	IPR019906 (PRINTS); IPR000702 (PIRSF); IPR020040 (G3DSA:3.90.930.GENE3D); IPR020040 (PFAM); IPR020040 (G3DSA:3.90.930.GENE3D); PTHR11655:SF14 (PANTHER); IPR000702 (PANTHER); IPR002358 (PROSITE_PATTERNS); IPR020040 (SUPERFAMILY); IPR020040 (SUPERFAMILY)	ribosomal L6	protein/peptide synthesis	156.254	4.60919	185.038	6.6*
MCL_4356:Tve|g915.t1,Pos|g3581.t1	F:structural constituent of ribosome; P:ribosome biogenesis; C:ribosome; P:translation	IPR023574 (G3DSA:3.40.1370.GENE3D); IPR002136 (PFAM); IPR013005 (TIGRFAM); IPR013005 (PANTHER); IPR013005 (HAMAP); SignalP-TM (SIGNALP_GRAM_POSITIVE); IPR023574 (SUPERFAMILY)	50s ribosomal l4	protein/peptide synthesis	167.856	4.01883	127.067	5.8*
MCL_3218:Tve|g5666.t1,Pos|g1730.t1	P:translation	IPR023798 (G3DSA:1.10.455.GENE3D); IPR023798 (PFAM); IPR000235 (PIRSF); PTHR11205:SF19 (PANTHER); IPR000235 (PANTHER); IPR023798 (SUPERFAMILY)	ribosomal S7	protein/peptide synthesis	109.721	4.96151	163.799	5.1*
MCL_5113:Tve|g723.t1,Pos|g3427.t1	F:structural constituent of ribosome; P:ribosome biogenesis; C:ribosome; P:translation	IPR000456 (G3DSA:3.90.1030.GENE3D); IPR000456 (PFAM); IPR000456 (TIGRFAM); IPR000456 (PANTHER); IPR000456 (PROSITE_PATTERNS); IPR000456 (HAMAP); IPR000456 (SUPERFAMILY)	50S ribosomal L17	protein/peptide synthesis	138.187	4.43299	240.592	5.0*
MCL_0680:Tve|g14183.t1,Pos|g11557.t1	F:structural constituent of ribosome; P:ribosome biogenesis; C:ribosome; P:translation	G3DSA:3.30.1370.30 (GENE3D); IPR000630 (PFAM); PTHR11758:SF4 (PANTHER); IPR000630 (PANTHER); IPR000630 (SUPERFAMILY)	mitochondrial ribosomal subunit s8	protein/peptide synthesis	124.585	5.51174	87.6892	4.9*
MCL_1577:Tve|g1553.t1,Pos|g3053.t1	0	Coil (COILS); IPR008914 (PFAM); IPR008914 (G3DSA:3.90.280.GENE3D); PTHR11362:SF25 (PANTHER); PTHR11362 (PANTHER); IPR008914 (SUPERFAMILY)	54S ribosomal protein L35, mitochondrial	protein/peptide synthesis	94.0935	4.44523	89.9366	6.1*
MCL_3040:Tve|g8113.t1,Pos|g5428.t1	0	Coil (COILS)	hypothetical 54S ribosomal protein L40, mitochondrial	protein/peptide synthesis	132.291	5.05544	139.191	6.4*

## Sheet: d. unique to late white rot
Table S2. Decay stage-dependent DEGs that are unique to white rot and common in all wood-decaying types.
Gene	GO	InterPro IDs	Functional description	Comment	T. versicolor		P. ostreatus
					later section_FPKM	ratio	later section_FPKM	ratio
MCL_2289:Tve|g5292.t1;Pos|g105.t1	F:iron ion binding; F:oxidoreductase activity; P:oxidation-reduction process	IPR002283 (PRINTS); IPR027443 (G3DSA:2.60.120.GENE3D); IPR026992 (PFAM); IPR005123 (PFAM); PTHR10209 (PANTHER); PTHR10209:SF161 (PANTHER); IPR005123 (PROSITE_PROFILES); SSF51197 (SUPERFAMILY)	Clavaminate synthase		1687.4*	458.0*	80.064	6.5
MCL_0093:Tve|g53.t1;Pos|g4124.t1	P:transmembrane transport; C:integral component of membrane	G3DSA:1.20.1250.20 (GENE3D); IPR011701 (PFAM); PTHR23502:SF4 (PANTHER); PTHR23502 (PANTHER); IPR020846 (PROSITE_PROFILES); IPR020846 (SUPERFAMILY)	MFS general substrate transporter	transporter	402.4*	135.9*	497.173	86.8
MCL_8210:Tve|g10601.t1;Pos|g932.t1	P:metabolic process; F:hydrolase activity	IPR005103 (PFAM); PTHR33353 (PANTHER); PTHR33353:SF7 (PANTHER); SignalP-noTM (SIGNALP_GRAM_NEGATIVE); SignalP-noTM (SIGNALP_EUK); SignalP-TM (SIGNALP_GRAM_POSITIVE)	glycoside hydrolase family 61	AA	1754.54	115.4	3805.3*	330.4*
MCL_8161:Tve|g7778.t1;Pos|g8073.t1	P:carbohydrate metabolic process; C:extracellular region; F:hydrolase activity, hydrolyzing O-glycosyl compounds; F:cellulose binding	IPR000254 (SMART); IPR005103 (PFAM); IPR000254 (PFAM); PTHR33353 (PANTHER); IPR000254 (PROSITE_PATTERNS); IPR000254 (PRODOM); IPR000254 (PROSITE_PROFILES); IPR000254 (SUPERFAMILY)	glycoside hydrolase family 61	AA, CBM1	7826.85	104.4	3755.9*	238.5*
MCL_8131:Tve|g6982.t1;Pos|g6755.t1	P:carbohydrate metabolic process; C:extracellular region; F:hydrolase activity, hydrolyzing O-glycosyl compounds; F:cellulose binding	IPR000254 (SMART); IPR000254 (PFAM); PTHR11552:SF136 (PANTHER); PTHR11552 (PANTHER); IPR000254 (PROSITE_PATTERNS); IPR000254 (PRODOM); IPR000254 (PROSITE_PROFILES); SignalP-TM (SIGNALP_GRAM_POSITIVE); SignalP-noTM (SIGNALP_GRAM_NEGATIVE); SignalP-noTM (SIGNALP_EUK); IPR000254 (SUPERFAMILY)	carbohydrate-binding module family 1	CBM1	447.153	93.6	594.6*	107.2*
MCL_8209:Tve|g10603.t1;Pos|g931.t1	P:carbohydrate metabolic process; C:extracellular region; F:hydrolase activity, hydrolyzing O-glycosyl compounds; F:cellulose binding	IPR000254 (SMART); IPR005103 (PFAM); IPR000254 (PFAM); PTHR33353 (PANTHER); PTHR33353:SF7 (PANTHER); IPR000254 (PROSITE_PATTERNS); IPR000254 (PRODOM); IPR000254 (PROSITE_PROFILES); SignalP-noTM (SIGNALP_EUK); SignalP-TM (SIGNALP_GRAM_POSITIVE); SignalP-noTM (SIGNALP_GRAM_NEGATIVE); IPR000254 (SUPERFAMILY)	endoglucanase, CBM1	GH, CBM1	811.815	82.1	4083.4*	390.3*
MCL_7998:Tve|g2047.t1;Pos|g2179.t1	P:carbohydrate metabolic process; C:extracellular region; F:hydrolase activity, hydrolyzing O-glycosyl compounds; F:cellulose binding	IPR005103 (PFAM); PTHR33353 (PANTHER); SignalP-TM (SIGNALP_GRAM_POSITIVE); SignalP-noTM (SIGNALP_EUK); SignalP-noTM (SIGNALP_GRAM_NEGATIVE)	glycoside hydrolase family 61	AA	2999.95	80.4	116.6*	13.6*
MCL_3303:Tve|g633.t1;Pos|g3794.t1	0	no IPS match	hypothetical protein	Unkonw	644.544	80.1	43.139	17.4
MCL_8164:Tve|g7746.t1;Pos|g8192.t1	P:metabolic process; C:integral component of membrane; F:hydrolase activity	IPR005103 (PFAM); PTHR33353 (PANTHER); PTHR33353:SF5 (PANTHER); SignalP-TM (SIGNALP_GRAM_POSITIVE); SignalP-noTM (SIGNALP_EUK); SignalP-noTM (SIGNALP_GRAM_NEGATIVE)	glycoside hydrolase family 61	AA	5729.49	75.4	4267.1*	311.6*
MCL_0090:Tve|g4601.t1;Pos|g12097.t1	C:membrane; C:integral component of membrane	IPR025337 (PFAM); PTHR35870 (PANTHER); PTHR35870:SF1 (PANTHER)	hypothetical membrane protein	Unkonw	429.8*	69.7*	162.307	4.3
MCL_8037:Tve|g3826.t1;Pos|g355.t1	P:carbohydrate metabolic process; C:extracellular region; F:hydrolase activity, hydrolyzing O-glycosyl compounds; F:cellulose binding	IPR000254 (SMART); IPR000254 (PFAM); IPR000254 (PROSITE_PATTERNS); IPR000254 (PRODOM); IPR000254 (PROSITE_PROFILES); SignalP-TM (SIGNALP_GRAM_POSITIVE); SignalP-noTM (SIGNALP_GRAM_NEGATIVE); SignalP-noTM (SIGNALP_EUK); IPR000254 (SUPERFAMILY)	carbohydrate-binding module family 1	CBM1	1431.02	61.3	3201.7*	517.4*
MCL_8177:Tve|g10568.t1;Pos|g8501.t1	P:carbohydrate metabolic process; C:extracellular region; F:hydrolase activity, hydrolyzing O-glycosyl compounds; F:cellulose binding	IPR000254 (SMART); IPR000254 (PFAM); PTHR34612 (PANTHER); PTHR34612:SF1 (PANTHER); IPR000254 (PRODOM); IPR000254 (PROSITE_PROFILES); SignalP-noTM (SIGNALP_EUK); SignalP-TM (SIGNALP_GRAM_POSITIVE); SignalP-noTM (SIGNALP_GRAM_NEGATIVE); IPR000254 (SUPERFAMILY)	carbohydrate-binding module family 1	CBM1	1291.26	52.1	6640.4*	376.5*
MCL_0914:Tve|g8490.t1;Pos|g12224.t1	F:oxidoreductase activity, acting on CH-OH group of donors; F:flavin adenine dinucleotide binding; P:oxidation-reduction process	IPR012132 (PIRSF); IPR000172 (PFAM); IPR007867 (PFAM); IPR023753 (G3DSA:3.50.50.GENE3D); PTHR11552:SF119 (PANTHER); PTHR11552 (PANTHER); IPR000172 (PROSITE_PATTERNS); IPR000172 (PROSITE_PATTERNS); IPR023753 (SUPERFAMILY); SSF54373 (SUPERFAMILY)	Methanol oxidase	AA	2845.8*	45.4*	1660.96	24.5
MCL_6968:Tve|g5436.t1;Pos|g978.t1	0	IPR018608 (PFAM); PTHR28027 (PANTHER)	Gti1/Pac2 family	sexual development/nutrient uptake	273.6*	36.5*	293.595	4.1
MCL_1005:Tve|g4479.t1;Pos|g12056.t1	F:oxidoreductase activity	IPR012336 (G3DSA:3.40.30.GENE3D); IPR013740 (PFAM); PTHR10430 (PANTHER); IPR012336 (SUPERFAMILY)	thioredoxin peroxidase	disulphide oxidoreductase, protein/peptide synthesis	129.239	30.2	1011.57	37.7
MCL_2444:Tve|g7796.t1;Pos|g5682.t1	C:integral component of membrane; P:response to stress	SignalP-TM (SIGNALP_GRAM_POSITIVE)	hypothetical membrane protein	Unkonw	57.0816	29.6	91.514	5.3
MCL_1500:Tve|g1295.t1;Pos|g3154.t1	F:oxidoreductase activity; P:oxidation-reduction process	IPR003819 (PFAM); G3DSA:3.60.130.10 (GENE3D); PTHR30468 (PANTHER); PTHR30468:SF12 (PANTHER); SignalP-TM (SIGNALP_GRAM_POSITIVE); SSF51197 (SUPERFAMILY)	Alpha-ketoglutarate-dependent sulfonate dioxygenase		518.0*	28.1*	367.062	5.3
MCL_8127:Tve|g7417.t1;Pos|g6556.t1	0	IPR015916 (G3DSA:2.130.10.GENE3D); IPR013783 (G3DSA:2.60.40.GENE3D); IPR015202 (PFAM); IPR009880 (PFAM); PTHR32208:SF20 (PANTHER); PTHR32208 (PANTHER); SignalP-noTM (SIGNALP_GRAM_NEGATIVE); SignalP-noTM (SIGNALP_EUK); IPR011043 (SUPERFAMILY); IPR014756 (SUPERFAMILY)	glyoxal oxidase precursor	AA	1027.2*	27.7*	219.741	5
MCL_8096:Tve|g7694.t1;Pos|g5599.t1	P:oxidation-reduction process; F:monooxygenase activity; P:starch metabolic process; F:cellulase activity; P:sucrose metabolic process	IPR005103 (PFAM); PTHR33353 (PANTHER); SignalP-TM (SIGNALP_GRAM_POSITIVE); SignalP-noTM (SIGNALP_EUK); SignalP-noTM (SIGNALP_GRAM_NEGATIVE)	glycoside hydrolase family 61	AA	3706.8	27	24000.1*	880.2*
MCL_5930:Tve|g3800.t1;Pos|g352.t1	F:iron ion binding; F:oxidoreductase activity, acting on paired donors, with incorporation or reduction of molecular oxygen; P:oxidation-reduction process; F:heme binding	IPR002401 (PRINTS); IPR001128 (PRINTS); IPR001128 (G3DSA:1.10.630.GENE3D); IPR001128 (PFAM); PTHR24279:SF80 (PANTHER); PTHR24279 (PANTHER); IPR017972 (PROSITE_PATTERNS); SignalP-TM (SIGNALP_GRAM_POSITIVE); IPR001128 (SUPERFAMILY)	cytochrome P450, Patulin synthesis protein I	P450	179.0*	26.9*	370.934	8.5
MCL_6785:Tve|g12947.t1;Pos|g10498.t1	P:metabolic process; F:lyase activity	IPR006674 (PFAM); IPR006674 (G3DSA:1.10.3210.GENE3D); IPR017771 (TIGRFAM); PTHR35569:SF1 (PANTHER); PTHR35569 (PANTHER); SSF109604 (SUPERFAMILY)	cyanamide hydratase		88.3*	26.8*	4.76902	2.8
MCL_8215:Tve|g8931.t1;Pos|g941.t1	C:extracellular region; F:hydrolase activity, hydrolyzing O-glycosyl compounds; P:cellulose catabolic process; F:cellulose binding	IPR016288 (PRINTS); IPR000254 (SMART); IPR016288 (G3DSA:3.20.20.GENE3D); IPR000254 (PFAM); IPR016288 (PFAM); IPR016288 (PIRSF); PTHR34876 (PANTHER); PTHR34876:SF3 (PANTHER); IPR000254 (PROSITE_PATTERNS); IPR001524 (PROSITE_PATTERNS); IPR001524 (PROSITE_PATTERNS); IPR000254 (PRODOM); IPR000254 (PROSITE_PROFILES); SignalP-noTM (SIGNALP_GRAM_NEGATIVE); SignalP-TM (SIGNALP_GRAM_POSITIVE); SignalP-noT…	GH6, Exoglucanase	GH, CBM1	3170.71	26.6	8914.9*	141.6*
MCL_8072:Tve|g7564.t1;Pos|g4801.t1	C:membrane; C:integral component of membrane	SignalP-noTM (SIGNALP_EUK)	hypothetical membrane protein	Unkonw	317.324	26.1	672.4*	52.1*
MCL_4416:Tve|g6519.t1;Pos|g6585.t1	C:membrane; C:integral component of membrane	Coil (COILS); Coil (COILS); SignalP-TM (SIGNALP_GRAM_POSITIVE); SSF58113 (SUPERFAMILY)	hypothetical membrane protein	Unkonw	496.048	25.3	111.188	6
MCL_8227:Tve|g12643.t1;Pos|g9707.t1	P:carbohydrate metabolic process; C:extracellular region; F:hydrolase activity, hydrolyzing O-glycosyl compounds; F:cellulose binding	IPR000254 (SMART); IPR013781 (G3DSA:3.20.20.GENE3D); IPR000254 (PFAM); IPR001547 (PFAM); PTHR34142 (PANTHER); IPR000254 (PROSITE_PATTERNS); IPR018087 (PROSITE_PATTERNS); IPR000254 (PRODOM); IPR000254 (PROSITE_PROFILES); SignalP-noTM (SIGNALP_GRAM_NEGATIVE); SignalP-noTM (SIGNALP_EUK); SignalP-TM (SIGNALP_GRAM_POSITIVE); IPR000254 (SUPERFAMILY); IPR017853 (SUPERFAMILY)	GH5, Endoglucanase	GH, CBM1	2138.65	23.9	9064.0*	334.0*
MCL_8187:Tve|g69.t1;Pos|g8762.t1	P:metabolic process; F:hydrolase activity	IPR029058 (G3DSA:3.40.50.GENE3D); IPR002925 (PFAM); PTHR17630:SF44 (PANTHER); PTHR17630 (PANTHER); IPR029058 (SUPERFAMILY)	Dienelactone hydrolase	aromatic degradation	287.47	22.3	740.215	22.1
MCL_0171:Tve|g2905.t1;Pos|g8363.t1	0	no IPS match	hypothetical protein	Unkonw	56.8988	21.5	92.3087	23.4
MCL_5825:Tve|g1081.t1;Pos|g3322.t1	P:carbohydrate metabolic process; C:extracellular region; F:hydrolase activity, hydrolyzing O-glycosyl compounds; F:cellulose binding	IPR000254 (SMART); G3DSA:2.130.10.140 (GENE3D); G3DSA:2.130.10.140 (GENE3D); IPR000254 (PFAM); PTHR32438:SF9 (PANTHER); PTHR32438 (PANTHER); IPR000254 (PRODOM); IPR000254 (PROSITE_PROFILES); SignalP-TM (SIGNALP_GRAM_POSITIVE); SignalP-noTM (SIGNALP_EUK); SignalP-noTM (SIGNALP_GRAM_NEGATIVE); IPR000254 (SUPERFAMILY); SSF110296 (SUPERFAMILY); SSF110296 (SUPERFAMILY)	GH74, Xyloglucanase	GH, CBM1	190.994	20.8	43.2043	7.7*
MCL_7928:Tve|g8442.t1;Pos|g11535.t1	F:zinc ion binding; F:catalytic activity	IPR002125 (PFAM); G3DSA:3.40.140.10 (GENE3D); PTHR11079 (PANTHER); PTHR11079:SF97 (PANTHER); IPR002125 (PROSITE_PROFILES); SignalP-noTM (SIGNALP_EUK); IPR016193 (SUPERFAMILY)	cytidine deaminase	nucleotide metabolism	43.2*	18.8*	23.2474	8.7
MCL_8030:Tve|g880.t1;Pos|g3188.t1	C:membrane; P:transport; F:transporter activity	IPR001046 (PRINTS); IPR001046 (TIGRFAM); IPR001046 (PFAM); PTHR11706:SF33 (PANTHER); PTHR11706:SF33 (PANTHER); IPR001046 (PANTHER); IPR001046 (PANTHER); SignalP-TM (SIGNALP_GRAM_POSITIVE)	NRAMP, divalent cation transporter	transporter	327.3*	17.3*	199.494	5.7
MCL_1665:Tve|g1711.t1;Pos|g10946.t1	F:hydrolase activity, acting on acid halide bonds, in C-halide compounds; P:metabolic process	IPR006439 (PRINTS); IPR023214 (PFAM); IPR023214 (G3DSA:3.40.50.GENE3D); IPR006328 (TIGRFAM); IPR006439 (TIGRFAM); PTHR12725 (PANTHER); PTHR12725:SF46 (PANTHER); IPR023214 (SUPERFAMILY)	haloacid dehalogenase		194.5*	17.2*	388.108	6
MCL_0678:Tve|g14178.t1;Pos|g11602.t1	P:transmembrane transport; C:integral component of membrane	G3DSA:1.20.1250.20 (GENE3D); G3DSA:1.20.1250.20 (GENE3D); IPR011701 (PFAM); PTHR23502:SF22 (PANTHER); PTHR23502 (PANTHER); IPR020846 (PROSITE_PROFILES); IPR020846 (SUPERFAMILY)	MFS general substrate transporter	transporter	1395.5*	17.0*	944.257	6.8
MCL_3074:Tve|g256.t1;Pos|g3758.t1	0	PTHR34776:SF1 (PANTHER); PTHR34776 (PANTHER)	hypothetical protein	Unkonw	14.5083	17	22.4665	10
MCL_3315:Tve|g5490.t1;Pos|g607.t1	C:integral component of membrane	IPR021836 (PFAM); PTHR15887 (PANTHER)	hypothetical membrane protein	Unkonw	107.852	17	27.7535	6.1
MCL_5631:Tve|g5085.t1;Pos|g8966.t1	P:metabolic process; F:hydrolase activity	IPR002018 (PFAM); IPR029058 (G3DSA:3.40.50.GENE3D); PTHR11559:SF162 (PANTHER); PTHR11559 (PANTHER); IPR019826 (PROSITE_PATTERNS); SignalP-TM (SIGNALP_GRAM_POSITIVE); SignalP-noTM (SIGNALP_GRAM_NEGATIVE); SignalP-noTM (SIGNALP_EUK); IPR029058 (SUPERFAMILY)	carotenoid ester lipase precursor	CE	305.1*	16.0*	395.9*	9.6*
MCL_5538:Tve|g10540.t1;Pos|g8254.t1	F:nucleotide binding; F:nucleic acid binding	IPR000504 (SMART); IPR012677 (G3DSA:3.30.70.GENE3D); IPR000504 (PFAM); IPR000504 (PROSITE_PROFILES); IPR012677 (SUPERFAMILY)	hypothetical protein	Unkonw	671.812	15.7	336.799	11.8
MCL_0493:Tve|g6872.t1;Pos|g9875.t1	C:membrane; P:transport; F:transporter activity	IPR000425 (PRINTS); IPR000425 (PFAM); IPR023271 (G3DSA:1.20.1080.GENE3D); PTHR19139:SF130 (PANTHER); IPR000425 (PANTHER); IPR023271 (SUPERFAMILY)	aquaporin		288.0*	15.6*	94.1575	4.8
MCL_0835:Tve|g5599.t1;Pos|g7197.t1	P:obsolete glutathione conjugation reaction; F:protein binding; C:cytoplasm; P:glutathione metabolic process; F:glutathione transferase activity	IPR005442 (PRINTS); IPR010987 (G3DSA:1.20.1050.GENE3D); IPR012336 (G3DSA:3.40.30.GENE3D); PF13410 (PFAM); IPR004045 (PFAM); PTHR11260 (PANTHER); PTHR11260 (PANTHER); PTHR11260:SF77 (PANTHER); IPR010987 (PROSITE_PROFILES); IPR004045 (PROSITE_PROFILES); IPR010987 (SUPERFAMILY); IPR012336 (SUPERFAMILY)	glutathione S-transferase	toxin/detoxification	1015.3*	15.1*	2964.51	4.9
MCL_4162:Tve|g7436.t1;Pos|g7262.t1	F:hydrolase activity, acting on carbon-nitrogen (but not peptide) bonds; P:carbohydrate metabolic process; P:nitrogen compound metabolic process	IPR002509 (G3DSA:3.20.20.GENE3D); IPR002509 (PFAM); PTHR10587 (PANTHER); PTHR10587:SF74 (PANTHER); IPR002509 (PROSITE_PROFILES); IPR011330 (SUPERFAMILY)	Acetylxylan esterase	CE	305.2*	14.0*	284.267	9.7
MCL_7489:Tve|g2914.t1;Pos|g7309.t1	P:carbohydrate metabolic process; C:extracellular region; F:hydrolase activity, hydrolyzing O-glycosyl compounds; F:cellulose binding	IPR000254 (SMART); IPR013830 (G3DSA:3.40.50.GENE3D); IPR000254 (PFAM); PTHR22835:SF198 (PANTHER); PTHR22835 (PANTHER); IPR000254 (PROSITE_PATTERNS); IPR000254 (PRODOM); IPR000254 (PROSITE_PROFILES); SignalP-noTM (SIGNALP_EUK); SignalP-TM (SIGNALP_GRAM_POSITIVE); SignalP-noTM (SIGNALP_GRAM_NEGATIVE); IPR013830 (SUPERFAMILY); IPR000254 (SUPERFAMILY)	carbohydrate esterase family 16	CE, CBM1	457.962	14	1638.7*	49.0*
MCL_4876:Tve|g961.t1;Pos|g3544.t1	F:protein binding	IPR004045 (PFAM); IPR010987 (G3DSA:1.20.1050.GENE3D); IPR012336 (G3DSA:3.40.30.GENE3D); IPR004045 (PROSITE_PROFILES); IPR010987 (PROSITE_PROFILES); IPR010987 (SUPERFAMILY); IPR012336 (SUPERFAMILY)	glutathione S-transferase, partial	toxin/detoxification	318.793	14	235.4*	4.3*
MCL_2640:Tve|g7445.t1;Pos|g5348.t1	P:glycogen biosynthetic process; F:1,4-alpha-glucan branching enzyme activity; F:cation binding; F:hydrolase activity, hydrolyzing O-glycosyl compounds; P:starch metabolic process; P:sucrose metabolic process	IPR006589 (SMART); IPR004193 (PFAM); IPR013781 (G3DSA:3.20.20.GENE3D); IPR013783 (G3DSA:2.60.40.GENE3D); IPR006047 (PFAM); IPR006048 (PFAM); IPR006407 (PIRSF); IPR013780 (G3DSA:2.60.40.GENE3D); IPR015902 (PANTHER); PTHR10357:SF159 (PANTHER); SSF51011 (SUPERFAMILY); IPR017853 (SUPERFAMILY); IPR014756 (SUPERFAMILY)	GH13, Glycogen-branching enzyme	GH	345.563	14	219.3*	6.6*
MCL_8081:Tve|g7490.t1;Pos|g5071.t1	F:oxidoreductase activity; P:oxidation-reduction process	IPR013130 (PFAM); G3DSA:3.40.50.80 (GENE3D); IPR013112 (PFAM); IPR013121 (PFAM); G3DSA:2.40.30.10 (GENE3D); PTHR11972 (PANTHER); IPR017927 (PROSITE_PROFILES); IPR017938 (SUPERFAMILY); SSF52343 (SUPERFAMILY)	ferric reductase transmembrane component	AA	238.569	11.6	66.7*	9.1*
MCL_0563:Tve|g14021.t1;Pos|g11192.t1	0	G3DSA:1.20.120.520 (GENE3D); IPR012312 (PFAM); PTHR35585 (PANTHER); PTHR35585:SF1 (PANTHER)	Haemerythrin-like		151.009	11.4	131.178	21.7
MCL_2782:Tve|g7466.t1;Pos|g5074.t1	F:substrate-specific transmembrane transporter activity; P:transmembrane transport; C:integral component of membrane	IPR003663 (PRINTS); G3DSA:1.20.1250.20 (GENE3D); IPR003663 (TIGRFAM); IPR005828 (PFAM); PTHR23500:SF9 (PANTHER); PTHR23500 (PANTHER); IPR005829 (PROSITE_PATTERNS); IPR005829 (PROSITE_PATTERNS); IPR020846 (PROSITE_PROFILES); IPR020846 (SUPERFAMILY)	Sugar transporter	transporter	48.3621	10	37.0757	7
MCL_8036:Tve|g973.t1;Pos|g3539.t1	P:proteolysis; F:serine-type endopeptidase activity	IPR015500 (PRINTS); IPR000209 (PFAM); IPR010259 (G3DSA:3.30.70.GENE3D); IPR000209 (G3DSA:3.40.50.GENE3D); IPR010259 (PFAM); PTHR10795:SF389 (PANTHER); IPR015500 (PANTHER); IPR022398 (PROSITE_PATTERNS); IPR023828 (PROSITE_PATTERNS); IPR023827 (PROSITE_PATTERNS); SignalP-TM (SIGNALP_GRAM_POSITIVE); SignalP-noTM (SIGNALP_GRAM_NEGATIVE); SignalP-noTM (SIGNALP_EUK); IPR000209 (SUPERFAMILY); IPR009020 …	serine protease	proteinase	56.6031	9.9	149.8*	5.1*
MCL_5958:Tve|g3622.t1;Pos|g6964.t1	F:glucosylceramidase activity; P:carbohydrate metabolic process; P:glycosphingolipid metabolic process	IPR013781 (G3DSA:3.20.20.GENE3D); IPR013780 (G3DSA:2.60.40.GENE3D); PF14587 (PFAM); PTHR11069:SF8 (PANTHER); IPR001139 (PANTHER); SignalP-noTM (SIGNALP_EUK); SignalP-TM (SIGNALP_GRAM_POSITIVE); SignalP-noTM (SIGNALP_GRAM_NEGATIVE); IPR017853 (SUPERFAMILY)	GH30, glucosylceramidases	GH	710.96	9.4	237.3*	8.2*
MCL_4141:Tve|g700.t1;Pos|g3665.t1	F:protein binding	Coil (COILS); IPR001202 (PFAM); G3DSA:2.20.70.10 (GENE3D); IPR001202 (SUPERFAMILY)	Hypothetical protein	Unkonw	222.516	9	138.13	17.2
MCL_5013:Tve|g12965.t1;Pos|g10633.t1	0	IPR018803 (PFAM); PTHR23241 (PANTHER); PTHR23241:SF56 (PANTHER); SignalP-TM (SIGNALP_GRAM_POSITIVE); SignalP-noTM (SIGNALP_GRAM_NEGATIVE); SignalP-noTM (SIGNALP_EUK)	Putative stress-responsive protein	response to stress	43.3375	8.4	30.6248	4.5
MCL_7892:Tve|g4477.t1;Pos|g10624.t1	P:carbohydrate metabolic process; C:extracellular region; F:hydrolase activity, hydrolyzing O-glycosyl compounds; F:cellulose binding	PS51257 (PROSITE_PROFILES); SignalP-TM (SIGNALP_GRAM_POSITIVE); SignalP-noTM (SIGNALP_EUK); SignalP-noTM (SIGNALP_GRAM_NEGATIVE)	Extracellular cellulose-binding hydrolase	GH, CBM	156.7*	8.3*	1144.3*	14.8*
MCL_4928:Tve|g13407.t1;Pos|g10345.t1	0	no IPS match	hypothetical protein	Unkonw	117.05	8.2	52.4*	5.9*
MCL_6447:Tve|g6646.t1;Pos|g5840.t1	0	no IPS match	hypothetical protein	Unkonw	929.2*	7.6*	680.337	4.6
MCL_1240:Tve|g12260.t1;Pos|g9395.t1	F:GTP binding	Coil (COILS); Coil (COILS); Coil (COILS)	hypothetical protein	Unkonw	107.045	7	64.5713	7.9
MCL_5725:Tve|g12220.t1;Pos|g10052.t1	C:integral component of membrane	IPR025187 (PFAM); PTHR35519 (PANTHER); PTHR35519:SF2 (PANTHER)	Protein of unknown function DUF4112	Unkonw	133.989	6.9	53.6028	5.6
MCL_8095:Tve|g4622.t1;Pos|g5587.t1	P:oxidation-reduction process; F:monooxygenase activity	G3DSA:3.30.70.900 (GENE3D); IPR007138 (PROSITE_PROFILES); IPR011008 (SUPERFAMILY)	antibiotic biosynthesis monooxygenase	toxin/detoxification	1247.37	6.6	1922.31	13.1
MCL_1751:Tve|g13755.t1;Pos|g340.t1	C:integral component of membrane	no IPS match	hypothetical membrane protein	Unkonw	29.0599	6.6	43.9499	5.1
MCL_4302:Tve|g7040.t1;Pos|g1947.t1	P:inorganic anion transport; F:inorganic anion transmembrane transporter activity; F:antiporter activity; C:integral component of membrane	IPR004706 (PIRSF); IPR004706 (TIGRFAM); IPR002657 (PFAM); IPR004706 (PTHR10361:PANTHER); IPR002657 (PANTHER)	Arsenite resistance protein ArsB	toxin/detoxification	79.7119	6.4	334.221	21
MCL_6284:Tve|g8708.t1;Pos|g11441.t1	P:carbohydrate metabolic process; F:carbohydrate binding; F:isomerase activity	IPR014718 (G3DSA:2.70.98.GENE3D); IPR008183 (PFAM); PTHR10091:SF2 (PANTHER); PTHR10091 (PANTHER); SignalP-noTM (SIGNALP_EUK); SignalP-noTM (SIGNALP_GRAM_NEGATIVE); IPR011013 (SUPERFAMILY)	galactose mutarotase		112.711	6.3	220.2*	23.6*
MCL_1141:Tve|g12124.t1;Pos|g9653.t1	F:alpha,alpha-trehalose-phosphate synthase (UDP-forming) activity; P:trehalose biosynthetic process; P:starch metabolic process; P:sucrose metabolic process	IPR001830 (PFAM); G3DSA:3.40.50.2000 (GENE3D); G3DSA:3.40.50.2000 (GENE3D); IPR012766 (TIGRFAM); PTHR10788 (PANTHER); PTHR10788 (PANTHER); PTHR10788:SF6 (PANTHER); SSF53756 (SUPERFAMILY)	glycosyltransferase family 20	GT	456.383	6.3	963.9*	9.4*
MCL_1381:Tve|g2327.t1;Pos|g2246.t1	P:transmembrane transport; C:integral component of membrane	IPR011701 (PFAM); G3DSA:1.20.1250.20 (GENE3D); PTHR11662 (PANTHER); PTHR11662:SF245 (PANTHER); IPR020846 (PROSITE_PROFILES); IPR020846 (SUPERFAMILY)	MFS general substrate transporter	transporter	167.8*	5.9*	47.622	5.9
MCL_4037:Tve|g6492.t1;Pos|g5921.t1	0	Coil (COILS)	hypothetical protein	Unkonw	34.6068	5.9	309.59	5.2
MCL_2964:Tve|g8184.t1;Pos|g4753.t1	C:membrane; C:integral component of membrane	Coil (COILS); Coil (COILS)	hypothetical protein	Unkonw	31.4782	5.7	46.3087	19.9
MCL_5643:Tve|g5144.t1;Pos|g9162.t1	C:proteasome core complex; F:threonine-type endopeptidase activity; P:proteolysis involved in cellular protein catabolic process	IPR029055 (G3DSA:3.60.20.GENE3D); IPR001353 (PFAM); PTHR11599 (PANTHER); PTHR11599:SF59 (PANTHER); IPR016050 (PROSITE_PATTERNS); IPR023333 (PROSITE_PROFILES); IPR029055 (SUPERFAMILY)	proteasome subunit	protein/peptide synthesis	1736.64	5.6	742.7*	6.0*
MCL_1251:Tve|g10155.t1;Pos|g8591.t1	F:oxidoreductase activity; F:molybdenum ion binding; P:oxidation-reduction process; P:nitrate assimilation	IPR008335 (PRINTS); IPR000572 (PFAM); IPR005066 (PFAM); IPR000572 (G3DSA:3.90.420.GENE3D); IPR005066 (G3DSA:2.60.40.GENE3D); PTHR19372 (PANTHER); PTHR19372:SF6 (PANTHER); IPR014756 (SUPERFAMILY); IPR000572 (SUPERFAMILY)	molybdopterin binding oxidoreductase, Nitrate reductase/Sulfite oxidase		134.6*	5.5*	167.7*	4.7*
MCL_1993:Tve|g13976.t1;Pos|g11195.t1	F:sequence-specific DNA binding	IPR001387 (SMART); IPR001387 (PFAM); IPR010982 (G3DSA:1.10.260.GENE3D); IPR010982 (SUPERFAMILY)	Lambda repressor-like, DNA-binding domain	transcriptional regulators	3092.32	5.5	3156.74	6.9
MCL_1877:Tve|g14094.t1;Pos|g11140.t1	P:response to oxidative stress; F:catalase activity; P:obsolete peroxidase reaction; P:methane metabolic process; P:oxidation-reduction process; P:tryptophan metabolic process; F:heme binding	IPR018028 (PRINTS); IPR011614 (SMART); IPR024711 (PIRSF); IPR011614 (G3DSA:2.40.180.GENE3D); IPR011614 (PFAM); IPR010582 (PFAM); IPR018028 (PANTHER); IPR024708 (PROSITE_PATTERNS); IPR002226 (PROSITE_PATTERNS); IPR018028 (PROSITE_PROFILES); IPR020835 (SUPERFAMILY)	catalase	detoxification	3624.7*	5.4*	3456.78	13.9
MCL_4419:Tve|g7157.t1;Pos|g6526.t1	C:integral component of membrane	no IPS match	hypothetical membrane protein	Unkonw	333.884	5.2	547.527	6.4
MCL_3039:Tve|g8049.t1;Pos|g4909.t1	F:zinc ion binding; F:S-(hydroxymethyl)glutathione dehydrogenase activity; P:ethanol oxidation	IPR016040 (G3DSA:3.40.50.GENE3D); IPR013149 (PFAM); IPR013154 (PFAM); IPR014183 (TIGRFAM); IPR011032 (G3DSA:3.90.180.GENE3D); PTHR11695:SF269 (PANTHER); IPR002085 (PANTHER); PTHR11695:SF269 (PANTHER); IPR002328 (PROSITE_PATTERNS); IPR011032 (SUPERFAMILY); IPR011032 (SUPERFAMILY); IPR016040 (SUPERFAMILY)	Glutathione-dependent formaldehyde dehydrogenase	catabolism of C1 compounds such as methanol	1406.9*	5.2*	964.596	4.3
MCL_6667:Tve|g3323.t1;Pos|g6762.t1	C:integral component of membrane	PTHR33927:SF1 (PANTHER); PTHR33927 (PANTHER)	hypothetical membrane protein	Unkonw	994.888	5.2	264.5*	37.3*
MCL_6141:Tve|g13965.t1;Pos|g11031.t1	F:protein binding	IPR015943 (G3DSA:2.130.10.GENE3D); IPR019405 (PFAM); PTHR30344 (PANTHER); SSF75011 (SUPERFAMILY)	Lactonase		1435.52	5.1	1498.7*	18.8*
MCL_2915:Tve|g8316.t1;Pos|g5211.t1	P:transmembrane transport; C:integral component of membrane	IPR011701 (PFAM); G3DSA:1.20.1250.20 (GENE3D); PTHR23504:SF31 (PANTHER); PTHR23504 (PANTHER); PTHR23504:SF31 (PANTHER); IPR020846 (PROSITE_PROFILES); IPR020846 (SUPERFAMILY)	MFS, Tetracycline/Quinolone transporter-like protein	transporter	386.1*	4.9*	1221.13	11.3
MCL_2397:Tve|g11966.t1;Pos|g9379.t1	F:unfolded protein binding; P:protein folding	IPR001623 (PRINTS); IPR001623 (SMART); IPR001623 (PFAM); IPR001623 (G3DSA:1.10.287.GENE3D); G3DSA:2.60.260.20 (GENE3D); G3DSA:2.60.260.20 (GENE3D); PTHR24078:SF294 (PANTHER); PTHR24078:SF294 (PANTHER); PTHR24078 (PANTHER); PTHR24078 (PANTHER); IPR001623 (PROSITE_PROFILES); IPR001623 (SUPERFAMILY)	Chaperone 2	protein/peptide synthesis	131.181	4.8	501.5*	21.1*
MCL_8157:Tve|g7255.t1;Pos|g7971.t1	P:carbohydrate metabolic process; C:extracellular region; F:hydrolase activity, hydrolyzing O-glycosyl compounds; F:cellulose binding	IPR002241 (PRINTS); IPR000254 (SMART); IPR013780 (G3DSA:2.60.40.GENE3D); IPR013785 (G3DSA:3.20.20.GENE3D); IPR002241 (PFAM); IPR000254 (PFAM); PTHR11452 (PANTHER); IPR000254 (PROSITE_PATTERNS); IPR000111 (PROSITE_PATTERNS); IPR000254 (PRODOM); IPR000254 (PROSITE_PROFILES); SignalP-noTM (SIGNALP_EUK); IPR000254 (SUPERFAMILY); SSF51011 (SUPERFAMILY); IPR017853 (SUPERFAMILY)	GH27, alpha-galactosidase	GH, CBM1	70.9723	4.5	19.9*	36.6*
MCL_1135:Tve|g12157.t1;Pos|g7174.t1	F:catalytic activity	IPR015421 (G3DSA:3.40.640.GENE3D); IPR000192 (PFAM); PTHR11601:SF32 (PANTHER); PTHR11601 (PANTHER); IPR015424 (SUPERFAMILY)	PLP-binding cysteine desulfurase	protein/peptide synthesis	16.8*	4.5*	87.8533	4.6
MCL_5721:Tve|g12442.t1;Pos|g10049.t1	F:DNA binding; F:cyanate hydratase activity; P:cyanate metabolic process	IPR008076 (PRINTS); IPR003712 (PFAM); IPR008076 (PIRSF); IPR008076 (TIGRFAM); IPR003712 (G3DSA:3.30.1160.GENE3D); IPR010982 (G3DSA:1.10.260.GENE3D); PTHR34186 (PANTHER); PTHR34186:SF2 (PANTHER); IPR008076 (HAMAP); IPR010982 (SUPERFAMILY); IPR003712 (SUPERFAMILY)	cyanate hydratase	toxin/detoxification	616.7*	4.4*	1053.82	14.7
MCL_2315:Tve|g13830.t1;Pos|g10754.t1	F:lipid binding	IPR027842 (PFAM); PTHR31138:SF1 (PANTHER); PTHR31138 (PANTHER); PTHR31138:SF1 (PANTHER); IPR017943 (SUPERFAMILY)	Lipid-binding serum glycoprotein		34.008	4.2	77.7132	8.6
MCL_5707:Tve|g12620.t1;Pos|g9846.t1	F:hydrolase activity, acting on carbon-nitrogen (but not peptide) bonds, in linear amides; P:nitrogen compound metabolic process	G3DSA:3.10.28.20 (GENE3D); G3DSA:2.60.120.580 (GENE3D); IPR004304 (PFAM); PTHR31891:SF1 (PANTHER); PTHR31891 (PANTHER); SSF141130 (SUPERFAMILY)	Formamide amidohydrolase	nitrogen metabolism.	240.3*	4.2*	60.9029	5.5
MCL_0780:Tve|g13762.t1;Pos|g521.t1	0	IPR029062 (G3DSA:3.40.50.GENE3D); IPR006287 (TIGRFAM); IPR002818 (PFAM); PTHR11019 (PANTHER); PTHR11019:SF4 (PANTHER); IPR029062 (SUPERFAMILY)	Protein deglycase	protein/peptide synthesis	66.9189	4.2	64.2*	5.0*
MCL_1940:Tve|g14055.t1;Pos|g11262.t1	C:integral component of membrane	SignalP-TM (SIGNALP_GRAM_POSITIVE)	hypothetical membrane protein	Unkonw	52.8*	4.1*	291.801	5.9
