# Supplementary material for: Gene Regulation Shifts Shed Light on Fungal Adaption in Plant Biomass Decomposers
Source: mBio. 2019 Nov 19;10(6):e02176-19. doi: 10.1128/mBio.02176-19 (PMC6867892; doi:10.1128/mBio.02176-19)
Supplement: TABLE S3 [file mBio.02176-19-st003.xlsx]

## Sheet: CAZY gene copy no. and DEGs
Table S3. Functional annotation and expression of all CAZY family genes in wood-decaying fungi.
The copy number of CAZY genes						Differentially expressed CAZY genes												Correlation with decay process
		Ppl	Gtr	Tve	Pos	Ppl		Gtr		Tve		Pos						∆Ppl	∆Gtr	∆Tve	∆Pos
						E	L	E	L	E	L	E	L
Auxiliary activity		3	4	8	11	0	0	0	0	3	1	3	0	AA1 Laccase				0	0	2	3
		1	1	2	1	0	0	0	0	0	0	0	0	AA1_2 Fet3 ferroxidase				0	0	0	0	-16
		1	0	27	9	0	0	0	0	2	18	3	4	AA2 Class II lignin-modifying peroxidases				0	0	-16	-1
		0	1	1	1	0	0	0	1	0	1	0	1	AA3_1 Cellobiose dehydrogenase				0	-1	-1	-1
		20	16	18	16	3	0	4	1	2	0	2	1	AA3_2 GMC oxidoreductase				3	3	2	1
		5	2	4	4	2	0	0	0	1	1	0	1	AA3_3 Alcohol oxidase				2	0	0	-1
		0	1	1	0	0	0	1	0	0	0	0	0	AA3_4 Pyranose oxidase				0	1	0	0
		3	5	3	26	0	1	0	0	1	0	2	4	AA3_5 Aryl-alcohol oxidase/pyranose dehydrogenase				-1	0	1	-2
		0	3	0	0	0	0	1	0	0	0	0	0	AA4 Vannilyl-alcohol oxidase				0	1	0	0
		5	2	14	20	0	0	0	0	1	7	0	7	AA5 Copper radical oxidase				0	0	-6	-7
		1	3	1	2	1	0	1	0	1	0	0	0	AA6 Benzoquinone reductase				1	1	1	0
		0	0	0	3	0	0	0	0	0	0	0	0	AA7 Glucooligosaccharide oxidase/chitooligosaccharide oxidase				0	0	0	0
		2	4	18	29	0	1	1	1	1	10	1	16	AA9 Lytic polysaccharide monooxygenases				-1	0	-9	-15
		9	4	2	0	0	0	1	0	0	0	0	0	Glycopeptide				0	1	0	0
Linoleate biosynthesis		8	11	14	12	2	0	2	0	4	0	4	0	Fatty acid desaturase				2	2	4	4
		1	1	3	2	1	0	0	0	1	0	1	0	Fatty acid synthesase				1	0	1	1
Other lignin-degrading oxidase		5	5	3	4	2	0	2	1	0	1	0	0	Heme thiolate peroxidase				2	1	-1	0
		2	0	2	4	0	0	0	0	1	1	0	0	Dye decoloring peroxidase				0	0	0	0
		2	5	4	3	0	0	1	1	0	1	0	1	Aromatic compound dioxygenase				0	0	-1	-1
Iron homeostasis		10	8	11	7	2	0	2	0	0	1	0	2	iron reductase				2	2	-1	-2
		10	6	6	6	0	0	1	0	0	0	1	0	iron permease				0	1	0	1
Possible hydroquinone biosynthesis		1	1	1	2	1	0	0	0	0	1	0	0	Phenylalanine ammonia-lyase				1	0	-1	0
		10	10	6	16	0	2	1	1	1	3	5	6	Phenolic 3/4-O-methyltransferase				-2	0	-2	-1
		5	5	5	4	2	0	1	0	2	2	1	2	Phenol monooxygenase				1	1	0	-1
		6	7	10	7	2	1	2	1	1	1	0	1	Salicylate hydroxylase				1	1	0	-1
		9	1	2	3	1	0	0	0	0	0	0	0	Benzoate 4-monooxygenase				1	0	0	0
		17	19	6	8	1	0	0	1	3	0	0	2	Other aramatic compound monooxygenase				2	-1	3	-2
Oxalate biosynthesis		2	2	2	5	1	0	1	0	1	0	0	1	Oxaloacetate acetylhydrolase				1	1	1	-1
		10	7	5	6	1	1	0	1	1	0	0	2	glycolate oxidase				0	-1	1	-2
		1	1	2	2	1	0	0	0	0	0	0	0	Pyruvate carboxylase				1	0	0	0
		2	2	2	2	0	0	0	0	0	0	1	0	Malate dehydrogenase				0	0	0	1
		2	2	2	2	1	0	0	0	0	0	0	0	Isocitrate lysase				1	0	0	0
		5	4	5	3	0	0	0	2	0	1	1	0	Oxalate decarboxylase				0	-2	-1	1	4
		1	1	1	1	0	0	0	0	0	0	0	0	Oxalate transporter				0	0	0	0
Detoxification and others		20	17	28	9	1	2	1	1	2	4	2	1	Aryl-alcohol dehydrogenase				-1	0	-2	1
		4	4	6	4	1	1	0	0	1	0	1	0	Superoxide dismutase				0	0	1	1
		4	4	3	2	0	1	0	0	0	1	0	1	Catalase				-1	0	-1	-1
		228	137	199	149	26	0	19	5	24	25	14	21	P450				30	13	-1	-7
Glycoside Hydrolase		2	4	2	3	0	2	0	1	0	2	0	2	GH 1				-2	-1	-2	-2	3
		3	4	5	3	0	3	0	0	1	1	0	0	GH 2				-3	0	0	0
		6	11	15	13	0	4	1	3	1	3	4	3	GH 3				-4	-2	-2	1
		19	19	21	22	3	4	0	4	1	8	1	6	GH 5				-1	-4	-7	-5
		0	0	1	3	0	0	0	0	0	1	1	2	GH 6				0	0	-1	-1
		0	0	4	17	0	0	0	0	1	2	0	4	GH 7				0	0	-1	-4
		0	1	1	1	0	0	0	0	0	0	0	0	GH 9				0	0	0	0
		3	4	6	4	0	2	1	2	0	6	0	4	GH 10				-2	-1	-6	-4
		0	0	0	2	0	0	0	0	0	0	0	2	GH 11				0	0	0	-2
		2	2	5	2	0	1	0	1	0	1	0	1	GH 12				-1	-1	-1	-1
		5	9	7	10	1	0	1	0	1	2	1	1	GH 13				1	1	-1	0
		2	2	4	3	0	0	0	0	2	0	0	0	GH 15				0	0	2	0
		27	28	31	28	1	4	1	1	2	3	2	2	GH 16				-3	0	-1	0
		2	2	3	3	1	0	0	0	0	1	0	0	GH 17				1	0	-1	0
		11	11	20	15	1	1	2	1	1	2	3	0	GH 18				0	1	-1	3
		3	3	6	2	0	0	0	0	2	1	1	0	GH 20				0	0	1	1
		2	1	1	1	0	0	1	0	1	0	0	0	GH 23				0	1	1	0
		0	0	0	3	0	0	0	0	0	0	0	0	GH 24				0	0	0	0
		0	2	1	2	0	0	0	0	1	0	0	0	GH 25				0	0	1	0	-14
		3	3	4	7	0	2	0	0	0	3	0	2	GH 27				-2	0	-3	-2
		8	11	12	6	1	0	4	1	2	3	2	0	GH 28				1	3	-1	2
		0	1	0	0	0	0	0	0	0	0	0	0	GH 29				0	0	0	0
		3	4	4	3	1	0	0	1	1	2	1	1	GH 30				1	-1	-1	0
		4	5	5	7	0	0	0	0	1	1	2	0	GH 31				0	0	0	2
		0	1	4	1	0	0	0	0	0	0	0	0	GH 32				0	0	0	0
		1	2	2	5	0	0	1	0	0	0	0	0	GH 35				0	1	0	0
		4	2	2	2	0	0	0	0	0	0	0	0	GH 37				0	0	0	0
		1	1	1	3	0	0	0	0	0	0	0	0	GH 38				0	0	0	0
		1	5	3	8	0	1	0	0	0	0	0	3	GH 43				-1	0	0	-3
		0	0	0	1	0	0	0	0	0	0	0	1	GH 44				0	0	0	-1
		0	1	3	2	0	0	0	1	1	1	0	2	GH 45				0	-1	0	-2
		5	4	5	9	0	0	0	0	0	0	1	1	GH 47				0	0	0	0
		1	4	2	3	0	0	0	0	0	0	1	0	GH 51				0	0	0	1
		1	3	1	1	0	1	0	0	0	0	0	1	GH 53				-1	0	0	-1
		3	2	2	3	0	1	0	0	0	1	0	0	GH 55				-1	0	-1	0
		0	0	0	1	0	0	0	0	0	0	0	1	GH 62				0	0	0	-1
		2	2	2	2	0	0	0	0	0	0	0	0	GH 63				0	0	0	0
		2	8	8	7	0	0	0	0	1	0	0	1	GH 71				0	0	1	-1
		2	1	1	1	0	1	0	0	0	0	0	0	GH 72				-1	0	0	0
		0	1	1	3	0	0	0	0	0	1	0	1	GH 74				0	0	-1	-1
		0	6	0	3	0	0	0	2	0	0	1	1	GH 76				0	-2	0	0
		3	2	3	2	0	0	1	0	0	0	0	0	GH 78				0	1	0	0
		2	6	11	7	0	1	1	1	2	2	1	1	GH 79				-1	0	0	0
		1	1	1	1	0	0	0	0	0	0	0	0	GH 85				0	0	0	0
		2	6	4	3	0	0	0	0	0	1	0	0	GH 88				0	0	-1	0
		2	0	1	0	0	0	0	0	1	0	0	0	GH 89				0	0	1	0
		3	4	4	7	1	0	1	0	0	1	1	3	GH 92				1	1	-1	-2
		1	1	1	1	0	0	0	0	0	0	0	1	GH 95				0	0	0	-1
		0	2	1	3	0	0	0	0	0	0	1	0	GH 105				0	0	0	1
		1	2	2	1	0	1	1	0	1	1	0	1	GH 115				-1	1	0	-1
		1	1	1	1	0	0	0	0	0	0	0	0	GH 125				0	0	0	0
		0	1	0	0	0	0	0	0	0	0	0	0	GH 127				0	0	0	0
		4	6	4	4	0	0	1	1	0	0	0	1	GH 128				0	0	0	-1
		0	1	3	2	0	0	0	1	0	3	0	2	GH 131				0	-1	-3	-2
Carbohydrate Esterase		1	2	3	2	0	0	0	1	0	2	0	0	CE 1				0	-1	-2	0
		6	6	4	13	1	0	2	0	3	0	4	1	CE 4				1	2	3	3
		2	2	1	2	0	1	1	0	0	1	0	0	CE 8				-1	1	-1	0
		3	4	4	4	0	0	0	0	0	0	0	0	CE 9				0	0	0	0
		9	1	1	2	1	2	0	0	0	0	0	0	CE 10				-1	0	0	0
		0	0	1	0	0	0	0	0	0	1	0	0	CE 12				0	0	-1	0
		0	1	0	1	0	0	0	0	0	0	0	0	CE 14				0	0	0	0
		2	1	2	1	0	0	0	1	0	1	0	1	CE 15				0	-1	-1	-1
		5	7	9	11	0	2	0	2	0	4	1	4	CE 16				-2	-2	-4	-3
		2	2	2	2	0	0	0	0	0	1	0	1	Polysaccharide deacetylase				0	0	-1	-1
		3	2	10	0	0	1	0	0	0	2	0	0	Feruloyl esterase				-1	0	-2	0
Polysaccharide Lyase		0	1	1	11	0	0	0	0	0	0	2	0	PL 1				0	0	0	2
		0	0	0	3	0	0	0	0	0	0	0	2	PL 3				0	0	0	-2
		0	2	0	3	0	0	1	0	0	0	1	0	PL 4				0	1	0	1
		0	1	2	4	0	0	0	0	0	1	0	0	PL 8				0	0	-1	0
		7	6	6	4	0	0	2	0	1	0	0	1	PL 14				0	2	1	-1
Expansin		14	16	18	10	2	1	1	0	2	2	2	0	Expasin-like				1	1	0	2
Carbohydrate transporter		23	36	28	25	3	9	2	16	1	9	2	12	ST				-6	-14	-8	-10
SUM GH		148	203	231	247	10	29	17	21	24	53	24	51					-19	-4	-29	-27
SUM CE		33	28	37	38	2	6	3	4	3	12	5	7					-4	-1	-9	-2
SUM PL		7	10	9	25	0	0	3	0	1	1	3	3					0	3	0	0

## Sheet: Lignocellulose-oxidizing genes
Table S3. Functional annotation and expression of all CAZY family genes in wood-decaying fungi.
Gene	JGI-ID	Location	Mannually Description	B2Go Description	GO	Enzyme Codes list	InterPro IDs	SignalP	BlastP search results					0-5 mm_RPKM	15-20 mm_RPKM	30-35 mm_RPKM	EARLY-DEG?	LATE-DEG?
									Total score	Query cover	E value	Ident	Accession
AA1 multicopper oxidases
AA1_1 Laccase
Ppl|g13411.t1	1183136	scaffold_10:1403967-1406232	laccase	candidate laccase	F:copper ion binding; F:oxidoreductase activity; P:oxidation-reduction process	-	IPR008972 (G3DSA:2.60.40.GENE3D); IPR011706 (PFAM); IPR001117 (PFAM); IPR008972 (G3DSA:2.60.40.GENE3D); IPR011707 (PFAM); IPR008972 (G3DSA:2.60.40.GENE3D); PTHR11709:SF75 (PANTHER); PTHR11709 (PANTHER); IPR033138 (PROSITE_PATTERNS); SignalP-noTM (SIGNALP_GRAM_NEGATIVE); SignalP-TM (SIGNALP_GRAM_POSITIVE); SignalP-noTM (SIGNALP_EUK); IPR008972 (SUPERFAMILY); IPR008972 (SUPERFAMILY); IPR008972 (SUP…	T	564	0.91	0	0.58	gi|2833234|Q12719.1	10.6815	9.34789	10.7052	F	F
Ppl|g8633.t1	1054654	scaffold_4:784664-787188	laccase	candidate laccase	F:copper ion binding; F:oxidoreductase activity; P:oxidation-reduction process	-	IPR011706 (PFAM); IPR011707 (PFAM); IPR008972 (G3DSA:2.60.40.GENE3D); IPR001117 (PFAM); IPR008972 (G3DSA:2.60.40.GENE3D); PTHR11709:SF75 (PANTHER); PTHR11709 (PANTHER); IPR033138 (PROSITE_PATTERNS); IPR008972 (SUPERFAMILY); IPR008972 (SUPERFAMILY); IPR008972 (SUPERFAMILY)	F	613	0.95	0	0.61	gi|18281739|Q99056.2	2.61384	2.09788	2.32654	F	F
Ppl|g2810.t1	1049578	scaffold_15:991695-994695	multicopper oxidase/laccase	multicopper oxidase	F:copper ion binding; F:oxidoreductase activity; C:integral component of membrane; P:oxidation-reduction process	-	IPR001117 (PFAM); IPR008972 (G3DSA:2.60.40.GENE3D); IPR008972 (G3DSA:2.60.40.GENE3D); IPR011707 (PFAM); IPR011706 (PFAM); PTHR11709:SF49 (PANTHER); PTHR11709 (PANTHER); PTHR11709 (PANTHER); PTHR11709:SF49 (PANTHER); IPR033138 (PROSITE_PATTERNS); IPR002355 (PROSITE_PATTERNS); IPR008972 (SUPERFAMILY); IPR008972 (SUPERFAMILY); IPR008972 (SUPERFAMILY)	F	263	0.77	7e-78	0.34	gi|74678969|Q55P57.1	105.384	44.6342	46.2814	F	F
Gtr|g10090.t1	43770	scaffold_00009:1087785-1091609	laccase	laccase	F:copper ion binding; F:oxidoreductase activity; P:oxidation-reduction process	-	IPR008972 (G3DSA:2.60.40.GENE3D); IPR011707 (PFAM); IPR008972 (G3DSA:2.60.40.GENE3D); IPR011706 (PFAM); IPR001117 (PFAM); IPR008972 (G3DSA:2.60.40.GENE3D); PTHR11709 (PANTHER); PTHR11709:SF75 (PANTHER); IPR033138 (PROSITE_PATTERNS); IPR008972 (SUPERFAMILY); IPR008972 (SUPERFAMILY); IPR008972 (SUPERFAMILY)	F	596	0.7	0	0.58	gi|2833234|Q12719.1	4.29744	4.64383	4.77049	F	F
Gtr|g11581.t1	107459	scaffold_00012:732572-737496	laccase	laccase	F:copper ion binding; F:oxidoreductase activity; P:oxidation-reduction process	-	IPR011706 (PFAM); IPR011707 (PFAM); IPR008972 (G3DSA:2.60.40.GENE3D); IPR008972 (G3DSA:2.60.40.GENE3D); IPR001117 (PFAM); IPR008972 (G3DSA:2.60.40.GENE3D); PTHR11709 (PANTHER); PTHR11709:SF75 (PANTHER); IPR033138 (PROSITE_PATTERNS); SignalP-TM (SIGNALP_GRAM_POSITIVE); SignalP-noTM (SIGNALP_EUK); IPR008972 (SUPERFAMILY); IPR008972 (SUPERFAMILY); IPR008972 (SUPERFAMILY)	T	565	0.88	0	0.56	gi|2833234|Q12719.1	20.7425	20.8631	18.2474	F	F
Gtr|g6731.t1	127593	scaffold_00004:1384206-1386907	laccase	laccase	F:copper ion binding; F:oxidoreductase activity; P:oxidation-reduction process	-	IPR008972 (G3DSA:2.60.40.GENE3D); IPR008972 (G3DSA:2.60.40.GENE3D); IPR011707 (PFAM); IPR001117 (PFAM); IPR011706 (PFAM); PTHR11709:SF75 (PANTHER); PTHR11709 (PANTHER); IPR033138 (PROSITE_PATTERNS); SignalP-TM (SIGNALP_GRAM_POSITIVE); SignalP-TM (SIGNALP_GRAM_NEGATIVE); SignalP-noTM (SIGNALP_EUK); IPR008972 (SUPERFAMILY); IPR008972 (SUPERFAMILY); IPR008972 (SUPERFAMILY)	T	656	0.93	0	0.6	gi|2833234|Q12719.1	5.6943	7.36592	5.10609	F	F
Gtr|g9946.t1	130426	scaffold_00009:617026-619617	laccase	laccase	F:copper ion binding; F:oxidoreductase activity; P:oxidation-reduction process	-	IPR001117 (PFAM); IPR008972 (G3DSA:2.60.40.GENE3D); IPR011706 (PFAM); IPR008972 (G3DSA:2.60.40.GENE3D); IPR011707 (PFAM); PTHR11709:SF49 (PANTHER); PTHR11709 (PANTHER); IPR033138 (PROSITE_PATTERNS); SignalP-noTM (SIGNALP_EUK); IPR008972 (SUPERFAMILY); IPR008972 (SUPERFAMILY); IPR008972 (SUPERFAMILY)	T	543	0.95	0	0.54	gi|2842753|Q99046.1	1.2248	2.83188	2.23819	F	F
Tve|g10928.t1	37188	scaffold_6:154596-156821	laccase	laccase	F:copper ion binding; F:oxidoreductase activity; P:oxidation-reduction process	-	IPR008972 (G3DSA:2.60.40.GENE3D); IPR011706 (PFAM); IPR001117 (PFAM); IPR008972 (G3DSA:2.60.40.GENE3D); IPR011707 (PFAM); PTHR11709:SF75 (PANTHER); PTHR11709 (PANTHER); IPR002355 (PROSITE_PATTERNS); IPR033138 (PROSITE_PATTERNS); IPR033138 (PROSITE_PATTERNS); SignalP-TM (SIGNALP_GRAM_POSITIVE); SignalP-noTM (SIGNALP_EUK); SignalP-noTM (SIGNALP_GRAM_NEGATIVE); IPR008972 (SUPERFAMILY); IPR008972 (SU…	T	935	1	0	0.91	gi|2842754|Q99049.1	4.07151	7.84551	5.86239	F	F
Tve|g10930.t1	47314	scaffold_6:160728-162937	laccase	laccase	F:copper ion binding; F:oxidoreductase activity; P:oxidation-reduction process	-	IPR001117 (PFAM); IPR011706 (PFAM); IPR011707 (PFAM); IPR008972 (G3DSA:2.60.40.GENE3D); IPR008972 (G3DSA:2.60.40.GENE3D); PTHR11709:SF75 (PANTHER); PTHR11709 (PANTHER); IPR002355 (PROSITE_PATTERNS); IPR033138 (PROSITE_PATTERNS); IPR033138 (PROSITE_PATTERNS); SignalP-TM (SIGNALP_GRAM_POSITIVE); SignalP-TM (SIGNALP_EUK); SignalP-noTM (SIGNALP_GRAM_NEGATIVE); IPR008972 (SUPERFAMILY); IPR008972 (SUPE…	T	803	1	0	0.78	gi|2842754|Q99049.1	2.04852	2.80535	1.68374	F	F
Tve|g248.t1	138261	scaffold_1:764748-766742	laccase	laccase	F:copper ion binding; F:oxidoreductase activity; P:oxidation-reduction process	-	IPR001117 (PFAM); IPR011706 (PFAM); IPR011707 (PFAM); IPR008972 (G3DSA:2.60.40.GENE3D); IPR008972 (G3DSA:2.60.40.GENE3D); PTHR11709 (PANTHER); PTHR11709:SF75 (PANTHER); IPR033138 (PROSITE_PATTERNS); SignalP-noTM (SIGNALP_EUK); SignalP-TM (SIGNALP_GRAM_POSITIVE); SignalP-noTM (SIGNALP_GRAM_NEGATIVE); IPR008972 (SUPERFAMILY); IPR008972 (SUPERFAMILY); IPR008972 (SUPERFAMILY)	T	1048	1	0	0.99	gi|2842752|Q99044.1	412.153	38.175	38.3875	T	F
Tve|g472.t1	68023	scaffold_1:1409346-1411468	laccase	laccase I	F:copper ion binding; F:oxidoreductase activity; P:oxidation-reduction process	-	IPR008972 (G3DSA:2.60.40.GENE3D); IPR008972 (G3DSA:2.60.40.GENE3D); IPR001117 (PFAM); IPR011707 (PFAM); IPR011706 (PFAM); PTHR11709 (PANTHER); PTHR11709:SF75 (PANTHER); IPR033138 (PROSITE_PATTERNS); SignalP-noTM (SIGNALP_GRAM_NEGATIVE); SignalP-noTM (SIGNALP_EUK); SignalP-TM (SIGNALP_GRAM_POSITIVE); IPR008972 (SUPERFAMILY); IPR008972 (SUPERFAMILY); IPR008972 (SUPERFAMILY)	T	1048	1	0	0.99	gi|2833233|Q12718.1	6.65887	8.63284	6.28368	F	F
Tve|g8669.t1	115295	scaffold_3:3703821-3705938	laccase	laccase	F:copper ion binding; F:oxidoreductase activity; P:oxidation-reduction process	-	IPR008972 (G3DSA:2.60.40.GENE3D); IPR011707 (PFAM); IPR001117 (PFAM); IPR008972 (G3DSA:2.60.40.GENE3D); IPR011706 (PFAM); PTHR11709 (PANTHER); PTHR11709:SF75 (PANTHER); IPR033138 (PROSITE_PATTERNS); SignalP-noTM (SIGNALP_EUK); SignalP-noTM (SIGNALP_GRAM_NEGATIVE); SignalP-TM (SIGNALP_GRAM_POSITIVE); IPR008972 (SUPERFAMILY); IPR008972 (SUPERFAMILY); IPR008972 (SUPERFAMILY)	T	1051	1	0	0.99	gi|2833234|Q12719.1	77.417	22.2028	12.5413	T	F
Tve|g8670.t1	118183	scaffold_3:3707809-3710074	laccase	laccase	F:copper ion binding; F:oxidoreductase activity; P:oxidation-reduction process	-	IPR001117 (PFAM); IPR011706 (PFAM); IPR011707 (PFAM); IPR008972 (G3DSA:2.60.40.GENE3D); IPR008972 (G3DSA:2.60.40.GENE3D); PTHR11709:SF75 (PANTHER); PTHR11709 (PANTHER); IPR033138 (PROSITE_PATTERNS); SignalP-noTM (SIGNALP_GRAM_NEGATIVE); SignalP-noTM (SIGNALP_EUK); SignalP-TM (SIGNALP_GRAM_POSITIVE); IPR008972 (SUPERFAMILY); IPR008972 (SUPERFAMILY); IPR008972 (SUPERFAMILY)	T	1057	1	0	0.99	gi|2833232|Q12717.1	9.04785	10.3548	7.69149	F	F
Tve|g9421.t1	146232	scaffold_4:1962472-1964582	laccase	laccase	F:copper ion binding; F:oxidoreductase activity; P:oxidation-reduction process	-	IPR008972 (G3DSA:2.60.40.GENE3D); IPR001117 (PFAM); IPR011707 (PFAM); IPR008972 (G3DSA:2.60.40.GENE3D); IPR011706 (PFAM); PTHR11709 (PANTHER); PTHR11709:SF75 (PANTHER); IPR033138 (PROSITE_PATTERNS); SignalP-noTM (SIGNALP_EUK); SignalP-TM (SIGNALP_GRAM_POSITIVE); IPR008972 (SUPERFAMILY); IPR008972 (SUPERFAMILY); IPR008972 (SUPERFAMILY)	T	819	0.97	0	0.76	gi|2842753|Q99046.1	163.609	8.5262	5.75665	T	F
Tve|g3601.t1	133320	scaffold_12:610351-613035	multicopper oxidase/laccase	multicopper oxidase	F:copper ion binding; F:oxidoreductase activity; P:oxidation-reduction process	-	IPR008972 (G3DSA:2.60.40.GENE3D); IPR008972 (G3DSA:2.60.40.GENE3D); IPR001117 (PFAM); IPR011707 (PFAM); IPR011706 (PFAM); PTHR11709 (PANTHER); PTHR11709:SF49 (PANTHER); PTHR11709 (PANTHER); IPR033138 (PROSITE_PATTERNS); IPR002355 (PROSITE_PATTERNS); IPR008972 (SUPERFAMILY); IPR008972 (SUPERFAMILY); IPR008972 (SUPERFAMILY)	F	269	0.88	2e-80	0.34	gi|74678969|Q55P57.1	6.2877	40.9925	44.5848	F	T
Pos|g11678.t1	1094965	scaffold_11:1054528-1057041	laccase	laccase	F:copper ion binding; F:oxidoreductase activity; P:oxidation-reduction process	-	IPR008972 (G3DSA:2.60.40.GENE3D); IPR008972 (G3DSA:2.60.40.GENE3D); IPR011706 (PFAM); IPR001117 (PFAM); IPR011707 (PFAM); PTHR11709:SF75 (PANTHER); PTHR11709 (PANTHER); IPR033138 (PROSITE_PATTERNS); IPR002355 (PROSITE_PATTERNS); SignalP-noTM (SIGNALP_EUK); SignalP-noTM (SIGNALP_GRAM_NEGATIVE); SignalP-TM (SIGNALP_GRAM_POSITIVE); IPR008972 (SUPERFAMILY); IPR008972 (SUPERFAMILY); IPR008972 (SUPERFA…	T	681	0.95	0	0.66	gi|2833235|Q12729.1	3.94768	2.00475	2.4782	F	F
Pos|g4544.t1	1102751	scaffold_04:544201-546746	laccase	laccase	F:copper ion binding; F:oxidoreductase activity; P:oxidation-reduction process	-	IPR001117 (PFAM); IPR011707 (PFAM); IPR008972 (G3DSA:2.60.40.GENE3D); IPR011706 (PFAM); IPR008972 (G3DSA:2.60.40.GENE3D); PTHR11709 (PANTHER); PTHR11709:SF75 (PANTHER); IPR002355 (PROSITE_PATTERNS); IPR033138 (PROSITE_PATTERNS); SignalP-noTM (SIGNALP_EUK); SignalP-noTM (SIGNALP_GRAM_NEGATIVE); SignalP-TM (SIGNALP_GRAM_POSITIVE); IPR008972 (SUPERFAMILY); IPR008972 (SUPERFAMILY); IPR008972 (SUPERFA…	T	667	0.95	0	0.65	gi|2833235|Q12729.1	35.9813	70.1861	79.6943	F	F
Pos|g7142.t1	1089723	scaffold_06:103742-106356	laccase	laccase	F:copper ion binding; F:oxidoreductase activity; P:oxidation-reduction process	-	IPR008972 (G3DSA:2.60.40.GENE3D); IPR001117 (PFAM); IPR011707 (PFAM); IPR011706 (PFAM); IPR008972 (G3DSA:2.60.40.GENE3D); PTHR11709:SF75 (PANTHER); PTHR11709 (PANTHER); IPR002355 (PROSITE_PATTERNS); IPR033138 (PROSITE_PATTERNS); IPR033138 (PROSITE_PATTERNS); SignalP-noTM (SIGNALP_GRAM_NEGATIVE); SignalP-TM (SIGNALP_GRAM_POSITIVE); SignalP-noTM (SIGNALP_EUK); IPR008972 (SUPERFAMILY); IPR008972 (SU…	T	1078	1	0	0.99	gi|2833237|Q12739.1	653.106	5.57541	5.70276	T	F
Pos|g7150.t1	1043420	scaffold_06:124927-127522	laccase	laccase	F:copper ion binding; F:oxidoreductase activity; P:oxidation-reduction process	-	IPR011707 (PFAM); IPR008972 (G3DSA:2.60.40.GENE3D); IPR001117 (PFAM); IPR011706 (PFAM); IPR008972 (G3DSA:2.60.40.GENE3D); PTHR11709:SF75 (PANTHER); PTHR11709 (PANTHER); IPR033138 (PROSITE_PATTERNS); IPR002355 (PROSITE_PATTERNS); IPR033138 (PROSITE_PATTERNS); SignalP-noTM (SIGNALP_GRAM_NEGATIVE); SignalP-TM (SIGNALP_GRAM_POSITIVE); SignalP-noTM (SIGNALP_EUK); IPR008972 (SUPERFAMILY); IPR008972 (SU…	T	783	0.96	0	0.78	gi|2833237|Q12739.1	11.8033	13.9333	13.1717	F	F
Pos|g7154.t1	1043488	scaffold_06:139479-142081	laccase	laccase	F:copper ion binding; F:oxidoreductase activity; P:oxidation-reduction process	-	IPR001117 (PFAM); IPR008972 (G3DSA:2.60.40.GENE3D); IPR011706 (PFAM); IPR011707 (PFAM); IPR008972 (G3DSA:2.60.40.GENE3D); PTHR11709:SF75 (PANTHER); PTHR11709 (PANTHER); IPR033138 (PROSITE_PATTERNS); SignalP-TM (SIGNALP_GRAM_POSITIVE); SignalP-noTM (SIGNALP_EUK); SignalP-noTM (SIGNALP_GRAM_NEGATIVE); IPR008972 (SUPERFAMILY); IPR008972 (SUPERFAMILY); IPR008972 (SUPERFAMILY)	T	592	0.91	0	0.59	gi|2833235|Q12729.1	1.74134	1.77069	2.14158	F	F
Pos|g7155.t1	1077328	scaffold_06:142804-144923	laccase	laccase	F:copper ion binding; F:oxidoreductase activity; P:oxidation-reduction process	-	IPR008972 (G3DSA:2.60.40.GENE3D); IPR011706 (PFAM); IPR001117 (PFAM); IPR011707 (PFAM); IPR008972 (G3DSA:2.60.40.GENE3D); PTHR11709:SF75 (PANTHER); PTHR11709 (PANTHER); IPR002355 (PROSITE_PATTERNS); SignalP-noTM (SIGNALP_EUK); SignalP-TM (SIGNALP_GRAM_POSITIVE); SignalP-noTM (SIGNALP_GRAM_NEGATIVE); IPR008972 (SUPERFAMILY); IPR008972 (SUPERFAMILY); IPR008972 (SUPERFAMILY)	T	621	0.97	0	0.59	gi|2833233|Q12718.1	25.3967	29.4579	26.2137	F	F
Pos|g7164.t1	1089733	scaffold_06:168437-171026	laccase	laccase	F:copper ion binding; F:oxidoreductase activity; P:oxidation-reduction process	-	IPR011707 (PFAM); IPR008972 (G3DSA:2.60.40.GENE3D); IPR001117 (PFAM); IPR008972 (G3DSA:2.60.40.GENE3D); IPR011706 (PFAM); PTHR11709 (PANTHER); PTHR11709:SF75 (PANTHER); IPR033138 (PROSITE_PATTERNS); IPR002355 (PROSITE_PATTERNS); IPR033138 (PROSITE_PATTERNS); SignalP-noTM (SIGNALP_EUK); SignalP-noTM (SIGNALP_GRAM_NEGATIVE); SignalP-TM (SIGNALP_GRAM_POSITIVE); IPR008972 (SUPERFAMILY); IPR008972 (SU…	T	1053	1	0	0.99	gi|2833235|Q12729.1	115.329	1.02354	0.977917	T	F
Pos|g7170.t1	1113032	scaffold_06:183658-186114	laccase	laccase	F:copper ion binding; F:oxidoreductase activity; P:oxidation-reduction process	-	IPR001117 (PFAM); IPR011706 (PFAM); IPR011707 (PFAM); IPR008972 (G3DSA:2.60.40.GENE3D); IPR008972 (G3DSA:2.60.40.GENE3D); PTHR11709:SF75 (PANTHER); PTHR11709 (PANTHER); IPR033138 (PROSITE_PATTERNS); SignalP-TM (SIGNALP_GRAM_POSITIVE); SignalP-noTM (SIGNALP_EUK); IPR008972 (SUPERFAMILY); IPR008972 (SUPERFAMILY); IPR008972 (SUPERFAMILY)	T	625	0.94	0	0.61	gi|2842753|Q99046.1	3.86015	3.20398	2.60402	F	F
Pos|g7404.t1	1077468	scaffold_06:857493-859686	laccase	laccase	F:copper ion binding; F:oxidoreductase activity; P:oxidation-reduction process	-	IPR001117 (PFAM); IPR011707 (PFAM); IPR008972 (G3DSA:2.60.40.GENE3D); IPR008972 (G3DSA:2.60.40.GENE3D); IPR011706 (PFAM); PTHR11709:SF75 (PANTHER); PTHR11709 (PANTHER); SignalP-noTM (SIGNALP_EUK); SignalP-noTM (SIGNALP_GRAM_NEGATIVE); IPR008972 (SUPERFAMILY); IPR008972 (SUPERFAMILY); IPR008972 (SUPERFAMILY)	T	619	0.95	0	0.6	gi|2842753|Q99046.1	3.90013	2.01532	3.36444	F	F
Pos|g8979.t1	1106925	scaffold_07:2603973-2606367	laccase	laccase	F:copper ion binding; F:oxidoreductase activity; P:oxidation-reduction process	-	IPR008972 (G3DSA:2.60.40.GENE3D); IPR011706 (PFAM); IPR011707 (PFAM); IPR008972 (G3DSA:2.60.40.GENE3D); IPR001117 (PFAM); PTHR11709:SF75 (PANTHER); PTHR11709 (PANTHER); IPR033138 (PROSITE_PATTERNS); SignalP-TM (SIGNALP_GRAM_POSITIVE); SignalP-noTM (SIGNALP_EUK); IPR008972 (SUPERFAMILY); IPR008972 (SUPERFAMILY); IPR008972 (SUPERFAMILY)	T	615	0.95	0	0.59	gi|2842753|Q99046.1	46.4685	3.72112	2.97964	T	F
Pos|g9512.t1	1067328	scaffold_08:979704-982417	laccase	laccase 6	F:copper ion binding; F:oxidoreductase activity; P:oxidation-reduction process	-	IPR008972 (G3DSA:2.60.40.GENE3D); IPR001117 (PFAM); IPR011707 (PFAM); IPR008972 (G3DSA:2.60.40.GENE3D); IPR008972 (G3DSA:2.60.40.GENE3D); IPR011706 (PFAM); PTHR11709:SF75 (PANTHER); PTHR11709 (PANTHER); IPR002355 (PROSITE_PATTERNS); IPR033138 (PROSITE_PATTERNS); IPR033138 (PROSITE_PATTERNS); SignalP-TM (SIGNALP_GRAM_POSITIVE); SignalP-noTM (SIGNALP_GRAM_NEGATIVE); SignalP-noTM (SIGNALP_EUK); IPR0…	T	754	1	0	0.68	gi|2833227|Q12541.1	431.872	259.48	483.084	F	F
AA1_2 Ferroxidase
Ppl|g9804.t1	1139603	scaffold_5:1683607-1686131	Fet3 ferroxidase	Fet3 ferroxidase	F:copper ion binding; C:integral component of membrane; P:oxidation-reduction process; F:hydroquinone:oxygen oxidoreductase activity	EC:1.10.3.2	IPR011707 (PFAM); IPR008972 (G3DSA:2.60.40.GENE3D); IPR008972 (G3DSA:2.60.40.GENE3D); IPR008972 (G3DSA:2.60.40.GENE3D); IPR011706 (PFAM); IPR001117 (PFAM); PTHR11709 (PANTHER); PTHR11709:SF81 (PANTHER); IPR033138 (PROSITE_PATTERNS); IPR002355 (PROSITE_PATTERNS); SignalP-TM (SIGNALP_GRAM_POSITIVE); SignalP-noTM (SIGNALP_GRAM_NEGATIVE); SignalP-noTM (SIGNALP_EUK); IPR008972 (SUPERFAMILY); IPR008972…	T	434	0.96	1e-143	0.41	gi|1351670|Q09920.1	5.64238	4.95908	18.481	F	F
Gtr|g10522.t1	139782	scaffold_00010:739383-742890	Fet3 ferroxidase	Fet3 ferroxidase	F:copper ion binding; F:oxidoreductase activity; P:oxidation-reduction process	-	IPR011707 (PFAM); IPR008972 (G3DSA:2.60.40.GENE3D); IPR011706 (PFAM); IPR001117 (PFAM); IPR008972 (G3DSA:2.60.40.GENE3D); IPR008972 (G3DSA:2.60.40.GENE3D); PTHR11709 (PANTHER); PTHR11709:SF81 (PANTHER); IPR033138 (PROSITE_PATTERNS); IPR002355 (PROSITE_PATTERNS); IPR008972 (SUPERFAMILY); IPR008972 (SUPERFAMILY); IPR008972 (SUPERFAMILY)	F	411	0.88	8e-134	0.38	gi|1351670|Q09920.1	83.6586	43.8589	38.4254	F	F
Tve|g13815.t1	0	scaffold_9:464312-466862	Fet3 ferroxidase	Fet3 ferroxidase	F:copper ion binding; F:oxidoreductase activity; P:oxidation-reduction process	-	IPR008972 (G3DSA:2.60.40.GENE3D); IPR008972 (G3DSA:2.60.40.GENE3D); IPR011707 (PFAM); IPR001117 (PFAM); IPR011706 (PFAM); IPR008972 (G3DSA:2.60.40.GENE3D); PTHR11709:SF81 (PANTHER); PTHR11709 (PANTHER); IPR033138 (PROSITE_PATTERNS); IPR002355 (PROSITE_PATTERNS); SignalP-noTM (SIGNALP_GRAM_NEGATIVE); SignalP-noTM (SIGNALP_EUK); IPR008972 (SUPERFAMILY); IPR008972 (SUPERFAMILY); IPR008972 (SUPERFAMI…	T	393	0.94	3e-128	0.4	gi|1351670|Q09920.1	16.5287	17.9451	22.8637	F	F
Tve|g13818.t1	65977	scaffold_9:479577-482242	Fet3 ferroxidase	Fet3 ferroxidase	F:copper ion binding; F:oxidoreductase activity; P:oxidation-reduction process	-	IPR001117 (PFAM); IPR011706 (PFAM); IPR008972 (G3DSA:2.60.40.GENE3D); IPR008972 (G3DSA:2.60.40.GENE3D); IPR008972 (G3DSA:2.60.40.GENE3D); IPR011707 (PFAM); PTHR11709 (PANTHER); PTHR11709:SF81 (PANTHER); IPR033138 (PROSITE_PATTERNS); IPR002355 (PROSITE_PATTERNS); SignalP-noTM (SIGNALP_EUK); SignalP-noTM (SIGNALP_GRAM_NEGATIVE); IPR008972 (SUPERFAMILY); IPR008972 (SUPERFAMILY); IPR008972 (SUPERFAMI…	T	419	0.95	4e-138	0.41	gi|1351670|Q09920.1	14.7408	19.8155	23.4741	F	F
Pos|g11707.t1	1094975	scaffold_11:1138736-1141108	Fet3 ferroxidase	multicopper oxidase	F:copper ion binding; F:oxidoreductase activity; P:oxidation-reduction process	-	IPR001117 (PFAM); IPR008972 (G3DSA:2.60.40.GENE3D); IPR008972 (G3DSA:2.60.40.GENE3D); IPR011706 (PFAM); IPR008972 (G3DSA:2.60.40.GENE3D); IPR011707 (PFAM); PTHR11709 (PANTHER); PTHR11709:SF81 (PANTHER); IPR033138 (PROSITE_PATTERNS); IPR002355 (PROSITE_PATTERNS); SignalP-noTM (SIGNALP_GRAM_NEGATIVE); SignalP-noTM (SIGNALP_EUK); SignalP-TM (SIGNALP_GRAM_POSITIVE); IPR008972 (SUPERFAMILY); IPR008972…	T	397	0.94	2e-129	0.39	gi|1351670|Q09920.1	38.892	24.2896	19.4882	F	F
AA2 Class II lignin-modifying peroxidases
Ppl|g13882.t1	1149890	scaffold_11:833250-834782	low redox-potential class II peroxidase-like protein	manganese peroxidase	F:peroxidase activity; P:response to oxidative stress; F:metal ion binding; C:membrane; P:cellular oxidant detoxification; P:oxidation-reduction process; C:extracellular region; F:heme binding; P:hydrogen peroxide catabolic process	EC:1.11.1.7	IPR002016 (PRINTS); IPR001621 (PRINTS); IPR002016 (PFAM); IPR024589 (PFAM); G3DSA:1.10.520.10 (GENE3D); G3DSA:1.10.420.10 (GENE3D); PTHR31356:SF0 (PANTHER); PTHR31356 (PANTHER); IPR019793 (PROSITE_PATTERNS); IPR002016 (PROSITE_PROFILES); IPR010255 (SUPERFAMILY)	F	311	0.88	1e-105	0.7	gi|292630813|C0IW58.1	1.3152	1.82343	2.23398	F	F
Tve|g2437.t1	51375	scaffold_10:2036382-2037708	manganese peroxidase	manganese-dependent peroxidase	F:peroxidase activity; P:response to oxidative stress; P:obsolete peroxidase reaction; P:oxidation-reduction process; F:heme binding	EC:1.11.1.7	IPR001621 (PRINTS); IPR002016 (PRINTS); G3DSA:1.10.520.10 (GENE3D); G3DSA:1.10.420.10 (GENE3D); IPR024589 (PFAM); IPR002016 (PFAM); PTHR31356 (PANTHER); PTHR31356:SF0 (PANTHER); IPR019793 (PROSITE_PATTERNS); IPR019794 (PROSITE_PATTERNS); IPR002016 (PROSITE_PROFILES); SignalP-noTM (SIGNALP_EUK); SignalP-TM (SIGNALP_GRAM_POSITIVE); IPR010255 (SUPERFAMILY)	T	553	1	0	0.78	Q96TS6.1	610.231	15.071	9.60509	T	F
Tve|g2493.t1	131080	scaffold_10:2217215-2218539	manganese peroxidase	manganese-dependent peroxidase	F:peroxidase activity; P:response to oxidative stress; P:obsolete peroxidase reaction; P:oxidation-reduction process; F:heme binding	EC:1.11.1.7	IPR001621 (PRINTS); IPR002016 (PRINTS); G3DSA:1.10.520.10 (GENE3D); G3DSA:1.10.420.10 (GENE3D); IPR002016 (PFAM); IPR024589 (PFAM); PTHR31356 (PANTHER); PTHR31356:SF0 (PANTHER); IPR019794 (PROSITE_PATTERNS); IPR019793 (PROSITE_PATTERNS); IPR002016 (PROSITE_PROFILES); SignalP-noTM (SIGNALP_GRAM_NEGATIVE); SignalP-noTM (SIGNALP_EUK); IPR010255 (SUPERFAMILY)	T	533	1	0	0.76	Q96TS6.1	259.224	1585.55	225.516	F	F
Tve|g2508.t1	51442	scaffold_10:2258153-2258981	manganese peroxidase?	manganese-dependent peroxidase	F:peroxidase activity; P:response to oxidative stress; P:obsolete peroxidase reaction; P:oxidation-reduction process; F:heme binding	EC:1.11.1.7	IPR001621 (PRINTS); IPR002016 (PRINTS); G3DSA:1.10.520.10 (GENE3D); IPR024589 (PFAM); IPR002016 (PFAM); G3DSA:1.10.420.10 (GENE3D); PTHR31356:SF0 (PANTHER); PTHR31356 (PANTHER); IPR019793 (PROSITE_PATTERNS); IPR002016 (PROSITE_PROFILES); IPR010255 (SUPERFAMILY)	F	366	0.97	7e-127	0.77	Q96TS6.1	24.411	828.939	174.073	F	T
Tve|g2518.t1	51451	scaffold_10:2285768-2287180	manganese peroxidase	manganese peroxidase isozyme precursor	F:peroxidase activity; P:response to oxidative stress; P:obsolete peroxidase reaction; P:oxidation-reduction process; F:heme binding	EC:1.11.1.7	IPR002016 (PRINTS); IPR001621 (PRINTS); G3DSA:1.10.420.10 (GENE3D); G3DSA:1.10.520.10 (GENE3D); IPR024589 (PFAM); IPR002016 (PFAM); PTHR31356:SF0 (PANTHER); PTHR31356 (PANTHER); IPR019794 (PROSITE_PATTERNS); IPR002016 (PROSITE_PROFILES); SignalP-TM (SIGNALP_GRAM_POSITIVE); SignalP-noTM (SIGNALP_GRAM_NEGATIVE); SignalP-noTM (SIGNALP_EUK); IPR010255 (SUPERFAMILY)	T	506	1	3e-180	0.73	Q96TS6.1	8.49036	20.4396	6.44908	F	F
Tve|g2519.t1	130496	scaffold_10:2291171-2292509	manganese peroxidase	manganese-dependent peroxidase	F:peroxidase activity; P:response to oxidative stress; P:obsolete peroxidase reaction; P:oxidation-reduction process; F:heme binding	EC:1.11.1.7	IPR001621 (PRINTS); IPR002016 (PRINTS); IPR024589 (PFAM); G3DSA:1.10.420.10 (GENE3D); IPR002016 (PFAM); G3DSA:1.10.520.10 (GENE3D); PTHR31356 (PANTHER); PTHR31356:SF0 (PANTHER); IPR019794 (PROSITE_PATTERNS); IPR019793 (PROSITE_PATTERNS); IPR002016 (PROSITE_PROFILES); SignalP-noTM (SIGNALP_GRAM_NEGATIVE); SignalP-noTM (SIGNALP_EUK); IPR010255 (SUPERFAMILY)	T	530	0.98	0	0.76	Q96TS6.1	116.115	552.351	104.663	F	T
Tve|g2522.t1	51455	scaffold_10:2303472-2304869	manganese peroxidase	manganese-dependent peroxidase	F:peroxidase activity; P:response to oxidative stress; P:obsolete peroxidase reaction; P:oxidation-reduction process; F:heme binding	EC:1.11.1.7	IPR002016 (PRINTS); IPR001621 (PRINTS); IPR002016 (PFAM); G3DSA:1.10.520.10 (GENE3D); G3DSA:1.10.420.10 (GENE3D); IPR024589 (PFAM); PTHR31356:SF0 (PANTHER); PTHR31356 (PANTHER); IPR019794 (PROSITE_PATTERNS); IPR019793 (PROSITE_PATTERNS); IPR002016 (PROSITE_PROFILES); SignalP-noTM (SIGNALP_GRAM_NEGATIVE); SignalP-TM (SIGNALP_GRAM_POSITIVE); SignalP-noTM (SIGNALP_EUK); IPR010255 (SUPERFAMILY)	T	536	1	0	0.76	Q96TS6.1	12.7575	506.042	137.415	F	T
Tve|g2523.t1	74179	scaffold_10:2306504-2307932	manganese peroxidase	manganese-dependent peroxidase	F:peroxidase activity; P:response to oxidative stress; P:obsolete peroxidase reaction; P:oxidation-reduction process; F:heme binding	EC:1.11.1.7	IPR002016 (PRINTS); IPR001621 (PRINTS); G3DSA:1.10.420.10 (GENE3D); IPR024589 (PFAM); G3DSA:1.10.520.10 (GENE3D); IPR002016 (PFAM); PTHR31356 (PANTHER); PTHR31356:SF0 (PANTHER); IPR019794 (PROSITE_PATTERNS); IPR002016 (PROSITE_PROFILES); SignalP-TM (SIGNALP_GRAM_POSITIVE); SignalP-noTM (SIGNALP_GRAM_NEGATIVE); SignalP-noTM (SIGNALP_EUK); IPR010255 (SUPERFAMILY)	T	425	0.92	3e-148	0.66	gi|636622667|XP_008042468.1	16.8198	18.2403	9.52619	F	F
Tve|g2524.t1	51457	scaffold_10:2309224-2310731	manganese peroxidase	manganese-dependent peroxidase	F:peroxidase activity; P:response to oxidative stress; P:obsolete peroxidase reaction; P:oxidation-reduction process; F:heme binding	EC:1.11.1.7	IPR001621 (PRINTS); IPR002016 (PRINTS); IPR002016 (PFAM); IPR024589 (PFAM); G3DSA:1.10.420.10 (GENE3D); G3DSA:1.10.520.10 (GENE3D); PTHR31356 (PANTHER); PTHR31356:SF0 (PANTHER); IPR019793 (PROSITE_PATTERNS); IPR019794 (PROSITE_PATTERNS); IPR002016 (PROSITE_PROFILES); IPR010255 (SUPERFAMILY)	F	528	0.88	0	0.76	Q96TS6.1	7.33387	652.429	88.6352	F	F
Tve|g6877.t1	43477	scaffold_2:2439864-2442180	manganese peroxidase	manganese peroxidase	F:peroxidase activity; P:response to oxidative stress; P:obsolete peroxidase reaction; P:oxidation-reduction process; F:heme binding	EC:1.11.1.7	IPR001621 (PRINTS); IPR002016 (PRINTS); G3DSA:1.10.420.10 (GENE3D); IPR002016 (PFAM); G3DSA:1.10.520.10 (GENE3D); IPR024589 (PFAM); PTHR31356 (PANTHER); PTHR31356:SF0 (PANTHER); IPR019793 (PROSITE_PATTERNS); IPR019794 (PROSITE_PATTERNS); IPR002016 (PROSITE_PROFILES); IPR010255 (SUPERFAMILY)	F	516	0.8	0	0.74	Q96TS6.1	6.02345	1269.08	855.136	F	T
Tve|g6978.t1	112835	scaffold_2:2759463-2760859	manganese peroxidase	manganese-dependent peroxidase	F:peroxidase activity; P:response to oxidative stress; P:obsolete peroxidase reaction; P:oxidation-reduction process; F:heme binding	EC:1.11.1.7	IPR001621 (PRINTS); IPR002016 (PRINTS); IPR024589 (PFAM); IPR002016 (PFAM); G3DSA:1.10.420.10 (GENE3D); G3DSA:1.10.520.10 (GENE3D); PTHR31356 (PANTHER); PTHR31356:SF0 (PANTHER); IPR019794 (PROSITE_PATTERNS); IPR002016 (PROSITE_PROFILES); SignalP-TM (SIGNALP_GRAM_POSITIVE); SignalP-noTM (SIGNALP_EUK); SignalP-noTM (SIGNALP_GRAM_NEGATIVE); IPR010255 (SUPERFAMILY)	T	577	1	0	0.81	Q96TS6.1	117.518	3102.27	1692.99	F	T
Tve|g8357.t1	44897	scaffold_3:2713545-2714953	manganese peroxidase	manganese peroxidase isozyme precursor	F:peroxidase activity; P:response to oxidative stress; P:obsolete peroxidase reaction; P:oxidation-reduction process; F:heme binding	EC:1.11.1.7	IPR002016 (PRINTS); IPR001621 (PRINTS); G3DSA:1.10.420.10 (GENE3D); IPR024589 (PFAM); G3DSA:1.10.520.10 (GENE3D); IPR002016 (PFAM); PTHR31356 (PANTHER); PTHR31356:SF0 (PANTHER); IPR019794 (PROSITE_PATTERNS); IPR019793 (PROSITE_PATTERNS); IPR002016 (PROSITE_PROFILES); SignalP-noTM (SIGNALP_EUK); SignalP-noTM (SIGNALP_GRAM_NEGATIVE); SignalP-TM (SIGNALP_GRAM_POSITIVE); IPR010255 (SUPERFAMILY)	T	466	1	3e-164	0.66	Q96TS6.1	16.9434	20.6799	10.2493	F	F
Tve|g3671.t1	133560	scaffold_12:815667-817452	manganese peroxidase	manganese-repressed peroxidase	F:peroxidase activity; P:response to oxidative stress; P:obsolete peroxidase reaction; P:oxidation-reduction process; F:heme binding	EC:1.11.1.7	IPR001621 (PRINTS); IPR002016 (PRINTS); IPR002016 (PFAM); G3DSA:1.10.420.10 (GENE3D); G3DSA:1.10.520.10 (GENE3D); IPR024589 (PFAM); PTHR31356 (PANTHER); PTHR31356:SF0 (PANTHER); IPR019793 (PROSITE_PATTERNS); IPR019794 (PROSITE_PATTERNS); IPR002016 (PROSITE_PROFILES); SignalP-noTM (SIGNALP_EUK); SignalP-TM (SIGNALP_GRAM_POSITIVE); SignalP-noTM (SIGNALP_GRAM_NEGATIVE); IPR010255 (SUPERFAMILY)	T	412	0.96	4e-143	0.6	Q9UR19.1	0.926244	1.65284	1.08935	F	F
Tve|g3450.t1	74595	scaffold_12:143374-145126	manganese peroxidase	manganese-repressed peroxidase	F:peroxidase activity; P:response to oxidative stress; P:obsolete peroxidase reaction; P:oxidation-reduction process; F:heme binding	EC:1.11.1.7	IPR001621 (PRINTS); IPR002016 (PRINTS); G3DSA:1.10.420.10 (GENE3D); IPR024589 (PFAM); G3DSA:1.10.520.10 (GENE3D); IPR002016 (PFAM); PTHR31356:SF0 (PANTHER); PTHR31356 (PANTHER); IPR019794 (PROSITE_PATTERNS); IPR019793 (PROSITE_PATTERNS); IPR002016 (PROSITE_PROFILES); SignalP-TM (SIGNALP_GRAM_POSITIVE); SignalP-noTM (SIGNALP_EUK); SignalP-noTM (SIGNALP_GRAM_NEGATIVE); IPR010255 (SUPERFAMILY)	T	410	0.95	2e-142	0.6	Q9UR19.1	7.52882	8.42855	5.90201	F	F
Tve|g6211.t1	26239	scaffold_2:411488-413310	versatile peroxidase	manganese peroxidase	F:peroxidase activity; P:response to oxidative stress; P:obsolete peroxidase reaction; P:oxidation-reduction process; F:heme binding	EC:1.11.1.7	IPR001621 (PRINTS); IPR002016 (PRINTS); IPR002016 (PFAM); G3DSA:1.10.420.10 (GENE3D); G3DSA:1.10.520.10 (GENE3D); IPR024589 (PFAM); PTHR31356 (PANTHER); PTHR31356:SF0 (PANTHER); IPR019794 (PROSITE_PATTERNS); IPR002016 (PROSITE_PROFILES); SignalP-TM (SIGNALP_GRAM_POSITIVE); SignalP-noTM (SIGNALP_GRAM_NEGATIVE); SignalP-noTM (SIGNALP_EUK); IPR010255 (SUPERFAMILY)	T	421	0.94	1e-146	0.6	Q9UR19.1	34.2598	9.33786	5.98641	T	F
Tve|g6667.t1	43289	scaffold_2:1841529-1842986	versatile peroxidase	prepropeptide lignin peroxidase	F:peroxidase activity; P:response to oxidative stress; P:obsolete peroxidase reaction; P:oxidation-reduction process; F:heme binding	EC:1.11.1.7	IPR002016 (PRINTS); IPR001621 (PRINTS); IPR002016 (PFAM); G3DSA:1.10.520.10 (GENE3D); G3DSA:1.10.420.10 (GENE3D); IPR024589 (PFAM); PTHR31356:SF0 (PANTHER); PTHR31356 (PANTHER); IPR019794 (PROSITE_PATTERNS); IPR002016 (PROSITE_PROFILES); SignalP-noTM (SIGNALP_EUK); SignalP-TM (SIGNALP_GRAM_POSITIVE); SignalP-noTM (SIGNALP_GRAM_NEGATIVE); IPR010255 (SUPERFAMILY)	T	751	1	0	1	gi|636605349|XP_008033809.1	1.25384	9.4392	5.72189	F	T
Tve|g10951.t1	28895	scaffold_6:221083-222803	Lignin peroxidase	manganese peroxidase	F:peroxidase activity; P:response to oxidative stress; P:obsolete peroxidase reaction; P:oxidation-reduction process; F:heme binding	EC:1.11.1.7	IPR002016 (PRINTS); IPR001621 (PRINTS); G3DSA:1.10.420.10 (GENE3D); IPR024589 (PFAM); G3DSA:1.10.520.10 (GENE3D); IPR002016 (PFAM); PTHR31356:SF0 (PANTHER); PTHR31356 (PANTHER); IPR019794 (PROSITE_PATTERNS); IPR002016 (PROSITE_PROFILES); SignalP-noTM (SIGNALP_EUK); SignalP-TM (SIGNALP_GRAM_POSITIVE); SignalP-noTM (SIGNALP_GRAM_NEGATIVE); IPR010255 (SUPERFAMILY)	T	368	0.88	2e-125	0.59	Q9UVP6.1	3.01898	7.15642	4.21111	F	F
Tve|g3457.t1	133918	scaffold_12:163314-164720	Lignin peroxidase	prepropeptide lignin peroxidase	F:peroxidase activity; P:response to oxidative stress; P:obsolete peroxidase reaction; P:oxidation-reduction process; F:heme binding	EC:1.11.1.7	IPR001621 (PRINTS); IPR002016 (PRINTS); IPR002016 (PFAM); G3DSA:1.10.420.10 (GENE3D); IPR024589 (PFAM); G3DSA:1.10.520.10 (GENE3D); PTHR31356:SF0 (PANTHER); PTHR31356 (PANTHER); IPR002016 (PROSITE_PROFILES); SignalP-noTM (SIGNALP_EUK); SignalP-noTM (SIGNALP_GRAM_NEGATIVE); SignalP-TM (SIGNALP_GRAM_POSITIVE); IPR010255 (SUPERFAMILY)	T	741	0.97	0	1	gi|636624977|XP_008043623.1	3.09838	334.362	241.685	F	T
Tve|g3464.t1	133326	scaffold_12:181849-183236	Lignin peroxidase	prepropeptide lignin peroxidase	F:peroxidase activity; P:response to oxidative stress; P:obsolete peroxidase reaction; P:oxidation-reduction process; F:heme binding	EC:1.11.1.7	IPR002016 (PRINTS); IPR001621 (PRINTS); G3DSA:1.10.420.10 (GENE3D); G3DSA:1.10.520.10 (GENE3D); IPR024589 (PFAM); IPR002016 (PFAM); PTHR31356 (PANTHER); PTHR31356:SF0 (PANTHER); IPR019794 (PROSITE_PATTERNS); IPR002016 (PROSITE_PROFILES); SignalP-noTM (SIGNALP_EUK); SignalP-TM (SIGNALP_GRAM_POSITIVE); IPR010255 (SUPERFAMILY)	T	740	0.97	0	1	gi|636624981|XP_008043625.1	1.17043	46.2044	34.092	F	T
Tve|g3465.t1	0	scaffold_12:185711-187094	Lignin peroxidase	prepropeptide lignin peroxidase	F:peroxidase activity; P:response to oxidative stress; P:obsolete peroxidase reaction; P:oxidation-reduction process; F:heme binding	EC:1.11.1.7	IPR002016 (PRINTS); IPR001621 (PRINTS); G3DSA:1.10.420.10 (GENE3D); IPR002016 (PFAM); G3DSA:1.10.520.10 (GENE3D); IPR024589 (PFAM); PTHR31356 (PANTHER); PTHR31356:SF0 (PANTHER); IPR019794 (PROSITE_PATTERNS); IPR002016 (PROSITE_PROFILES); SignalP-noTM (SIGNALP_EUK); SignalP-noTM (SIGNALP_GRAM_NEGATIVE); SignalP-TM (SIGNALP_GRAM_POSITIVE); IPR010255 (SUPERFAMILY)	T	734	0.97	0	0.99	gi|636624981|XP_008043625.1	2.60511	108.367	102.935	F	T
Tve|g3467.t1	52333	scaffold_12:193517-194972	Lignin peroxidase	prepropeptide lignin peroxidase	F:peroxidase activity; P:response to oxidative stress; P:obsolete peroxidase reaction; P:oxidation-reduction process; F:heme binding	EC:1.11.1.7	IPR002016 (PRINTS); IPR001621 (PRINTS); G3DSA:1.10.520.10 (GENE3D); IPR024589 (PFAM); IPR002016 (PFAM); G3DSA:1.10.420.10 (GENE3D); PTHR31356 (PANTHER); PTHR31356:SF0 (PANTHER); IPR002016 (PROSITE_PROFILES); SignalP-noTM (SIGNALP_EUK); SignalP-noTM (SIGNALP_GRAM_NEGATIVE); SignalP-TM (SIGNALP_GRAM_POSITIVE); IPR010255 (SUPERFAMILY)	T	754	1	0	1	gi|636624625|XP_008043447.1	9.73487	2302.53	8225.92	F	T
Tve|g3642.t1	133731	scaffold_12:728533-729999	Lignin peroxidase	prepropeptide lignin peroxidase	F:peroxidase activity; P:response to oxidative stress; P:obsolete peroxidase reaction; P:oxidation-reduction process; F:heme binding	EC:1.11.1.7	IPR001621 (PRINTS); IPR002016 (PRINTS); G3DSA:1.10.420.10 (GENE3D); G3DSA:1.10.520.10 (GENE3D); IPR024589 (PFAM); IPR002016 (PFAM); PTHR31356 (PANTHER); PTHR31356:SF0 (PANTHER); IPR019794 (PROSITE_PATTERNS); IPR002016 (PROSITE_PROFILES); SignalP-TM (SIGNALP_GRAM_POSITIVE); SignalP-noTM (SIGNALP_GRAM_NEGATIVE); SignalP-noTM (SIGNALP_EUK); IPR010255 (SUPERFAMILY)	T	736	0.97	0	1	gi|636625211|XP_008043740.1	2.31849	968.731	477.853	F	T
Tve|g3722.t1	134226	scaffold_12:953561-954992	Lignin peroxidase	prepropeptide lignin peroxidase	F:peroxidase activity; P:response to oxidative stress; P:obsolete peroxidase reaction; P:oxidation-reduction process; F:heme binding	EC:1.11.1.7	IPR001621 (PRINTS); IPR002016 (PRINTS); G3DSA:1.10.420.10 (GENE3D); IPR002016 (PFAM); G3DSA:1.10.520.10 (GENE3D); IPR024589 (PFAM); PTHR31356 (PANTHER); PTHR31356:SF0 (PANTHER); IPR019794 (PROSITE_PATTERNS); IPR002016 (PROSITE_PROFILES); SignalP-TM (SIGNALP_GRAM_POSITIVE); SignalP-noTM (SIGNALP_GRAM_NEGATIVE); SignalP-noTM (SIGNALP_EUK); IPR010255 (SUPERFAMILY)	T	726	0.98	0	0.99	gi|636625287|XP_008043778.1	2.78714	501.572	67.2917	F	T
Tve|g4238.t1	134657	scaffold_13:456723-458191	Lignin peroxidase	prepropeptide lignin peroxidase	F:peroxidase activity; P:response to oxidative stress; P:obsolete peroxidase reaction; P:oxidation-reduction process; F:heme binding	EC:1.11.1.7	IPR002016 (PRINTS); IPR001621 (PRINTS); IPR024589 (PFAM); G3DSA:1.10.420.10 (GENE3D); G3DSA:1.10.520.10 (GENE3D); IPR002016 (PFAM); PTHR31356 (PANTHER); PTHR31356:SF0 (PANTHER); IPR002016 (PROSITE_PROFILES); SignalP-noTM (SIGNALP_GRAM_NEGATIVE); SignalP-noTM (SIGNALP_EUK); SignalP-TM (SIGNALP_GRAM_POSITIVE); IPR010255 (SUPERFAMILY)	T	739	0.97	0	1	gi|636626123|XP_008044196.1	4.16594	220.124	91.7741	F	T
Tve|g6974.t1	43576	scaffold_2:2744080-2745520	Lignin peroxidase	prepropeptide lignin peroxidase	F:peroxidase activity; P:response to oxidative stress; P:obsolete peroxidase reaction; P:oxidation-reduction process; F:heme binding	EC:1.11.1.7	IPR001621 (PRINTS); IPR002016 (PRINTS); G3DSA:1.10.520.10 (GENE3D); IPR002016 (PFAM); IPR024589 (PFAM); G3DSA:1.10.420.10 (GENE3D); PTHR31356:SF0 (PANTHER); PTHR31356 (PANTHER); IPR019794 (PROSITE_PATTERNS); SignalP-noTM (SIGNALP_EUK); SignalP-noTM (SIGNALP_GRAM_NEGATIVE); SignalP-TM (SIGNALP_GRAM_POSITIVE); IPR010255 (SUPERFAMILY)	T	745	1	0	1	gi|636605491|XP_008033880.1	1.22918	1719.78	1194.21	F	T
Tve|g6976.t1	43578	scaffold_2:2752329-2753791	Lignin peroxidase	prepropeptide lignin peroxidase	F:peroxidase activity; P:response to oxidative stress; P:obsolete peroxidase reaction; P:oxidation-reduction process; F:heme binding	EC:1.11.1.7	IPR001621 (PRINTS); IPR002016 (PRINTS); IPR002016 (PFAM); IPR024589 (PFAM); G3DSA:1.10.520.10 (GENE3D); G3DSA:1.10.420.10 (GENE3D); PTHR31356:SF0 (PANTHER); PTHR31356 (PANTHER); IPR019794 (PROSITE_PATTERNS); SignalP-noTM (SIGNALP_EUK); SignalP-noTM (SIGNALP_GRAM_NEGATIVE); SignalP-TM (SIGNALP_GRAM_POSITIVE); IPR010255 (SUPERFAMILY)	T	735	1	0	1	gi|636605493|XP_008033881.1	12.9032	12039.9	5457.56	F	T
Tve|g6977.t1	114944	scaffold_2:2756035-2757513	Lignin peroxidase	prepropeptide lignin peroxidase	F:peroxidase activity; P:response to oxidative stress; P:obsolete peroxidase reaction; P:oxidation-reduction process; F:heme binding	EC:1.11.1.7	IPR002016 (PRINTS); IPR001621 (PRINTS); IPR024589 (PFAM); G3DSA:1.10.420.10 (GENE3D); G3DSA:1.10.520.10 (GENE3D); IPR002016 (PFAM); PTHR31356 (PANTHER); PTHR31356:SF0 (PANTHER); IPR019794 (PROSITE_PATTERNS); IPR002016 (PROSITE_PROFILES); SignalP-TM (SIGNALP_GRAM_POSITIVE); SignalP-noTM (SIGNALP_EUK); SignalP-noTM (SIGNALP_GRAM_NEGATIVE); IPR010255 (SUPERFAMILY)	T	754	1	0	1	gi|636606727|XP_008034498.1	8.23015	1725.25	1662.19	F	T
Tve|g3458.t1	0	scaffold_12:165264-165825	hypothetical class II peroxidase?	prepropeptide lignin peroxidase	F:oxidoreductase activity	-	no IPS match	F	61.6	0.47	1e-10	0.47	gi|547854|P20013.2	0.8873	1.94328	0.921656	F	F
Pos|g6470.t1	199511	scaffold_05:1840289-1842243	manganese peroxidase	AChain A, Crystal Structure Analysis Of Fungal Versatile Peroxidase From Pleurotus Eryngii	F:peroxidase activity; P:response to oxidative stress; P:obsolete peroxidase reaction; P:oxidation-reduction process; F:heme binding	EC:1.11.1.7	IPR002016 (PRINTS); IPR001621 (PRINTS); G3DSA:1.10.520.10 (GENE3D); IPR002016 (PFAM); IPR024589 (PFAM); G3DSA:1.10.420.10 (GENE3D); PTHR31356:SF0 (PANTHER); PTHR31356 (PANTHER); IPR019793 (PROSITE_PATTERNS); IPR019794 (PROSITE_PATTERNS); IPR002016 (PROSITE_PROFILES); SignalP-TM (SIGNALP_GRAM_POSITIVE); IPR010255 (SUPERFAMILY)	T	536	0.9	0	0.77	Q9UR19.1	674.46	90.161	108.572	T	F
Pos|g6527.t1	1089546	scaffold_05:1981957-1983560	manganese peroxidase	manganese peroxidase	F:peroxidase activity; P:response to oxidative stress; P:obsolete peroxidase reaction; P:oxidation-reduction process; F:heme binding	EC:1.11.1.7	IPR001621 (PRINTS); IPR002016 (PRINTS); IPR024589 (PFAM); IPR002016 (PFAM); G3DSA:1.10.520.10 (GENE3D); G3DSA:1.10.420.10 (GENE3D); PTHR31356:SF0 (PANTHER); PTHR31356 (PANTHER); IPR019793 (PROSITE_PATTERNS); IPR019794 (PROSITE_PATTERNS); IPR002016 (PROSITE_PROFILES); SignalP-noTM (SIGNALP_EUK); IPR010255 (SUPERFAMILY)	T	534	0.93	0	0.78	Q9UR19.1	2300.36	376.081	173.276	T	F
Pos|g667.t1	1099081	scaffold_01:1827850-1829567	manganese peroxidase	manganese-repressed peroxidase	F:peroxidase activity; P:response to oxidative stress; P:obsolete peroxidase reaction; P:oxidation-reduction process; F:heme binding	EC:1.11.1.7	IPR002016 (PRINTS); IPR001621 (PRINTS); G3DSA:1.10.520.10 (GENE3D); G3DSA:1.10.420.10 (GENE3D); IPR024589 (PFAM); IPR002016 (PFAM); PTHR31356:SF0 (PANTHER); PTHR31356 (PANTHER); IPR019794 (PROSITE_PATTERNS); IPR019793 (PROSITE_PATTERNS); IPR002016 (PROSITE_PROFILES); SignalP-TM (SIGNALP_GRAM_POSITIVE); SignalP-noTM (SIGNALP_EUK); SignalP-noTM (SIGNALP_GRAM_NEGATIVE); IPR010255 (SUPERFAMILY)	T	431	0.92	3e-150	0.63	O94753.1	49.198	11.9601	9.90702	T	F
Pos|g6827.t1	1041740	scaffold_05:2768718-2770466	manganese peroxidase	#NAME?	F:peroxidase activity; P:response to oxidative stress; P:obsolete peroxidase reaction; P:oxidation-reduction process; F:heme binding	EC:1.11.1.7	IPR001621 (PRINTS); IPR002016 (PRINTS); G3DSA:1.10.420.10 (GENE3D); IPR024589 (PFAM); IPR002016 (PFAM); G3DSA:1.10.520.10 (GENE3D); PTHR31356:SF0 (PANTHER); PTHR31356 (PANTHER); IPR019794 (PROSITE_PATTERNS); IPR002016 (PROSITE_PROFILES); SignalP-noTM (SIGNALP_EUK); SignalP-TM (SIGNALP_GRAM_POSITIVE); SignalP-noTM (SIGNALP_GRAM_NEGATIVE); IPR010255 (SUPERFAMILY)	T	456	0.96	4e-160	0.66	O94753.1	39.5315	82.8295	590.199	F	T
Pos|g2220.t1	199510	scaffold_02:1135856-1137627	manganese peroxidase	manganese-repressed peroxidase	F:peroxidase activity; P:response to oxidative stress; P:obsolete peroxidase reaction; P:oxidation-reduction process; F:heme binding	EC:1.11.1.7	IPR001621 (PRINTS); IPR002016 (PRINTS); IPR002016 (PFAM); G3DSA:1.10.520.10 (GENE3D); G3DSA:1.10.420.10 (GENE3D); IPR024589 (PFAM); PTHR31356 (PANTHER); PTHR31356:SF0 (PANTHER); IPR019793 (PROSITE_PATTERNS); IPR019794 (PROSITE_PATTERNS); IPR002016 (PROSITE_PROFILES); SignalP-noTM (SIGNALP_EUK); SignalP-noTM (SIGNALP_GRAM_NEGATIVE); SignalP-TM (SIGNALP_GRAM_POSITIVE); IPR010255 (SUPERFAMILY)	T	449	0.94	1e-157	0.66	O94753.1	14.8309	47.0858	15.3724	F	F
Pos|g4425.t1	1096331	scaffold_04:186553-188472	versatile peroxidase	AChain A, Crystal Structure Analysis Of Fungal Versatile Peroxidase From Pleurotus Eryngii	F:peroxidase activity; P:response to oxidative stress; P:obsolete peroxidase reaction; P:oxidation-reduction process; F:heme binding	EC:1.11.1.7	IPR002016 (PRINTS); IPR001621 (PRINTS); G3DSA:1.10.520.10 (GENE3D); G3DSA:1.10.420.10 (GENE3D); IPR002016 (PFAM); IPR024589 (PFAM); PTHR31356:SF0 (PANTHER); PTHR31356 (PANTHER); IPR019793 (PROSITE_PATTERNS); IPR019794 (PROSITE_PATTERNS); IPR002016 (PROSITE_PROFILES); SignalP-noTM (SIGNALP_GRAM_NEGATIVE); SignalP-noTM (SIGNALP_EUK); SignalP-TM (SIGNALP_GRAM_POSITIVE); IPR010255 (SUPERFAMILY)	T	491	0.99	4e-174	0.69	Q9UR19.1	68.6742	3158.53	39083.3	F	T
Pos|g4437.t1	156336	scaffold_04:212622-214530	versatile peroxidase	AChain A, Crystal Structure Analysis Of Fungal Versatile Peroxidase From Pleurotus Eryngii	F:peroxidase activity; P:response to oxidative stress; P:obsolete peroxidase reaction; P:oxidation-reduction process; F:heme binding	EC:1.11.1.7	IPR001621 (PRINTS); IPR002016 (PRINTS); G3DSA:1.10.420.10 (GENE3D); IPR002016 (PFAM); IPR024589 (PFAM); G3DSA:1.10.520.10 (GENE3D); PTHR31356 (PANTHER); PTHR31356:SF0 (PANTHER); IPR019793 (PROSITE_PATTERNS); IPR019794 (PROSITE_PATTERNS); IPR002016 (PROSITE_PROFILES); SignalP-noTM (SIGNALP_GRAM_NEGATIVE); SignalP-noTM (SIGNALP_EUK); SignalP-TM (SIGNALP_GRAM_POSITIVE); IPR010255 (SUPERFAMILY)	T	544	0.95	0	0.78	Q9UR19.1	62.6324	2017.51	11265.1	F	T
Pos|g7697.t1	199491	scaffold_06:1618102-1620009	versatile peroxidase	versatile peroxidase	F:peroxidase activity; P:response to oxidative stress; P:obsolete peroxidase reaction; P:oxidation-reduction process; F:heme binding	EC:1.11.1.7	IPR002016 (PRINTS); IPR001621 (PRINTS); G3DSA:1.10.520.10 (GENE3D); IPR024589 (PFAM); G3DSA:1.10.420.10 (GENE3D); IPR002016 (PFAM); PTHR31356:SF0 (PANTHER); PTHR31356 (PANTHER); IPR019793 (PROSITE_PATTERNS); IPR019794 (PROSITE_PATTERNS); IPR002016 (PROSITE_PROFILES); SignalP-TM (SIGNALP_GRAM_POSITIVE); SignalP-noTM (SIGNALP_GRAM_NEGATIVE); SignalP-noTM (SIGNALP_EUK); IPR010255 (SUPERFAMILY)	T	716	1	0	0.96	Q9UVP6.1	471.423	2189	13573.2	F	T
Pos|g7721.t1	0	scaffold_06:1702362-1704293	versatile peroxidase	AChain A, Crystal Structure Analysis Of Fungal Versatile Peroxidase From Pleurotus Eryngii	F:peroxidase activity; P:response to oxidative stress; P:obsolete peroxidase reaction; P:oxidation-reduction process; F:heme binding	EC:1.11.1.7	IPR002016 (PRINTS); IPR001621 (PRINTS); IPR024589 (PFAM); G3DSA:1.10.420.10 (GENE3D); G3DSA:1.10.520.10 (GENE3D); IPR002016 (PFAM); PTHR31356 (PANTHER); PTHR31356:SF0 (PANTHER); IPR019793 (PROSITE_PATTERNS); IPR019794 (PROSITE_PATTERNS); IPR002016 (PROSITE_PROFILES); SignalP-noTM (SIGNALP_EUK); SignalP-TM (SIGNALP_GRAM_POSITIVE); SignalP-noTM (SIGNALP_GRAM_NEGATIVE); IPR010255 (SUPERFAMILY)	T	633	1	0	0.91	Q9UR19.1	18.1523	24.4524	28.9443	F	F
AA3 GMC oxidoreductase
AA3_1 Cellobiose dehydrogenase
Gtr|g4041.t1	113732	scaffold_00002:245796-248290	cellobiose dehydrogenase	cellobiose dehydrogenase	F:oxidoreductase activity, acting on CH-OH group of donors; F:flavin adenine dinucleotide binding; P:oxidation-reduction process	-	IPR023753 (G3DSA:3.50.50.GENE3D); IPR000172 (PFAM); G3DSA:3.30.410.10 (GENE3D); IPR007867 (PFAM); IPR012132 (PIRSF); PTHR11552:SF110 (PANTHER); PTHR11552 (PANTHER); IPR000172 (PROSITE_PATTERNS); SignalP-noTM (SIGNALP_GRAM_NEGATIVE); SignalP-noTM (SIGNALP_EUK); SignalP-TM (SIGNALP_GRAM_POSITIVE); IPR023753 (SUPERFAMILY); SSF54373 (SUPERFAMILY)	T	707	0.94	0	0.64	gi|6831496|Q01738.1	9.31249	31.3109	85.0891	F	T
Tve|g14091.t1	73596	scaffold_9:1266209-1269300	cellobiose dehydrogenase	cellobiose dehydrogenase	F:oxidoreductase activity, acting on CH-OH group of donors; F:flavin adenine dinucleotide binding; P:oxidation-reduction process	-	IPR023753 (G3DSA:3.50.50.GENE3D); G3DSA:3.30.410.10 (GENE3D); IPR015920 (PFAM); IPR000172 (PFAM); IPR015920 (G3DSA:2.60.40.GENE3D); IPR007867 (PFAM); PTHR11552 (PANTHER); PTHR11552:SF110 (PANTHER); IPR000172 (PROSITE_PATTERNS); IPR000172 (PROSITE_PATTERNS); SignalP-TM (SIGNALP_GRAM_POSITIVE); SignalP-noTM (SIGNALP_GRAM_NEGATIVE); SignalP-noTM (SIGNALP_EUK); SSF49344 (SUPERFAMILY); SSF54373 (SUPER…	T	1115	0.99	0	0.72	gi|6831496|Q01738.1	36.4871	61.3112	624.546	F	T
Pos|g11148.t1	41743	scaffold_10:1007584-1010943	cellobiose dehydrogenase	cellobiose dehydrogenase	F:oxidoreductase activity, acting on CH-OH group of donors; F:flavin adenine dinucleotide binding; P:oxidation-reduction process	-	PR00411 (PRINTS); G3DSA:3.30.410.10 (GENE3D); IPR023753 (G3DSA:3.50.50.GENE3D); IPR007867 (PFAM); IPR015920 (G3DSA:2.60.40.GENE3D); IPR000172 (PFAM); IPR015920 (PFAM); PTHR11552:SF110 (PANTHER); PTHR11552 (PANTHER); IPR000172 (PROSITE_PATTERNS); SignalP-noTM (SIGNALP_GRAM_NEGATIVE); SignalP-TM (SIGNALP_GRAM_POSITIVE); SignalP-noTM (SIGNALP_EUK); IPR023753 (SUPERFAMILY); SSF49344 (SUPERFAMILY); SS…	T	1000	1	0	0.63	gi|6831496|Q01738.1	5.33747	709.985	62.8383	F	T
AA3_2 GMC oxidoreductase (choline oxidase/glucose 1-oxidase/pyranose dehydrogenase/sorbose dehydrogenase/alcohol dehydrogenase)
Ppl|g10134.t1	1140630	scaffold_6:221857-224773	GMC oxidoreductase	GMC oxidoreductase	F:oxidoreductase activity	-	IPR007867 (PFAM); IPR000172 (PFAM); IPR023753 (G3DSA:3.50.50.GENE3D); IPR012132 (PIRSF); PTHR11552:SF58 (PANTHER); PTHR11552 (PANTHER); IPR000172 (PROSITE_PATTERNS); IPR000172 (PROSITE_PATTERNS); SSF54373 (SUPERFAMILY); IPR023753 (SUPERFAMILY)	F	250	0.98	5e-74	0.3	gi|121529|P13006.1	7.79691	5.7495	4.81443	F	F
Ppl|g10625.t1	0	scaffold_6:1822820-1825743	GMC oxidoreductase	alcohol oxidase	F:oxidoreductase activity	-	IPR000172 (PFAM); IPR012132 (PIRSF); IPR007867 (PFAM); IPR023753 (G3DSA:3.50.50.GENE3D); PTHR11552 (PANTHER); PTHR11552:SF58 (PANTHER); PTHR11552:SF58 (PANTHER); PTHR11552 (PANTHER); IPR000172 (PROSITE_PATTERNS); SignalP-noTM (SIGNALP_EUK); IPR023753 (SUPERFAMILY); SSF54373 (SUPERFAMILY)	T	237	0.93	1e-68	0.32	gi|121808361|Q3L1D1.1	2.58401	2.49135	2.49614	F	F
Ppl|g11562.t1	1094491	scaffold_8:200978-204236	GMC oxidoreductase	alcohol oxidase	F:oxidoreductase activity	-	IPR012132 (PIRSF); IPR007867 (PFAM); IPR023753 (G3DSA:3.50.50.GENE3D); IPR000172 (PFAM); PTHR11552:SF127 (PANTHER); PTHR11552 (PANTHER); IPR000172 (PROSITE_PATTERNS); IPR000172 (PROSITE_PATTERNS); IPR023753 (SUPERFAMILY); SSF54373 (SUPERFAMILY)	F	211	0.99	1e-59	0.32	gi|3023881|P81156.1	17.4818	5.62346	4.00856	T	F
Ppl|g12359.t1	1146377	scaffold_9:544244-546537	GMC oxidoreductase	GMC oxidoreductase	P:carbohydrate metabolic process; F:oxidoreductase activity, acting on CH-OH group of donors; F:oxidoreductase activity; F:flavin adenine dinucleotide binding; P:oxidation-reduction process; F:hydrolase activity, hydrolyzing O-glycosyl compounds; C:extracellular region; F:cellulose binding	-	IPR007867 (PFAM); IPR012132 (PIRSF); IPR023753 (G3DSA:3.50.50.GENE3D); IPR000172 (PFAM); PTHR11552 (PANTHER); PTHR11552:SF58 (PANTHER); IPR000172 (PROSITE_PATTERNS); SignalP-noTM (SIGNALP_GRAM_NEGATIVE); SignalP-TM (SIGNALP_GRAM_POSITIVE); SignalP-noTM (SIGNALP_EUK); IPR023753 (SUPERFAMILY); SSF54373 (SUPERFAMILY)	T	249	0.94	8e-74	0.33	gi|226698876|B1Z034.1	7.8598	7.5943	8.19581	F	F
Ppl|g12383.t1	1047244	scaffold_9:616528-619456	GMC oxidoreductase	GMC oxidoreductase	F:oxidoreductase activity, acting on CH-OH group of donors; F:flavin adenine dinucleotide binding; P:oxidation-reduction process	-	IPR012132 (PIRSF); IPR000172 (PFAM); IPR007867 (PFAM); IPR023753 (G3DSA:3.50.50.GENE3D); PTHR11552:SF58 (PANTHER); PTHR11552 (PANTHER); IPR000172 (PROSITE_PATTERNS); IPR000172 (PROSITE_PATTERNS); IPR023753 (SUPERFAMILY); SSF54373 (SUPERFAMILY)	F	248	0.98	3e-73	0.32	gi|121529|P13006.1	5.63179	2.63358	2.34929	F	F
Ppl|g12979.t1	1147318	scaffold_10:292403-295565	GMC oxidoreductase	alcohol oxidase	F:oxidoreductase activity, acting on CH-OH group of donors; F:flavin adenine dinucleotide binding; C:integral component of membrane; P:oxidation-reduction process	-	IPR007867 (PFAM); IPR012132 (PIRSF); IPR023753 (G3DSA:3.50.50.GENE3D); IPR000172 (PFAM); PTHR11552 (PANTHER); PTHR11552:SF127 (PANTHER); IPR000172 (PROSITE_PATTERNS); IPR000172 (PROSITE_PATTERNS); SSF54373 (SUPERFAMILY); IPR023753 (SUPERFAMILY)	F	231	0.97	9e-67	0.32	gi|121529|P13006.1	15.4452	7.64818	4.24967	F	F
Ppl|g3456.t1	1061434	scaffold_17:742819-745651	GMC oxidoreductase	GMC oxidoreductase	F:oxidoreductase activity	-	IPR012132 (PIRSF); IPR000172 (PFAM); IPR007867 (PFAM); IPR023753 (G3DSA:3.50.50.GENE3D); PTHR11552 (PANTHER); PTHR11552:SF127 (PANTHER); IPR000172 (PROSITE_PATTERNS); IPR000172 (PROSITE_PATTERNS); IPR023753 (SUPERFAMILY); SSF54373 (SUPERFAMILY)	F	249	0.97	1e-73	0.3	gi|166224133|A7MFA8.1	78.4985	3.41466	2.48797	T	F
Ppl|g9248.t1	1065632	scaffold_4:2487931-2490488	GMC oxidoreductase	GMC oxidoreductase	F:oxidoreductase activity, acting on CH-OH group of donors; F:flavin adenine dinucleotide binding; C:membrane; P:oxidation-reduction process	-	IPR023753 (G3DSA:3.50.50.GENE3D); IPR012132 (PIRSF); IPR007867 (PFAM); IPR000172 (PFAM); PTHR11552 (PANTHER); PTHR11552:SF58 (PANTHER); IPR000172 (PROSITE_PATTERNS); SignalP-noTM (SIGNALP_EUK); IPR023753 (SUPERFAMILY); SSF54373 (SUPERFAMILY)	T	253	0.84	2e-74	0.31	gi|259585541|C6DKY4.1	109.105	143.343	129.527	F	F
Ppl|g13560.t1	1048102	scaffold_10:1825264-1827692	GMC oxidoreductase	alcohol oxidase	F:oxidoreductase activity, acting on CH-OH group of donors; F:flavin adenine dinucleotide binding; C:integral component of membrane; P:oxidation-reduction process	-	IPR000172 (PFAM); IPR007867 (PFAM); IPR012132 (PIRSF); IPR023753 (G3DSA:3.50.50.GENE3D); PTHR11552 (PANTHER); IPR000172 (PROSITE_PATTERNS); SignalP-TM (SIGNALP_GRAM_POSITIVE); SSF54373 (SUPERFAMILY); IPR023753 (SUPERFAMILY)	T	290	0.6	2e-86	0.33	gi|75499879|Q47944.1	10.1011	4.29676	3.3665	F	F
Ppl|g13569.t1	1171827	scaffold_10:1847228-1851984	GMC oxidoreductase	alcohol oxidase	F:oxidoreductase activity, acting on CH-OH group of donors; F:flavin adenine dinucleotide binding; C:integral component of membrane; P:oxidation-reduction process	-	IPR000172 (PFAM); IPR007867 (PFAM); IPR023753 (G3DSA:3.50.50.GENE3D); PTHR11552 (PANTHER); IPR000172 (PROSITE_PATTERNS); SSF54373 (SUPERFAMILY); IPR023753 (SUPERFAMILY)	F	269	0.88	3e-81	0.32	gi|75499879|Q47944.1	58.0314	12.8544	10.0535	T	F
Ppl|g13554.t1	1048097	scaffold_10:1809742-1811840	GMC oxidoreductase	alcohol oxidase	F:oxidoreductase activity, acting on CH-OH group of donors; F:flavin adenine dinucleotide binding; C:integral component of membrane; P:oxidation-reduction process	-	IPR007867 (PFAM); IPR023753 (G3DSA:3.50.50.GENE3D); IPR012132 (PIRSF); IPR000172 (PFAM); PTHR11552 (PANTHER); IPR000172 (PROSITE_PATTERNS); PS51257 (PROSITE_PROFILES); IPR023753 (SUPERFAMILY); SSF54373 (SUPERFAMILY)	F	260	0.96	2e-78	0.31	gi|75499879|Q47944.1	14.3424	10.2809	10.7234	F	F
Ppl|g3692.t1	1050094	scaffold_18:405178-407237	GMC oxidoreductase	alcohol oxidase	F:oxidoreductase activity, acting on CH-OH group of donors; F:flavin adenine dinucleotide binding; C:membrane; P:oxidation-reduction process	-	IPR012132 (PIRSF); IPR023753 (G3DSA:3.50.50.GENE3D); IPR007867 (PFAM); IPR000172 (PFAM); PTHR11552 (PANTHER); IPR023753 (SUPERFAMILY); SSF54373 (SUPERFAMILY)	F	246	0.97	1e-73	0.33	gi|75499879|Q47944.1	44.0729	47.2709	41.859	F	F
Ppl|g14545.t1	1048889	scaffold_12:1217380-1220198	GMC oxidoreductase	GMC oxidoreductase	F:oxidoreductase activity, acting on CH-OH group of donors; F:flavin adenine dinucleotide binding; C:membrane; P:oxidation-reduction process	-	IPR023753 (G3DSA:3.50.50.GENE3D); IPR007867 (PFAM); IPR012132 (PIRSF); IPR000172 (PFAM); PTHR11552 (PANTHER); IPR000172 (PROSITE_PATTERNS); IPR023753 (SUPERFAMILY); SSF54373 (SUPERFAMILY)	F	308	0.86	1e-95	0.34	gi|75499879|Q47944.1	17.2116	8.57656	7.46451	F	F
Ppl|g14551.t1	1067268	scaffold_12:1241668-1244490	GMC oxidoreductase	GMC oxidoreductase	F:oxidoreductase activity, acting on CH-OH group of donors; F:flavin adenine dinucleotide binding; C:membrane; P:oxidation-reduction process	-	IPR000172 (PFAM); IPR012132 (PIRSF); IPR023753 (G3DSA:3.50.50.GENE3D); IPR007867 (PFAM); PTHR11552 (PANTHER); IPR000172 (PROSITE_PATTERNS); IPR023753 (SUPERFAMILY); SSF54373 (SUPERFAMILY)	F	310	0.87	9e-97	0.35	gi|75499879|Q47944.1	2.49293	2.21735	2.16177	F	F
Ppl|g2246.t1	1060369	scaffold_14:441497-444475	GMC oxidoreductase	GMC oxidoreductase	F:oxidoreductase activity, acting on CH-OH group of donors; F:flavin adenine dinucleotide binding; P:oxidation-reduction process	-	IPR007867 (PFAM); IPR000172 (PFAM); IPR012132 (PIRSF); IPR023753 (G3DSA:3.50.50.GENE3D); PTHR11552 (PANTHER); IPR000172 (PROSITE_PATTERNS); IPR023753 (SUPERFAMILY); SSF54373 (SUPERFAMILY)	F	303	0.94	6e-95	0.34	gi|75499879|Q47944.1	11.3607	8.24412	6.77926	F	F
Ppl|g2325.t1	0	scaffold_14:665456-667391	GMC oxidoreductase	GMC oxidoreductase	F:oxidoreductase activity, acting on CH-OH group of donors; F:flavin adenine dinucleotide binding; P:oxidation-reduction process	-	IPR023753 (G3DSA:3.50.50.GENE3D); IPR012132 (PIRSF); IPR000172 (PFAM); IPR007867 (PFAM); PTHR11552 (PANTHER); IPR023753 (SUPERFAMILY); SSF54373 (SUPERFAMILY)	F	208	0.98	4e-60	0.36	gi|42558878|Q985M5.1	8.73587	7.70357	6.51995	F	F
Ppl|g2428.t1	1075923	scaffold_14:969500-972140	GMC oxidoreductase	GMC oxidoreductase	F:oxidoreductase activity, acting on CH-OH group of donors; F:flavin adenine dinucleotide binding; P:oxidation-reduction process	-	IPR000172 (PFAM); IPR007867 (PFAM); IPR023753 (G3DSA:3.50.50.GENE3D); IPR012132 (PIRSF); PTHR11552 (PANTHER); SSF54373 (SUPERFAMILY); IPR023753 (SUPERFAMILY)	F	319	0.94	7e-101	0.36	gi|75499879|Q47944.1	11.9963	5.44852	4.38761	F	F
Ppl|g3277.t1	1185579	scaffold_17:194448-197327	GMC oxidoreductase	GMC oxidoreductase	F:oxidoreductase activity, acting on CH-OH group of donors; F:flavin adenine dinucleotide binding; C:integral component of membrane; P:oxidation-reduction process	-	IPR012132 (PIRSF); IPR000172 (PFAM); IPR023753 (G3DSA:3.50.50.GENE3D); IPR007867 (PFAM); PTHR11552 (PANTHER); IPR000172 (PROSITE_PATTERNS); IPR023753 (SUPERFAMILY); SSF54373 (SUPERFAMILY)	F	314	0.86	5e-98	0.35	gi|75499879|Q47944.1	64.4316	28.4208	27.554	F	F
Ppl|g354.t1	1042369	scaffold_1:908666-910818	GMC oxidoreductase	GMC oxidoreductase	F:oxidoreductase activity, acting on CH-OH group of donors; C:integral component of membrane; P:oxidation-reduction process; P:transport	-	PR00420 (PRINTS); IPR000172 (PFAM); IPR023753 (G3DSA:3.50.50.GENE3D); IPR007867 (PFAM); IPR012132 (PIRSF); PTHR11552 (PANTHER); IPR000172 (PROSITE_PATTERNS); SSF54373 (SUPERFAMILY); IPR023753 (SUPERFAMILY)	F	249	0.95	6e-74	0.33	gi|42558883|Q9L4K0.1	26.607	27.2505	20.109	F	F
Ppl|g2324.t1	0	scaffold_14:664760-665438	putative GMC oxidoreductase	GMC oxidoreductase	F:oxidoreductase activity, acting on CH-OH group of donors; F:flavin adenine dinucleotide binding; P:oxidation-reduction process	-	IPR023753 (G3DSA:3.50.50.GENE3D); IPR000172 (PFAM); PTHR11552 (PANTHER); PTHR11552:SF51 (PANTHER); IPR023753 (SUPERFAMILY)	F	96.3	0.84	5e-23	0.45	gi|121808361|Q3L1D1.1	6.17232	6.61094	6.40315	F	F
Gtr|g10350.t1	139690	scaffold_00010:160793-164170	GMC oxidoreductase	alcohol oxidase	F:oxidoreductase activity, acting on CH-OH group of donors; F:flavin adenine dinucleotide binding; P:oxidation-reduction process	-	IPR012132 (PIRSF); IPR000172 (PFAM); IPR007867 (PFAM); IPR023753 (G3DSA:3.50.50.GENE3D); PTHR11552:SF127 (PANTHER); PTHR11552 (PANTHER); IPR000172 (PROSITE_PATTERNS); SSF54373 (SUPERFAMILY); IPR023753 (SUPERFAMILY)	F	217	0.92	2e-61	0.28	gi|226698889|B5Y008.1	45.8109	21.4215	11.2551	T	F
Gtr|g10362.t1	63039	scaffold_00010:200553-203650	GMC oxidoreductase	alcohol oxidase	F:oxidoreductase activity, acting on CH-OH group of donors; F:flavin adenine dinucleotide binding; P:oxidation-reduction process	-	IPR023753 (G3DSA:3.50.50.GENE3D); IPR012132 (PIRSF); IPR007867 (PFAM); IPR000172 (PFAM); PTHR11552 (PANTHER); PTHR11552:SF127 (PANTHER); IPR000172 (PROSITE_PATTERNS); IPR023753 (SUPERFAMILY); SSF54373 (SUPERFAMILY)	F	232	0.97	2e-67	0.29	gi|110278895|Q1QXE1.1	20.8907	10.8094	9.947	F	F
Gtr|g10487.t1	130914	scaffold_00010:631684-634822	GMC oxidoreductase	alcohol oxidase	F:oxidoreductase activity, acting on CH-OH group of donors; F:flavin adenine dinucleotide binding; P:oxidation-reduction process	-	IPR007867 (PFAM); IPR012132 (PIRSF); IPR023753 (G3DSA:3.50.50.GENE3D); IPR000172 (PFAM); PTHR11552:SF127 (PANTHER); PTHR11552 (PANTHER); IPR000172 (PROSITE_PATTERNS); IPR000172 (PROSITE_PATTERNS); SSF54373 (SUPERFAMILY); IPR023753 (SUPERFAMILY)	F	211	0.98	3e-59	0.3	gi|121808361|Q3L1D1.1	29.9838	36.4282	25.5698	F	F
Gtr|g12191.t1	80540	scaffold_00013:961481-964079	GMC oxidoreductase	gmc oxidoreductase	F:oxidoreductase activity, acting on CH-OH group of donors; F:flavin adenine dinucleotide binding; P:oxidation-reduction process	-	IPR000172 (PFAM); IPR007867 (PFAM); IPR012132 (PIRSF); IPR023753 (G3DSA:3.50.50.GENE3D); PTHR11552 (PANTHER); PTHR11552:SF127 (PANTHER); PTHR11552 (PANTHER); PTHR11552:SF127 (PANTHER); IPR000172 (PROSITE_PATTERNS); IPR000172 (PROSITE_PATTERNS); SSF54373 (SUPERFAMILY); IPR023753 (SUPERFAMILY)	F	232	0.97	1e-67	0.3	gi|54040065|P64264.1	67.8071	18.9767	13.14	T	F
Gtr|g1515.t1	109397	scaffold_00001:4151619-4154179	GMC oxidoreductase	glucose oxidase	F:oxidoreductase activity, acting on CH-OH group of donors; F:flavin adenine dinucleotide binding; P:oxidation-reduction process	-	IPR012132 (PIRSF); IPR027424 (G3DSA:4.10.450.GENE3D); IPR023753 (G3DSA:3.50.50.GENE3D); IPR007867 (PFAM); IPR000172 (PFAM); G3DSA:3.30.560.10 (GENE3D); PTHR11552 (PANTHER); IPR000172 (PROSITE_PATTERNS); IPR000172 (PROSITE_PATTERNS); SignalP-noTM (SIGNALP_GRAM_NEGATIVE); SignalP-noTM (SIGNALP_EUK); SignalP-TM (SIGNALP_GRAM_POSITIVE); IPR023753 (SUPERFAMILY); SSF54373 (SUPERFAMILY)	T	307	0.94	1e-95	0.34	gi|3023881|P81156.1	5.54744	0.870091	0.564218	T	F
Gtr|g2204.t1	117990	scaffold_00016:56998-60231	GMC oxidoreductase	GMC oxidoreductase	F:oxidoreductase activity, acting on CH-OH group of donors; F:flavin adenine dinucleotide binding; P:oxidation-reduction process	-	IPR007867 (PFAM); IPR023753 (G3DSA:3.50.50.GENE3D); IPR012132 (PIRSF); IPR000172 (PFAM); PTHR11552:SF127 (PANTHER); PTHR11552 (PANTHER); IPR000172 (PROSITE_PATTERNS); SignalP-noTM (SIGNALP_EUK); IPR023753 (SUPERFAMILY); SSF54373 (SUPERFAMILY)	T	251	0.91	9e-74	0.31	gi|121529|P13006.1	7.21319	4.91948	4.35375	F	F
Gtr|g2433.t1	81501	scaffold_00017:34087-36138	GMC oxidoreductase	glucose-methanol-choline oxidoreductase	F:oxidoreductase activity, acting on CH-OH group of donors; F:flavin adenine dinucleotide binding; P:oxidation-reduction process	-	IPR023753 (G3DSA:3.50.50.GENE3D); IPR000172 (PFAM); IPR007867 (PFAM); IPR012132 (PIRSF); PTHR11552 (PANTHER); IPR000172 (PROSITE_PATTERNS); SignalP-noTM (SIGNALP_EUK); SignalP-TM (SIGNALP_GRAM_POSITIVE); SignalP-noTM (SIGNALP_GRAM_NEGATIVE); IPR023753 (SUPERFAMILY); SSF54373 (SUPERFAMILY)	T	323	0.94	1e-101	0.36	gi|1064302944|A1CFL2.1	14.8039	15.6167	13.3753	F	F
Gtr|g286.t1	89774	scaffold_00001:805957-808386	GMC oxidoreductase	alcohol oxidase	F:oxidoreductase activity, acting on CH-OH group of donors; F:flavin adenine dinucleotide binding; P:oxidation-reduction process	-	IPR023753 (G3DSA:3.50.50.GENE3D); IPR000172 (PFAM); IPR012132 (PIRSF); IPR007867 (PFAM); PTHR11552 (PANTHER); PTHR11552:SF58 (PANTHER); IPR000172 (PROSITE_PATTERNS); SignalP-TM (SIGNALP_GRAM_POSITIVE); SignalP-noTM (SIGNALP_EUK); SignalP-noTM (SIGNALP_GRAM_NEGATIVE); SSF54373 (SUPERFAMILY); IPR023753 (SUPERFAMILY)	T	219	0.93	2e-62	0.28	gi|42558865|Q8D3K2.1	4.96859	2.11879	1.10035	T	F
Gtr|g7378.t1	74773	scaffold_00005:501839-504215	GMC oxidoreductase	GMC oxidoreductase	F:oxidoreductase activity, acting on CH-OH group of donors; F:flavin adenine dinucleotide binding; P:oxidation-reduction process	-	IPR000172 (PFAM); IPR007867 (PFAM); IPR023753 (G3DSA:3.50.50.GENE3D); IPR012132 (PIRSF); PTHR11552:SF58 (PANTHER); PTHR11552 (PANTHER); IPR000172 (PROSITE_PATTERNS); IPR000172 (PROSITE_PATTERNS); SignalP-noTM (SIGNALP_GRAM_NEGATIVE); SignalP-noTM (SIGNALP_EUK); SignalP-TM (SIGNALP_GRAM_POSITIVE); IPR023753 (SUPERFAMILY); SSF54373 (SUPERFAMILY)	T	249	0.87	6e-73	0.31	gi|81691845|Q66D54.1	97.2465	256.411	174.139	F	F
Gtr|g10123.t1	130589	scaffold_00009:1171059-1173848	GMC oxidoreductase	alcohol oxidase	F:oxidoreductase activity, acting on CH-OH group of donors; F:flavin adenine dinucleotide binding; P:oxidation-reduction process	-	IPR023753 (G3DSA:3.50.50.GENE3D); IPR012132 (PIRSF); IPR000172 (PFAM); IPR007867 (PFAM); PTHR11552 (PANTHER); IPR000172 (PROSITE_PATTERNS); IPR023753 (SUPERFAMILY); SSF54373 (SUPERFAMILY)	F	344	0.86	6e-110	0.4	gi|54040065|P64264.1	104.807	49.7151	46.6546	F	F
Gtr|g10257.t1	78337	scaffold_00009:1584609-1586657	GMC oxidoreductase	alcohol oxidase	F:oxidoreductase activity, acting on CH-OH group of donors; F:flavin adenine dinucleotide binding; P:oxidation-reduction process	-	IPR007867 (PFAM); IPR000172 (PFAM); IPR023753 (G3DSA:3.50.50.GENE3D); IPR012132 (PIRSF); PTHR11552 (PANTHER); IPR000172 (PROSITE_PATTERNS); SSF54373 (SUPERFAMILY); IPR023753 (SUPERFAMILY)	F	283	0.93	1e-86	0.34	gi|166224131|A4JJG6.1	18.6317	20.4104	19.1631	F	F
Gtr|g1875.t1	132774	scaffold_00014:962987-965460	GMC oxidoreductase	alcohol oxidase	F:oxidoreductase activity, acting on CH-OH group of donors; F:flavin adenine dinucleotide binding; P:oxidation-reduction process	-	IPR000172 (PFAM); IPR007867 (PFAM); IPR012132 (PIRSF); IPR023753 (G3DSA:3.50.50.GENE3D); PTHR11552 (PANTHER); IPR000172 (PROSITE_PATTERNS); IPR000172 (PROSITE_PATTERNS); IPR023753 (SUPERFAMILY); SSF54373 (SUPERFAMILY)	F	212	0.94	5e-60	0.31	gi|166224135|A6X2G7.1	69.6453	57.0314	54.0382	F	F
Gtr|g2973.t1	50287	scaffold_00019:217960-220016	GMC oxidoreductase	alcohol oxidase	F:oxidoreductase activity, acting on CH-OH group of donors; F:flavin adenine dinucleotide binding; P:oxidation-reduction process	-	IPR012132 (PIRSF); IPR023753 (G3DSA:3.50.50.GENE3D); IPR000172 (PFAM); IPR007867 (PFAM); PTHR11552 (PANTHER); IPR000172 (PROSITE_PATTERNS); IPR023753 (SUPERFAMILY); SSF54373 (SUPERFAMILY)	F	263	0.94	3e-79	0.35	gi|42558874|Q8X6C6.1	6.17997	4.90261	3.53587	F	F
Gtr|g4300.t1	33107	scaffold_00002:968973-971581	GMC oxidoreductase	GMC oxidoreductase	F:oxidoreductase activity, acting on CH-OH group of donors; F:flavin adenine dinucleotide binding; P:oxidation-reduction process	-	IPR023753 (G3DSA:3.50.50.GENE3D); IPR012132 (PIRSF); IPR000172 (PFAM); IPR007867 (PFAM); PTHR11552 (PANTHER); IPR023753 (SUPERFAMILY); SSF54373 (SUPERFAMILY)	F	294	0.94	2e-91	0.33	gi|75499879|Q47944.1	11.6189	29.9968	120.556	F	T
Gtr|g6227.t1	137312	scaffold_00003:3072133-3074572	GMC oxidoreductase	GMC oxidoreductase	F:oxidoreductase activity, acting on CH-OH group of donors; F:flavin adenine dinucleotide binding; P:oxidation-reduction process	-	IPR007867 (PFAM); IPR000172 (PFAM); IPR012132 (PIRSF); IPR023753 (G3DSA:3.50.50.GENE3D); PTHR11552 (PANTHER); IPR000172 (PROSITE_PATTERNS); IPR023753 (SUPERFAMILY); SSF54373 (SUPERFAMILY)	F	308	0.94	1e-96	0.4	gi|54040065|P64264.1	34.2973	32.1126	33.5408	F	F
Gtr|g2205.t1	0	scaffold_00016:60320-60913	POSSIBLE GMC oxidoreductase	GMC oxidoreductase	F:oxidoreductase activity, acting on CH-OH group of donors; P:oxidation-reduction process	-	IPR023753 (G3DSA:3.50.50.GENE3D); IPR007867 (PFAM); PTHR11552 (PANTHER); SSF54373 (SUPERFAMILY)	F	49.3	0.86	1e-06	0.32	gi|121808364|Q3L245.1	1.22445	0.86853	0.622854	F	F
Tve|g10841.t1	122574	scaffold_5:2924206-2929035	GMC oxidoreductase	alcohol oxidase	F:oxidoreductase activity, acting on CH-OH group of donors; F:flavin adenine dinucleotide binding; P:oxidation-reduction process	-	IPR007867 (PFAM); IPR023753 (G3DSA:3.50.50.GENE3D); IPR000172 (PFAM); PTHR11552 (PANTHER); PTHR11552:SF58 (PANTHER); IPR000172 (PROSITE_PATTERNS); IPR000172 (PROSITE_PATTERNS); SSF54373 (SUPERFAMILY); IPR023753 (SUPERFAMILY)	F	292	0.64	8e-87	0.34	gi|3023881|P81156.1	4.67425	9.12751	3.75626	F	F
Tve|g11202.t1	148548	scaffold_6:949122-952120	GMC oxidoreductase	GMC oxidoreductase	F:oxidoreductase activity, acting on CH-OH group of donors; F:flavin adenine dinucleotide binding; P:oxidation-reduction process	-	IPR000172 (PFAM); IPR012132 (PIRSF); IPR023753 (G3DSA:3.50.50.GENE3D); IPR007867 (PFAM); PTHR11552:SF127 (PANTHER); PTHR11552 (PANTHER); IPR000172 (PROSITE_PATTERNS); IPR000172 (PROSITE_PATTERNS); PS51257 (PROSITE_PROFILES); IPR023753 (SUPERFAMILY); SSF54373 (SUPERFAMILY)	F	259	0.98	3e-77	0.32	gi|121529|P13006.1	6.20816	19.0203	19.5905	F	F
Tve|g1683.t1	68834	scaffold_1:4893953-4896393	GMC oxidoreductase	alcohol oxidase	F:oxidoreductase activity, acting on CH-OH group of donors; F:flavin adenine dinucleotide binding; P:oxidation-reduction process	-	IPR007867 (PFAM); IPR012132 (PIRSF); IPR000172 (PFAM); IPR023753 (G3DSA:3.50.50.GENE3D); PTHR11552 (PANTHER); PTHR11552:SF58 (PANTHER); IPR000172 (PROSITE_PATTERNS); IPR000172 (PROSITE_PATTERNS); SignalP-TM (SIGNALP_GRAM_POSITIVE); SignalP-noTM (SIGNALP_EUK); SignalP-noTM (SIGNALP_GRAM_NEGATIVE); IPR023753 (SUPERFAMILY); SSF54373 (SUPERFAMILY)	T	303	0.95	1e-93	0.35	gi|3023881|P81156.1	9.10046	12.1448	9.05632	F	F
Tve|g4044.t1	174536	scaffold_12:2018936-2021747	GMC oxidoreductase	GMC oxidoreductase	F:oxidoreductase activity, acting on CH-OH group of donors; F:flavin adenine dinucleotide binding; P:oxidation-reduction process	-	IPR012132 (PIRSF); IPR023753 (G3DSA:3.50.50.GENE3D); IPR000172 (PFAM); IPR007867 (PFAM); PTHR11552:SF127 (PANTHER); PTHR11552 (PANTHER); IPR000172 (PROSITE_PATTERNS); IPR000172 (PROSITE_PATTERNS); IPR023753 (SUPERFAMILY); SSF54373 (SUPERFAMILY)	F	236	0.97	6e-69	0.31	gi|121529|P13006.1	2.63829	6.15493	7.6461	F	F
Tve|g7923.t1	163064	scaffold_3:1617227-1620357	GMC oxidoreductase	GMC oxidoreductase	F:oxidoreductase activity, acting on CH-OH group of donors; F:flavin adenine dinucleotide binding; P:oxidation-reduction process	-	IPR007867 (PFAM); IPR000172 (PFAM); IPR023753 (G3DSA:3.50.50.GENE3D); IPR012132 (PIRSF); PTHR11552 (PANTHER); IPR000172 (PROSITE_PATTERNS); IPR000172 (PROSITE_PATTERNS); SSF54373 (SUPERFAMILY); IPR023753 (SUPERFAMILY)	F	228	0.97	1e-65	0.31	gi|121529|P13006.1	10.3531	7.4634	3.10108	F	F
Tve|g8710.t1	57372	scaffold_3:3852055-3854492	GMC oxidoreductase	GMC oxidoreductase	F:oxidoreductase activity, acting on CH-OH group of donors; F:flavin adenine dinucleotide binding; P:oxidation-reduction process	-	IPR023753 (G3DSA:3.50.50.GENE3D); IPR000172 (PFAM); IPR012132 (PIRSF); IPR007867 (PFAM); PTHR11552:SF58 (PANTHER); PTHR11552 (PANTHER); PTHR11552:SF58 (PANTHER); PTHR11552 (PANTHER); IPR000172 (PROSITE_PATTERNS); SignalP-noTM (SIGNALP_GRAM_NEGATIVE); SignalP-noTM (SIGNALP_EUK); SignalP-TM (SIGNALP_GRAM_POSITIVE); IPR023753 (SUPERFAMILY); SSF54373 (SUPERFAMILY)	T	248	0.84	3e-72	0.32	gi|121808364|Q3L245.1	56.0969	19.9662	13.7982	T	F
Tve|g8849.t1	45355	scaffold_4:377593-380484	GMC oxidoreductase	alcohol oxidase	F:oxidoreductase activity, acting on CH-OH group of donors; F:flavin adenine dinucleotide binding; P:oxidation-reduction process	-	IPR023753 (G3DSA:3.50.50.GENE3D); IPR000172 (PFAM); IPR007867 (PFAM); IPR012132 (PIRSF); PTHR11552:SF58 (PANTHER); PTHR11552 (PANTHER); PTHR11552:SF58 (PANTHER); IPR000172 (PROSITE_PATTERNS); IPR000172 (PROSITE_PATTERNS); SignalP-noTM (SIGNALP_GRAM_NEGATIVE); SignalP-TM (SIGNALP_GRAM_POSITIVE); SignalP-noTM (SIGNALP_EUK); SSF54373 (SUPERFAMILY); IPR023753 (SUPERFAMILY)	T	244	0.98	2e-71	0.31	gi|3023881|P81156.1	3.09826	2.19298	1.32077	F	F
Tve|g11703.t1	0	scaffold_6:2486924-2488285	putative GMC oxidoreductase	GMC oxidoreductase	F:oxidoreductase activity, acting on CH-OH group of donors; P:oxidation-reduction process	-	IPR023753 (G3DSA:3.50.50.GENE3D); G3DSA:3.30.560.10 (GENE3D); IPR007867 (PFAM); PTHR11552 (PANTHER); PTHR11552:SF58 (PANTHER); IPR023753 (SUPERFAMILY); SSF54373 (SUPERFAMILY)	F	83.2	0.29	5e-16	0.35	gi|42558881|Q9HTJ2.1	4.66274	1.81297	1.22407	F	F
Tve|g12408.t1	59298	scaffold_7:1727519-1730123	GMC oxidoreductase	GMC oxidoreductase	F:oxidoreductase activity, acting on CH-OH group of donors; F:flavin adenine dinucleotide binding; P:oxidation-reduction process	-	IPR000172 (PFAM); IPR023753 (G3DSA:3.50.50.GENE3D); IPR007867 (PFAM); IPR012132 (PIRSF); PTHR11552 (PANTHER); IPR000172 (PROSITE_PATTERNS); SSF54373 (SUPERFAMILY); IPR023753 (SUPERFAMILY)	F	310	0.88	5e-97	0.38	gi|54040065|P64264.1	100.794	18.7781	7.48642	T	F
Tve|g13073.t1	21683	scaffold_8:904895-907617	GMC oxidoreductase	GMC oxidoreductase	F:oxidoreductase activity, acting on CH-OH group of donors; F:flavin adenine dinucleotide binding; P:oxidation-reduction process	-	IPR000172 (PFAM); IPR007867 (PFAM); IPR023753 (G3DSA:3.50.50.GENE3D); IPR012132 (PIRSF); PTHR11552 (PANTHER); IPR000172 (PROSITE_PATTERNS); SSF54373 (SUPERFAMILY); IPR023753 (SUPERFAMILY)	F	325	0.92	6e-103	0.35	gi|75499879|Q47944.1	4.96518	4.4552	2.79481	F	F
Tve|g13541.t1	59756	scaffold_8:2452047-2454154	GMC oxidoreductase	alcohol oxidase	F:oxidoreductase activity, acting on CH-OH group of donors; F:flavin adenine dinucleotide binding; P:oxidation-reduction process	-	IPR000172 (PFAM); IPR007867 (PFAM); IPR023753 (G3DSA:3.50.50.GENE3D); IPR012132 (PIRSF); PTHR11552 (PANTHER); PTHR11552:SF14 (PANTHER); IPR000172 (PROSITE_PATTERNS); SSF54373 (SUPERFAMILY); IPR023753 (SUPERFAMILY)	F	252	0.95	2e-75	0.31	gi|75499879|Q47944.1	28.862	37.9887	24.708	F	F
Tve|g2142.t1	130619	scaffold_10:1191320-1193520	GMC oxidoreductase	alcohol oxidase	F:oxidoreductase activity, acting on CH-OH group of donors; F:flavin adenine dinucleotide binding; P:oxidation-reduction process	-	IPR023753 (G3DSA:3.50.50.GENE3D); IPR007867 (PFAM); IPR012132 (PIRSF); IPR000172 (PFAM); PTHR11552 (PANTHER); IPR000172 (PROSITE_PATTERNS); SSF54373 (SUPERFAMILY); IPR023753 (SUPERFAMILY)	F	241	0.94	3e-71	0.31	gi|75499879|Q47944.1	0.502328	0.624919	0.294347	F	F
Tve|g4475.t1	134467	scaffold_13:1182741-1184879	GMC oxidoreductase	alcohol oxidase	F:oxidoreductase activity, acting on CH-OH group of donors; F:flavin adenine dinucleotide binding; P:oxidation-reduction process	-	IPR012132 (PIRSF); IPR000172 (PFAM); IPR023753 (G3DSA:3.50.50.GENE3D); IPR007867 (PFAM); PTHR11552 (PANTHER); PTHR11552:SF14 (PANTHER); IPR000172 (PROSITE_PATTERNS); SSF54373 (SUPERFAMILY); IPR023753 (SUPERFAMILY)	F	268	0.96	2e-81	0.33	gi|75499879|Q47944.1	18.1401	24.8931	23.6746	F	F
Tve|g5305.t1	54044	scaffold_15:545539-548220	GMC oxidoreductase	GMC oxidoreductase	F:oxidoreductase activity, acting on CH-OH group of donors; F:flavin adenine dinucleotide binding; P:oxidation-reduction process	-	IPR012132 (PIRSF); IPR000172 (PFAM); IPR023753 (G3DSA:3.50.50.GENE3D); IPR007867 (PFAM); PTHR11552 (PANTHER); SSF54373 (SUPERFAMILY); IPR023753 (SUPERFAMILY)	F	280	0.93	9e-86	0.33	gi|75499879|Q47944.1	4.64043	6.47994	5.16007	F	F
Tve|g7441.t1	116593	scaffold_3:221923-224559	GMC oxidoreductase	GMC oxidoreductase	F:oxidoreductase activity, acting on CH-OH group of donors; F:flavin adenine dinucleotide binding; P:oxidation-reduction process	-	IPR023753 (G3DSA:3.50.50.GENE3D); IPR000172 (PFAM); IPR007867 (PFAM); IPR012132 (PIRSF); PTHR11552 (PANTHER); IPR000172 (PROSITE_PATTERNS); SSF54373 (SUPERFAMILY); IPR023753 (SUPERFAMILY)	F	311	0.93	1e-97	0.35	gi|75499879|Q47944.1	2.47373	3.86856	3.7415	F	F
Tve|g8847.t1	119832	scaffold_4:374443-376198	putative GMC oxidoreductase	alcohol oxidase	F:oxidoreductase activity, acting on CH-OH group of donors; F:flavin adenine dinucleotide binding; P:oxidation-reduction process	-	IPR023753 (G3DSA:3.50.50.GENE3D); IPR000172 (PFAM); PTHR11552 (PANTHER); PTHR11552:SF127 (PANTHER); IPR000172 (PROSITE_PATTERNS); IPR023753 (SUPERFAMILY)	F	185	0.87	2e-52	0.38	gi|118574765|Q2T6D0.1	5.42915	1.99137	0.814551	F	F
Tve|g8848.t1	0	scaffold_4:376250-377421	putative GMC oxidoreductase	alcohol oxidase	F:oxidoreductase activity, acting on CH-OH group of donors; P:oxidation-reduction process	-	IPR023753 (G3DSA:3.50.50.GENE3D); G3DSA:3.30.560.10 (GENE3D); IPR007867 (PFAM); PTHR11552:SF127 (PANTHER); PTHR11552 (PANTHER); SSF54373 (SUPERFAMILY); IPR023753 (SUPERFAMILY)	F	102	0.59	2e-23	0.35	gi|416604|Q00593.1	10.8608	6.32057	3.61821	F	F
Tve|g10809.t1	47214	scaffold_5:2848613-2849868	hypothetical GMC oxidoreductase	alcohol oxidase	F:oxidoreductase activity, acting on CH-OH group of donors; P:oxidation-reduction process	-	IPR023753 (G3DSA:3.50.50.GENE3D); IPR007867 (PFAM); PTHR11552:SF101 (PANTHER); PTHR11552 (PANTHER); IPR023753 (SUPERFAMILY)	F	49.3	0.34	4e-06	0.44	gi|3023881|P81156.1	1.0617	5.33721	1.53637	F	F
Pos|g10599.t1	1108467	scaffold_09:1310016-1313050	GMC oxidoreductase	Glucose oxidase	F:oxidoreductase activity, acting on CH-OH group of donors; F:flavin adenine dinucleotide binding; P:oxidation-reduction process	-	IPR012132 (PIRSF); IPR007867 (PFAM); IPR000172 (PFAM); IPR023753 (G3DSA:3.50.50.GENE3D); PTHR11552 (PANTHER); PTHR11552:SF127 (PANTHER); IPR000172 (PROSITE_PATTERNS); IPR000172 (PROSITE_PATTERNS); SignalP-noTM (SIGNALP_EUK); SSF54373 (SUPERFAMILY); IPR023753 (SUPERFAMILY)	T	230	0.93	2e-66	0.3	gi|166224133|A7MFA8.1	78.8359	63.9785	97.6969	F	F
Pos|g11002.t1	162754	scaffold_10:630029-632484	GMC oxidoreductase	GMC oxidoreductase	F:oxidoreductase activity, acting on CH-OH group of donors; F:flavin adenine dinucleotide binding; P:oxidation-reduction process	-	IPR007867 (PFAM); IPR023753 (G3DSA:3.50.50.GENE3D); IPR000172 (PFAM); IPR012132 (PIRSF); PTHR11552 (PANTHER); IPR000172 (PROSITE_PATTERNS); SSF54373 (SUPERFAMILY); IPR023753 (SUPERFAMILY)	F	259	0.96	4e-77	0.34	gi|121939243|Q0R4L2.1	0.219096	0.549429	0.379742	F	F
Pos|g11043.t1	1108891	scaffold_10:735444-738671	GMC oxidoreductase	alcohol oxidase	F:oxidoreductase activity, acting on CH-OH group of donors; F:flavin adenine dinucleotide binding; P:oxidation-reduction process	-	Coil (COILS); IPR012132 (PIRSF); IPR000172 (PFAM); IPR007867 (PFAM); IPR023753 (G3DSA:3.50.50.GENE3D); PTHR11552:SF127 (PANTHER); PTHR11552 (PANTHER); IPR000172 (PROSITE_PATTERNS); IPR000172 (PROSITE_PATTERNS); IPR023753 (SUPERFAMILY); SSF54373 (SUPERFAMILY)	F	224	0.97	3e-64	0.29	gi|110278895|Q1QXE1.1	43.6199	113.977	97.4921	F	F
Pos|g2696.t1	1037343	scaffold_03:198678-201256	GMC oxidoreductase	alcohol oxidase	F:oxidoreductase activity, acting on CH-OH group of donors; F:flavin adenine dinucleotide binding; P:oxidation-reduction process	-	IPR023753 (G3DSA:3.50.50.GENE3D); IPR000172 (PFAM); IPR012132 (PIRSF); IPR007867 (PFAM); PTHR11552 (PANTHER); IPR000172 (PROSITE_PATTERNS); SignalP-noTM (SIGNALP_EUK); SSF54373 (SUPERFAMILY); IPR023753 (SUPERFAMILY)	T	251	0.95	7e-74	0.32	gi|121939243|Q0R4L2.1	10.5187	4.72505	4.96266	F	F
Pos|g2703.t1	154703	scaffold_03:244082-246651	GMC oxidoreductase	alcohol oxidase	F:oxidoreductase activity, acting on CH-OH group of donors; F:flavin adenine dinucleotide binding; P:oxidation-reduction process	-	IPR023753 (G3DSA:3.50.50.GENE3D); IPR007867 (PFAM); IPR000172 (PFAM); IPR012132 (PIRSF); PTHR11552 (PANTHER); IPR000172 (PROSITE_PATTERNS); SignalP-noTM (SIGNALP_EUK); IPR023753 (SUPERFAMILY); SSF54373 (SUPERFAMILY)	T	248	0.95	1e-72	0.32	gi|121939243|Q0R4L2.1	8.22576	3.32529	3.57743	F	F
Pos|g364.t1	172616	scaffold_01:1014732-1017661	GMC oxidoreductase	Glucose oxidase	F:oxidoreductase activity, acting on CH-OH group of donors; F:flavin adenine dinucleotide binding; P:oxidation-reduction process	-	IPR000172 (PFAM); IPR012132 (PIRSF); IPR007867 (PFAM); IPR023753 (G3DSA:3.50.50.GENE3D); PTHR11552:SF58 (PANTHER); PTHR11552:SF58 (PANTHER); PTHR11552 (PANTHER); PTHR11552 (PANTHER); IPR000172 (PROSITE_PATTERNS); IPR000172 (PROSITE_PATTERNS); SignalP-noTM (SIGNALP_EUK); IPR023753 (SUPERFAMILY); SSF54373 (SUPERFAMILY)	T	230	0.94	2e-66	0.3	gi|81693315|Q6D6D9.1	360.541	57.9395	50.7268	T	F
Pos|g4253.t1	1088797	scaffold_03:4268690-4270995	GMC oxidoreductase	GMC oxidoreductase	F:oxidoreductase activity, acting on CH-OH group of donors; F:flavin adenine dinucleotide binding; P:oxidation-reduction process	-	IPR000172 (PFAM); IPR007867 (PFAM); IPR012132 (PIRSF); IPR023753 (G3DSA:3.50.50.GENE3D); PTHR11552 (PANTHER); PTHR11552:SF58 (PANTHER); IPR000172 (PROSITE_PATTERNS); IPR000172 (PROSITE_PATTERNS); SignalP-noTM (SIGNALP_EUK); IPR023753 (SUPERFAMILY); SSF54373 (SUPERFAMILY)	T	242	0.85	3e-70	0.3	gi|42558900|Q8BJ64.1	109.288	18.7145	20.2519	T	F
Pos|g4689.t1	0	scaffold_04:930252-933400	GMC oxidoreductase	GMC oxidoreductase	F:oxidoreductase activity, acting on CH-OH group of donors; F:flavin adenine dinucleotide binding; P:oxidation-reduction process	-	Coil (COILS); IPR000172 (PFAM); IPR023753 (G3DSA:3.50.50.GENE3D); IPR012132 (PIRSF); IPR007867 (PFAM); PTHR11552 (PANTHER); PTHR11552 (PANTHER); PTHR11552:SF58 (PANTHER); PTHR11552:SF58 (PANTHER); SSF54373 (SUPERFAMILY); IPR023753 (SUPERFAMILY)	F	219	0.97	1e-62	0.31	gi|3023881|P81156.1	18.9117	94.0248	62.0279	F	T
Pos|g5862.t1	1112502	scaffold_05:274435-277005	GMC oxidoreductase	GMC oxidoreductase	F:oxidoreductase activity, acting on CH-OH group of donors; F:flavin adenine dinucleotide binding; P:oxidation-reduction process	-	IPR007867 (PFAM); IPR012132 (PIRSF); IPR023753 (G3DSA:3.50.50.GENE3D); IPR000172 (PFAM); PTHR11552 (PANTHER); IPR000172 (PROSITE_PATTERNS); IPR023753 (SUPERFAMILY); SSF54373 (SUPERFAMILY)	F	269	0.98	2e-81	0.35	gi|81885843|Q6UPE0.1	6.30295	9.69476	11.5706	F	F
Pos|g10603.t1	1114195	scaffold_09:1323995-1325535	putative GMC oxidoreductase	GMC oxidoreductase	F:oxidoreductase activity, acting on CH-OH group of donors; F:flavin adenine dinucleotide binding; P:oxidation-reduction process	-	IPR000172 (PFAM); IPR023753 (G3DSA:3.50.50.GENE3D); PTHR11552 (PANTHER); IPR000172 (PROSITE_PATTERNS); IPR023753 (SUPERFAMILY)	F	166	0.97	5e-46	0.35	gi|75499879|Q47944.1	103.954	146.501	137.237	F	F
Pos|g10604.t1	0	scaffold_09:1325580-1326609	putative GMC oxidoreductase	alcohol oxidase	F:oxidoreductase activity, acting on CH-OH group of donors; P:oxidation-reduction process	-	G3DSA:3.30.560.10 (GENE3D); IPR023753 (G3DSA:3.50.50.GENE3D); IPR007867 (PFAM); PTHR11552:SF58 (PANTHER); PTHR11552 (PANTHER); PTHR11552 (PANTHER); IPR023753 (SUPERFAMILY); SSF54373 (SUPERFAMILY)	F	119	0.64	3e-29	0.37	gi|166224132|A8AJN0.1	143.484	191.483	181.217	F	F
Pos|g9345.t1	1047763	scaffold_08:549386-552049	GMC oxidoreductase	GMC oxidoreductase	F:oxidoreductase activity, acting on CH-OH group of donors; F:flavin adenine dinucleotide binding; P:oxidation-reduction process	-	Coil (COILS); IPR007867 (PFAM); IPR023753 (G3DSA:3.50.50.GENE3D); IPR012132 (PIRSF); IPR000172 (PFAM); PTHR11552 (PANTHER); IPR000172 (PROSITE_PATTERNS); SSF54373 (SUPERFAMILY); IPR023753 (SUPERFAMILY)	F	307	0.88	2e-95	0.34	gi|75499879|Q47944.1	23.0438	27.2327	33.0016	F	F
Pos|g202.t1	1069193	scaffold_01:582911-586593	putative GMC oxidoreductase	alcohol oxidase	F:oxidoreductase activity, acting on CH-OH group of donors; F:flavin adenine dinucleotide binding; P:oxidation-reduction process	-	IPR023753 (G3DSA:3.50.50.GENE3D); G3DSA:3.30.560.10 (GENE3D); IPR007867 (PFAM); IPR023753 (G3DSA:3.50.50.GENE3D); IPR023753 (G3DSA:3.50.50.GENE3D); IPR000172 (PFAM); PTHR11552 (PANTHER); IPR000172 (PROSITE_PATTERNS); IPR000172 (PROSITE_PATTERNS); SSF54373 (SUPERFAMILY); IPR023753 (SUPERFAMILY); SSF54373 (SUPERFAMILY)	F	139	0.53	2e-17	0.29	gi|54040065|P64264.1	2.47175	1.7531	2.93364	F	F
Pos|g2705.t1	1101016	scaffold_03:251332-251703	possible GMC oxidoreductase	GMC oxidoreductase	F:oxidoreductase activity, acting on CH-OH group of donors; P:oxidation-reduction process	-	IPR007867 (PFAM); IPR023753 (G3DSA:3.50.50.GENE3D); PTHR11552 (PANTHER); IPR023753 (SUPERFAMILY)	F	43.9	0.53	1e-05	0.57	gi|75523947|Q7X2H8.1	0.312509	0.0875057	0.183824	F	F
Pos|g9378.t1	0	scaffold_08:662233-662487	possible GMC oxidoreductase	alcohol oxidase	F:oxidoreductase activity, acting on CH-OH group of donors; F:flavin adenine dinucleotide binding; P:oxidation-reduction process	-	IPR023753 (G3DSA:3.50.50.GENE3D); IPR000172 (PFAM); IPR000172 (PROSITE_PATTERNS)	F	42.4	0.59	4e-05	0.53	gi|166224133|A7MFA8.1	45.5809	79.4274	42.3091	F	F
Pos|g2718.t1	1037414	scaffold_03:290034-296031	possible GMC oxidoreductase	FAD NAD(P)-binding domain-containing	F:oxidoreductase activity, acting on CH-OH group of donors; F:protein binding; P:oxidation-reduction process	-	IPR007867 (PFAM); IPR015943 (G3DSA:2.130.10.GENE3D); IPR023753 (G3DSA:3.50.50.GENE3D); IPR017986 (SUPERFAMILY); IPR023753 (SUPERFAMILY)	F	-	-	-	-	-	0.111104	0.100933	0.105961	F	F
AA3_3 Alcohol oxidase
Ppl|g10159.t1	1169270	scaffold_6:311920-314511	alcohol oxidase	alcohol oxidase	F:oxidoreductase activity	-	IPR007867 (PFAM); IPR012132 (PIRSF); IPR000172 (PFAM); IPR023753 (G3DSA:3.50.50.GENE3D); PTHR11552 (PANTHER); PTHR11552:SF78 (PANTHER); IPR000172 (PROSITE_PATTERNS); SSF54373 (SUPERFAMILY); IPR023753 (SUPERFAMILY)	F	452	0.99	8e-151	0.4	gi|113652|P04841.1	359.645	59.6711	54.3142	T	F
Ppl|g13540.t1	1040696	scaffold_10:1761091-1764225	alcohol oxidase	alcohol oxidase	F:flavin adenine dinucleotide binding; P:oxidation-reduction process; F:alcohol oxidase activity	EC:1.1.3.13	IPR023753 (G3DSA:3.50.50.GENE3D); IPR000172 (PFAM); IPR007867 (PFAM); IPR012132 (PIRSF); PTHR11552:SF119 (PANTHER); PTHR11552:SF119 (PANTHER); PTHR11552 (PANTHER); PTHR11552 (PANTHER); IPR000172 (PROSITE_PATTERNS); IPR000172 (PROSITE_PATTERNS); SSF54373 (SUPERFAMILY); IPR023753 (SUPERFAMILY)	F	670	0.98	0	0.52	gi|597439598|P04842.2	204.874	365.244	270.193	F	F
Ppl|g2909.t1	1154730	scaffold_16:145086-147639	alcohol oxidase	alcohol oxidase	F:oxidoreductase activity, acting on CH-OH group of donors; F:flavin adenine dinucleotide binding; P:oxidation-reduction process	-	IPR023753 (G3DSA:3.50.50.GENE3D); IPR007867 (PFAM); IPR000172 (PFAM); IPR012132 (PIRSF); PTHR11552 (PANTHER); PTHR11552:SF78 (PANTHER); IPR000172 (PROSITE_PATTERNS); SSF54373 (SUPERFAMILY); IPR023753 (SUPERFAMILY)	F	447	0.98	5e-149	0.4	gi|113652|P04841.1	10.886	9.86626	8.46419	F	F
Ppl|g2919.t1	1173864	scaffold_16:169883-172449	alcohol oxidase	alcohol oxidase	F:oxidoreductase activity	-	IPR000172 (PFAM); IPR023753 (G3DSA:3.50.50.GENE3D); IPR012132 (PIRSF); IPR007867 (PFAM); PTHR11552 (PANTHER); PTHR11552:SF78 (PANTHER); PTHR11552:SF78 (PANTHER); IPR000172 (PROSITE_PATTERNS); SSF54373 (SUPERFAMILY); IPR023753 (SUPERFAMILY)	F	483	0.98	1e-162	0.42	gi|113652|P04841.1	12.1603	32.0383	24.2334	F	F
Ppl|g9342.t1	1045608	scaffold_5:275263-277684	alcohol oxidase	alcohol oxidase	F:oxidoreductase activity	-	IPR023753 (G3DSA:3.50.50.GENE3D); IPR012132 (PIRSF); IPR000172 (PFAM); IPR007867 (PFAM); PTHR11552:SF78 (PANTHER); PTHR11552 (PANTHER); IPR000172 (PROSITE_PATTERNS); IPR023753 (SUPERFAMILY); SSF54373 (SUPERFAMILY)	F	392	0.99	9e-128	0.38	gi|231528|Q00922.1	27.0611	5.70646	3.46725	T	F
Gtr|g10957.t1	139980	scaffold_00011:491494-494609	alcohol oxidase	alcohol oxidase	F:oxidoreductase activity, acting on CH-OH group of donors; F:flavin adenine dinucleotide binding; P:oxidation-reduction process	-	IPR012132 (PIRSF); IPR000172 (PFAM); IPR023753 (G3DSA:3.50.50.GENE3D); IPR007867 (PFAM); PTHR11552 (PANTHER); PTHR11552:SF119 (PANTHER); IPR000172 (PROSITE_PATTERNS); IPR000172 (PROSITE_PATTERNS); IPR023753 (SUPERFAMILY); SSF54373 (SUPERFAMILY)	F	664	0.98	0	0.52	gi|597439598|P04842.2	561.999	667.39	876.331	F	F
Gtr|g9400.t1	106260	scaffold_00008:582639-585317	alcohol oxidase	alcohol oxidase	F:oxidoreductase activity, acting on CH-OH group of donors; F:flavin adenine dinucleotide binding; P:oxidation-reduction process	-	IPR000172 (PFAM); IPR012132 (PIRSF); IPR023753 (G3DSA:3.50.50.GENE3D); IPR007867 (PFAM); PTHR11552:SF78 (PANTHER); PTHR11552 (PANTHER); IPR000172 (PROSITE_PATTERNS); SSF54373 (SUPERFAMILY); IPR023753 (SUPERFAMILY)	F	486	0.99	5e-164	0.4	gi|231528|Q00922.1	10.95	3.50118	3.82732	F	F
Tve|g10566.t1	167157	scaffold_5:2027365-2030030	alcohol oxidase	alcohol oxidase	F:oxidoreductase activity, acting on CH-OH group of donors; F:flavin adenine dinucleotide binding; P:oxidation-reduction process	-	IPR000172 (PFAM); IPR007867 (PFAM); IPR023753 (G3DSA:3.50.50.GENE3D); IPR012132 (PIRSF); PTHR11552 (PANTHER); PTHR11552:SF78 (PANTHER); IPR000172 (PROSITE_PATTERNS); IPR023753 (SUPERFAMILY); SSF54373 (SUPERFAMILY)	F	487	0.98	4e-164	0.42	gi|113652|P04841.1	14.4541	29.1022	25.0325	F	F
Tve|g13074.t1	170473	scaffold_8:908606-911260	alcohol oxidase	alcohol oxidase	F:oxidoreductase activity, acting on CH-OH group of donors; F:flavin adenine dinucleotide binding; P:oxidation-reduction process	-	IPR007867 (PFAM); IPR023753 (G3DSA:3.50.50.GENE3D); IPR012132 (PIRSF); IPR000172 (PFAM); PTHR11552 (PANTHER); PTHR11552:SF78 (PANTHER); IPR000172 (PROSITE_PATTERNS); SSF54373 (SUPERFAMILY); IPR023753 (SUPERFAMILY)	F	459	0.99	1e-153	0.4	gi|113652|P04841.1	330.513	7.78467	5.38268	T	F
Tve|g6664.t1	43286	scaffold_2:1832321-1834935	alcohol oxidase	alcohol oxidase	F:oxidoreductase activity, acting on CH-OH group of donors; F:flavin adenine dinucleotide binding; P:oxidation-reduction process	-	IPR000172 (PFAM); IPR007867 (PFAM); IPR023753 (G3DSA:3.50.50.GENE3D); IPR012132 (PIRSF); PTHR11552 (PANTHER); PTHR11552:SF78 (PANTHER); IPR000172 (PROSITE_PATTERNS); IPR023753 (SUPERFAMILY); SSF54373 (SUPERFAMILY)	F	451	0.98	3e-150	0.39	gi|231528|Q00922.1	8.07066	22.9213	19.4255	F	F
Tve|g8490.t1	144610	scaffold_3:3121382-3124226	alcohol oxidase	alcohol oxidase	F:oxidoreductase activity, acting on CH-OH group of donors; F:flavin adenine dinucleotide binding; P:oxidation-reduction process	-	IPR007867 (PFAM); IPR023753 (G3DSA:3.50.50.GENE3D); IPR012132 (PIRSF); IPR000172 (PFAM); PTHR11552 (PANTHER); PTHR11552:SF119 (PANTHER); PTHR11552:SF119 (PANTHER); PTHR11552 (PANTHER); IPR000172 (PROSITE_PATTERNS); IPR000172 (PROSITE_PATTERNS); SSF54373 (SUPERFAMILY); IPR023753 (SUPERFAMILY)	F	655	0.98	0	0.5	gi|597439598|P04842.2	62.6775	2845.79	1932.2	F	T
Pos|g11584.t1	1109402	scaffold_11:742582-745246	alcohol oxidase	alcohol oxidase	F:oxidoreductase activity, acting on CH-OH group of donors; F:flavin adenine dinucleotide binding; P:oxidation-reduction process	-	IPR007867 (PFAM); IPR027424 (G3DSA:4.10.450.GENE3D); IPR000172 (PFAM); IPR012132 (PIRSF); IPR023753 (G3DSA:3.50.50.GENE3D); G3DSA:3.30.560.10 (GENE3D); PTHR11552:SF78 (PANTHER); PTHR11552 (PANTHER); IPR000172 (PROSITE_PATTERNS); IPR000172 (PROSITE_PATTERNS); IPR023753 (SUPERFAMILY); SSF54373 (SUPERFAMILY)	F	421	0.99	1e-138	0.39	gi|231528|Q00922.1	89.6896	57.0712	37.4837	F	F
Pos|g12224.t1	1110004	scaffold_11:2633639-2637632	alcohol oxidase	alcohol oxidase	F:oxidoreductase activity, acting on CH-OH group of donors; F:flavin adenine dinucleotide binding; P:oxidation-reduction process	-	IPR012132 (PIRSF); IPR000172 (PFAM); IPR007867 (PFAM); IPR023753 (G3DSA:3.50.50.GENE3D); PTHR11552:SF119 (PANTHER); PTHR11552 (PANTHER); IPR000172 (PROSITE_PATTERNS); IPR000172 (PROSITE_PATTERNS); IPR023753 (SUPERFAMILY); SSF54373 (SUPERFAMILY)	F	668	0.98	0	0.51	gi|597439598|P04842.2	67.8424	438.909	1660.96	F	T
Pos|g9409.t1	1067243	scaffold_08:724984-727616	alcohol oxidase	alcohol oxidase	F:oxidoreductase activity, acting on CH-OH group of donors; F:flavin adenine dinucleotide binding; P:oxidation-reduction process	-	IPR000172 (PFAM); IPR007867 (PFAM); IPR023753 (G3DSA:3.50.50.GENE3D); IPR012132 (PIRSF); PTHR11552 (PANTHER); PTHR11552:SF78 (PANTHER); IPR000172 (PROSITE_PATTERNS); IPR000172 (PROSITE_PATTERNS); IPR023753 (SUPERFAMILY); SSF54373 (SUPERFAMILY)	F	417	0.99	2e-137	0.39	gi|113652|P04841.1	1.97973	2.21272	2.9098	F	F
Pos|g9411.t1	1113777	scaffold_08:730051-732613	alcohol oxidase	alcohol oxidase	F:oxidoreductase activity, acting on CH-OH group of donors; F:flavin adenine dinucleotide binding; P:oxidation-reduction process	-	IPR000172 (PFAM); IPR012132 (PIRSF); IPR023753 (G3DSA:3.50.50.GENE3D); IPR007867 (PFAM); PTHR11552 (PANTHER); PTHR11552:SF78 (PANTHER); IPR000172 (PROSITE_PATTERNS); IPR000172 (PROSITE_PATTERNS); IPR023753 (SUPERFAMILY); SSF54373 (SUPERFAMILY)	F	437	0.98	9e-146	0.4	gi|231528|Q00922.1	22.4705	12.3471	23.5402	F	F
AA3_4 Pyranose oxidase
Gtr|g10092.t1	116786	scaffold_00009:1094408-1097182	pyranose oxidase	pyranose oxidase	F:pyranose oxidase activity; F:flavin adenine dinucleotide binding; P:pentose-phosphate shunt; P:oxidation-reduction process	-	IPR000172 (PFAM); IPR023753 (G3DSA:3.50.50.GENE3D); IPR012814 (TIGRFAM); IPR007867 (PFAM); PTHR11552:SF133 (PANTHER); PTHR11552 (PANTHER); PTHR11552:SF133 (PANTHER); PTHR11552 (PANTHER); IPR023753 (SUPERFAMILY); SSF54373 (SUPERFAMILY)	F	866	0.97	0	0.67	gi|25091018|P79076.1	116.831	27.9166	19.5996	T	F
Tve|g4293.t1	174721	scaffold_13:600737-605868	pyranose oxidase	pyranose oxidase	F:pyranose oxidase activity; F:flavin adenine dinucleotide binding; P:pentose-phosphate shunt; P:oxidation-reduction process	EC:1.1.3.10	IPR012814 (TIGRFAM); IPR007867 (PFAM); IPR023753 (G3DSA:3.50.50.GENE3D); PTHR11552 (PANTHER); PTHR11552:SF133 (PANTHER); PTHR11552:SF133 (PANTHER); PTHR11552 (PANTHER); SSF54373 (SUPERFAMILY); IPR023753 (SUPERFAMILY)	F	1300	0.71	0	0.99	gi|25091018|P79076.1	64.465	176.367	63.9079	F	F
AA3_5 Aryl-alcohol oxidase/pyranose dehydrogenase
Ppl|g10171.t1	1046050	scaffold_6:343614-345904	aryl-alcohol oxidase	aryl-alcohol oxidase	F:oxidoreductase activity	-	IPR000172 (PFAM); IPR023753 (G3DSA:3.50.50.GENE3D); IPR007867 (PFAM); IPR012132 (PIRSF); PTHR11552 (PANTHER); IPR000172 (PROSITE_PATTERNS); IPR000172 (PROSITE_PATTERNS); SignalP-noTM (SIGNALP_EUK); SignalP-TM (SIGNALP_GRAM_POSITIVE); SignalP-noTM (SIGNALP_GRAM_NEGATIVE); IPR023753 (SUPERFAMILY); SSF54373 (SUPERFAMILY)	T	477	0.97	4e-159	0.43	gi|3851524|AAC72747.1	3.05909	6.98268	4.97	F	F
Ppl|g10249.t1	1056037	scaffold_6:626692-628982	aryl-alcohol oxidase	aryl-alcohol oxidase	F:oxidoreductase activity	-	IPR023753 (G3DSA:3.50.50.GENE3D); IPR007867 (PFAM); IPR012132 (PIRSF); IPR000172 (PFAM); PTHR11552 (PANTHER); IPR000172 (PROSITE_PATTERNS); IPR000172 (PROSITE_PATTERNS); SignalP-noTM (SIGNALP_EUK); SignalP-noTM (SIGNALP_GRAM_NEGATIVE); IPR023753 (SUPERFAMILY); SSF54373 (SUPERFAMILY)	T	479	0.99	6e-160	0.42	gi|3851524|AAC72747.1	4.43455	3.46602	2.82432	F	F
Ppl|g2241.t1	1049317	scaffold_14:425686-427969	aryl-alcohol oxidase	aryl-alcohol oxidase	F:oxidoreductase activity, acting on CH-OH group of donors; F:flavin adenine dinucleotide binding; P:oxidation-reduction process	-	IPR007867 (PFAM); IPR000172 (PFAM); IPR023753 (G3DSA:3.50.50.GENE3D); IPR012132 (PIRSF); PTHR11552 (PANTHER); IPR000172 (PROSITE_PATTERNS); SignalP-noTM (SIGNALP_EUK); SSF54373 (SUPERFAMILY); IPR023753 (SUPERFAMILY)	T	530	0.98	7e-180	0.46	gi|6906855|AAF31169.1	3.83878	39.0661	22.1327	F	T
Gtr|g3371.t1	82473	scaffold_00024:51187-53603	aryl-alcohol oxidase	GMC oxidoreductase	F:oxidoreductase activity, acting on CH-OH group of donors; F:flavin adenine dinucleotide binding; P:oxidation-reduction process	-	IPR007867 (PFAM); IPR000172 (PFAM); IPR023753 (G3DSA:3.50.50.GENE3D); IPR012132 (PIRSF); PTHR11552 (PANTHER); IPR000172 (PROSITE_PATTERNS); IPR000172 (PROSITE_PATTERNS); SignalP-noTM (SIGNALP_EUK); SSF54373 (SUPERFAMILY); IPR023753 (SUPERFAMILY)	T	422	0.94	1e-137	0.41	gi|3851524|AAC72747.1	8.60104	3.76617	2.94488	F	F
Gtr|g3377.t1	82487	scaffold_00024:64896-67281	aryl-alcohol oxidase	alcohol oxidase	F:oxidoreductase activity, acting on CH-OH group of donors; F:flavin adenine dinucleotide binding; P:oxidation-reduction process	-	IPR023753 (G3DSA:3.50.50.GENE3D); IPR007867 (PFAM); IPR000172 (PFAM); IPR012132 (PIRSF); PTHR11552 (PANTHER); SignalP-noTM (SIGNALP_EUK); SignalP-TM (SIGNALP_GRAM_POSITIVE); SignalP-noTM (SIGNALP_GRAM_NEGATIVE); SSF54373 (SUPERFAMILY); IPR023753 (SUPERFAMILY)	T	389	0.99	1e-124	0.38	gi|6906855|AAF31169.1	7.54611	4.15005	2.92522	F	F
Gtr|g3400.t1	97140	scaffold_00025:8703-11064	aryl-alcohol oxidase	aryl-alcohol oxidase	F:oxidoreductase activity, acting on CH-OH group of donors; F:flavin adenine dinucleotide binding; P:oxidation-reduction process	-	IPR012132 (PIRSF); IPR023753 (G3DSA:3.50.50.GENE3D); IPR000172 (PFAM); IPR007867 (PFAM); PTHR11552 (PANTHER); IPR000172 (PROSITE_PATTERNS); PS51257 (PROSITE_PROFILES); SignalP-noTM (SIGNALP_GRAM_NEGATIVE); SignalP-noTM (SIGNALP_EUK); SSF54373 (SUPERFAMILY); IPR023753 (SUPERFAMILY)	T	560	0.97	0	0.47	gi|3851524|AAC72747.1	6.94243	7.68701	6.1488	F	F
Gtr|g4221.t1	70090	scaffold_00002:757526-759880	aryl-alcohol oxidase	alcohol oxidase	F:oxidoreductase activity, acting on CH-OH group of donors; F:flavin adenine dinucleotide binding; P:oxidation-reduction process	-	IPR012132 (PIRSF); IPR007867 (PFAM); IPR000172 (PFAM); IPR023753 (G3DSA:3.50.50.GENE3D); PTHR11552 (PANTHER); IPR000172 (PROSITE_PATTERNS); IPR000172 (PROSITE_PATTERNS); SignalP-noTM (SIGNALP_EUK); SignalP-TM (SIGNALP_GRAM_POSITIVE); SignalP-noTM (SIGNALP_GRAM_NEGATIVE); IPR023753 (SUPERFAMILY); SSF54373 (SUPERFAMILY)	T	577	0.92	0	0.49	gi|3851524|AAC72747.1	24.0257	12.8032	9.24413	F	F
Gtr|g6177.t1	120265	scaffold_00003:2938826-2941520	aryl-alcohol oxidase	alcohol oxidase	F:oxidoreductase activity, acting on CH-OH group of donors; F:flavin adenine dinucleotide binding; P:oxidation-reduction process	-	IPR023753 (G3DSA:3.50.50.GENE3D); IPR007867 (PFAM); IPR000172 (PFAM); IPR012132 (PIRSF); PTHR11552 (PANTHER); IPR000172 (PROSITE_PATTERNS); SignalP-noTM (SIGNALP_EUK); SSF54373 (SUPERFAMILY); IPR023753 (SUPERFAMILY)	T	515	0.89	1e-173	0.46	gi|3851524|AAC72747.1	14.1517	11.4367	13.3431	F	F
Tve|g4007.t1	40237	scaffold_12:1920772-1923165	aryl-alcohol oxidase	alcohol oxidase	F:oxidoreductase activity, acting on CH-OH group of donors; F:flavin adenine dinucleotide binding; P:oxidation-reduction process	-	IPR000172 (PFAM); IPR007867 (PFAM); IPR023753 (G3DSA:3.50.50.GENE3D); G3DSA:3.30.410.10 (GENE3D); IPR012132 (PIRSF); PTHR11552 (PANTHER); IPR000172 (PROSITE_PATTERNS); SignalP-TM (SIGNALP_GRAM_POSITIVE); SSF54373 (SUPERFAMILY); IPR023753 (SUPERFAMILY)	T	489	0.9	2e-163	0.46	gi|6906855|AAF31169.1	0.469296	0.995708	0.6401	F	F
Tve|g4041.t1	133945	scaffold_12:2010728-2013198	aryl-alcohol oxidase	alcohol oxidase	F:oxidoreductase activity, acting on CH-OH group of donors; F:flavin adenine dinucleotide binding; P:oxidation-reduction process	-	IPR012132 (PIRSF); IPR007867 (PFAM); IPR000172 (PFAM); IPR023753 (G3DSA:3.50.50.GENE3D); PTHR11552 (PANTHER); IPR000172 (PROSITE_PATTERNS); IPR000172 (PROSITE_PATTERNS); SignalP-noTM (SIGNALP_GRAM_NEGATIVE); SignalP-TM (SIGNALP_GRAM_POSITIVE); SignalP-noTM (SIGNALP_EUK); IPR023753 (SUPERFAMILY); SSF54373 (SUPERFAMILY)	T	530	0.93	2e-179	0.47	gi|6906855|AAF31169.1	7.45405	11.7659	7.46683	F	F
Tve|g5624.t1	176148	scaffold_17:79859-82335	aryl-alcohol oxidase	aryl-alcohol oxidase	F:oxidoreductase activity, acting on CH-OH group of donors; F:flavin adenine dinucleotide binding; P:oxidation-reduction process	-	IPR000172 (PFAM); IPR023753 (G3DSA:3.50.50.GENE3D); IPR007867 (PFAM); IPR012132 (PIRSF); PTHR11552 (PANTHER); IPR000172 (PROSITE_PATTERNS); SignalP-noTM (SIGNALP_EUK); SSF54373 (SUPERFAMILY); IPR023753 (SUPERFAMILY)	T	494	0.95	2e-165	0.44	gi|3851524|AAC72747.1	30.7435	11.0674	5.95206	T	F
Pos|g10469.t1	1048750	scaffold_09:931478-933989	aryl-alcohol oxidase	aryl-alcohol oxidase	F:oxidoreductase activity, acting on CH-OH group of donors; F:flavin adenine dinucleotide binding; P:oxidation-reduction process	-	IPR023753 (G3DSA:3.50.50.GENE3D); IPR012132 (PIRSF); IPR000172 (PFAM); IPR007867 (PFAM); PTHR11552 (PANTHER); IPR000172 (PROSITE_PATTERNS); SignalP-noTM (SIGNALP_GRAM_NEGATIVE); SignalP-noTM (SIGNALP_EUK); IPR023753 (SUPERFAMILY); SSF54373 (SUPERFAMILY)	T	515	0.98	3e-174	0.45	gi|3851524|AAC72747.1	8.13789	2.54697	2.70959	F	F
Pos|g10611.t1	174637	scaffold_09:1347085-1350261	aryl-alcohol oxidase	aryl-alcohol oxidase	F:oxidoreductase activity, acting on CH-OH group of donors; F:flavin adenine dinucleotide binding; P:oxidation-reduction process	-	IPR012132 (PIRSF); IPR007867 (PFAM); IPR023753 (G3DSA:3.50.50.GENE3D); IPR000172 (PFAM); PTHR11552 (PANTHER); IPR000172 (PROSITE_PATTERNS); SignalP-TM (SIGNALP_GRAM_POSITIVE); SignalP-noTM (SIGNALP_GRAM_NEGATIVE); SignalP-noTM (SIGNALP_EUK); SSF54373 (SUPERFAMILY); IPR023753 (SUPERFAMILY)	T	518	0.96	4e-175	0.46	gi|3851524|AAC72747.1	11.4648	27.6607	30.266	F	F
Pos|g11046.t1	1079425	scaffold_10:744523-747010	aryl-alcohol oxidase	GMC oxidoreductase	F:oxidoreductase activity, acting on CH-OH group of donors; F:flavin adenine dinucleotide binding; P:oxidation-reduction process	-	IPR000172 (PFAM); IPR007867 (PFAM); IPR012132 (PIRSF); IPR023753 (G3DSA:3.50.50.GENE3D); PTHR11552 (PANTHER); IPR000172 (PROSITE_PATTERNS); IPR000172 (PROSITE_PATTERNS); SignalP-TM (SIGNALP_GRAM_POSITIVE); SignalP-noTM (SIGNALP_GRAM_NEGATIVE); SignalP-noTM (SIGNALP_EUK); IPR023753 (SUPERFAMILY); SSF54373 (SUPERFAMILY)	T	880	0.98	0	0.7	gi|3851524|AAC72747.1	23.49	12.9388	14.2179	F	F
Pos|g11589.t1	36144	scaffold_11:753690-755978	aryl-alcohol oxidase	Choline dehydrogenase, mitochondrial	F:oxidoreductase activity, acting on CH-OH group of donors; F:flavin adenine dinucleotide binding; P:oxidation-reduction process	-	IPR007867 (PFAM); IPR023753 (G3DSA:3.50.50.GENE3D); IPR012132 (PIRSF); IPR000172 (PFAM); PTHR11552 (PANTHER); IPR000172 (PROSITE_PATTERNS); SignalP-noTM (SIGNALP_EUK); IPR023753 (SUPERFAMILY); SSF54373 (SUPERFAMILY)	T	553	0.96	0	0.48	gi|3851524|AAC72747.1	31.2845	62.105	526.768	F	T
Pos|g11978.t1	1109776	scaffold_11:1965722-1967956	aryl-alcohol oxidase	aryl-alcohol oxidase	F:oxidoreductase activity, acting on CH-OH group of donors; F:flavin adenine dinucleotide binding; P:oxidation-reduction process	-	IPR007867 (PFAM); IPR012132 (PIRSF); IPR023753 (G3DSA:3.50.50.GENE3D); IPR000172 (PFAM); PTHR11552 (PANTHER); SignalP-TM (SIGNALP_GRAM_POSITIVE); SignalP-noTM (SIGNALP_GRAM_NEGATIVE); SignalP-noTM (SIGNALP_EUK); IPR023753 (SUPERFAMILY); SSF54373 (SUPERFAMILY)	T	441	0.97	6e-145	0.42	gi|3851524|AAC72747.1	4.40811	4.25061	7.71678	F	F
Pos|g11992.t1	163583	scaffold_11:1994599-1996836	aryl-alcohol oxidase	aryl-alcohol oxidase	F:oxidoreductase activity, acting on CH-OH group of donors; F:flavin adenine dinucleotide binding; P:oxidation-reduction process	-	IPR007867 (PFAM); IPR023753 (G3DSA:3.50.50.GENE3D); IPR000172 (PFAM); IPR012132 (PIRSF); PTHR11552 (PANTHER); SignalP-TM (SIGNALP_GRAM_POSITIVE); SignalP-noTM (SIGNALP_GRAM_NEGATIVE); SignalP-noTM (SIGNALP_EUK); SSF54373 (SUPERFAMILY); IPR023753 (SUPERFAMILY)	T	444	0.97	3e-146	0.42	gi|3851524|AAC72747.1	1.21632	1.51563	2.97878	F	F
Pos|g12074.t1	1109867	scaffold_11:2234872-2237098	aryl-alcohol oxidase	aryl-alcohol oxidase	F:oxidoreductase activity, acting on CH-OH group of donors; F:flavin adenine dinucleotide binding; P:oxidation-reduction process	-	IPR023753 (G3DSA:3.50.50.GENE3D); IPR012132 (PIRSF); IPR000172 (PFAM); IPR007867 (PFAM); PTHR11552 (PANTHER); SignalP-TM (SIGNALP_GRAM_POSITIVE); SignalP-noTM (SIGNALP_GRAM_NEGATIVE); SignalP-noTM (SIGNALP_EUK); IPR023753 (SUPERFAMILY); SSF54373 (SUPERFAMILY)	T	449	0.97	4e-148	0.42	gi|3851524|AAC72747.1	1.85677	3.30108	3.98767	F	F
Pos|g12079.t1	0	scaffold_11:2248985-2251214	aryl-alcohol oxidase	aryl-alcohol oxidase	F:oxidoreductase activity, acting on CH-OH group of donors; F:flavin adenine dinucleotide binding; P:oxidation-reduction process	-	IPR007867 (PFAM); IPR012132 (PIRSF); IPR023753 (G3DSA:3.50.50.GENE3D); IPR000172 (PFAM); PTHR11552 (PANTHER); SignalP-noTM (SIGNALP_EUK); SignalP-TM (SIGNALP_GRAM_POSITIVE); SignalP-noTM (SIGNALP_GRAM_NEGATIVE); SSF54373 (SUPERFAMILY); IPR023753 (SUPERFAMILY)	T	449	0.97	4e-148	0.42	gi|3851524|AAC72747.1	1.57658	2.83989	4.32212	F	F
Pos|g1326.t1	1018923	scaffold_01:3439834-3442085	aryl-alcohol oxidase	GMC oxidoreductase	F:oxidoreductase activity, acting on CH-OH group of donors; F:flavin adenine dinucleotide binding; P:oxidation-reduction process	-	IPR007867 (PFAM); IPR023753 (G3DSA:3.50.50.GENE3D); IPR012132 (PIRSF); IPR000172 (PFAM); PTHR11552 (PANTHER); IPR000172 (PROSITE_PATTERNS); SignalP-noTM (SIGNALP_EUK); IPR023753 (SUPERFAMILY); SSF54373 (SUPERFAMILY)	T	429	0.97	2e-140	0.42	gi|3851524|AAC72747.1	66.8626	745.402	328.879	F	T
Pos|g287.t1	1031974	scaffold_01:804558-806913	aryl-alcohol oxidase	aryl-alcohol oxidase	F:oxidoreductase activity, acting on CH-OH group of donors; F:flavin adenine dinucleotide binding; P:oxidation-reduction process	-	IPR000172 (PFAM); IPR023753 (G3DSA:3.50.50.GENE3D); IPR012132 (PIRSF); IPR007867 (PFAM); PTHR11552 (PANTHER); IPR000172 (PROSITE_PATTERNS); SignalP-noTM (SIGNALP_EUK); SSF54373 (SUPERFAMILY); IPR023753 (SUPERFAMILY)	T	532	0.98	0	0.46	gi|3851524|AAC72747.1	1.63178	1.00718	1.30563	F	F
Pos|g289.t1	1098737	scaffold_01:811287-813616	aryl-alcohol oxidase	alcohol oxidase	F:oxidoreductase activity, acting on CH-OH group of donors; F:flavin adenine dinucleotide binding; P:oxidation-reduction process	-	IPR000172 (PFAM); IPR023753 (G3DSA:3.50.50.GENE3D); IPR007867 (PFAM); IPR012132 (PIRSF); PTHR11552 (PANTHER); IPR000172 (PROSITE_PATTERNS); IPR000172 (PROSITE_PATTERNS); SignalP-noTM (SIGNALP_EUK); SignalP-noTM (SIGNALP_GRAM_NEGATIVE); SignalP-TM (SIGNALP_GRAM_POSITIVE); IPR023753 (SUPERFAMILY); SSF54373 (SUPERFAMILY)	T	530	0.98	4e-180	0.47	gi|3851524|AAC72747.1	9.93483	8.91442	9.12383	F	F
Pos|g290.t1	1087553	scaffold_01:814623-816945	aryl-alcohol oxidase	aryl-alcohol oxidase	F:oxidoreductase activity, acting on CH-OH group of donors; F:flavin adenine dinucleotide binding; P:oxidation-reduction process	-	IPR012132 (PIRSF); IPR023753 (G3DSA:3.50.50.GENE3D); IPR007867 (PFAM); IPR000172 (PFAM); PTHR11552 (PANTHER); IPR000172 (PROSITE_PATTERNS); SignalP-noTM (SIGNALP_EUK); SSF54373 (SUPERFAMILY); IPR023753 (SUPERFAMILY)	T	485	0.94	2e-162	0.43	gi|3851524|AAC72747.1	6.33537	9.08075	11.8114	F	F
Pos|g292.t1	1098740	scaffold_01:818283-820609	aryl-alcohol oxidase	alcohol oxidase	F:oxidoreductase activity, acting on CH-OH group of donors; F:flavin adenine dinucleotide binding; P:oxidation-reduction process	-	IPR007867 (PFAM); IPR012132 (PIRSF); IPR000172 (PFAM); IPR023753 (G3DSA:3.50.50.GENE3D); PTHR11552 (PANTHER); IPR000172 (PROSITE_PATTERNS); SignalP-noTM (SIGNALP_EUK); SignalP-TM (SIGNALP_GRAM_POSITIVE); SignalP-noTM (SIGNALP_GRAM_NEGATIVE); SSF54373 (SUPERFAMILY); IPR023753 (SUPERFAMILY)	T	531	0.97	3e-180	0.47	gi|3851524|AAC72747.1	1.83097	3.08096	2.72546	F	F
Pos|g387.t1	1098824	scaffold_01:1089435-1091663	aryl-alcohol oxidase	GMC oxidoreductase	F:oxidoreductase activity, acting on CH-OH group of donors; F:flavin adenine dinucleotide binding; P:oxidation-reduction process	-	IPR007867 (PFAM); IPR012132 (PIRSF); IPR023753 (G3DSA:3.50.50.GENE3D); IPR000172 (PFAM); PTHR11552 (PANTHER); IPR000172 (PROSITE_PATTERNS); IPR000172 (PROSITE_PATTERNS); SSF54373 (SUPERFAMILY); IPR023753 (SUPERFAMILY)	F	491	0.97	4e-165	0.47	gi|3851524|AAC72747.1	0.384605	0.365185	0.392569	F	F
Pos|g394.t1	1098831	scaffold_01:1113095-1115361	aryl-alcohol oxidase	GMC oxidoreductase	F:oxidoreductase activity, acting on CH-OH group of donors; F:flavin adenine dinucleotide binding; P:oxidation-reduction process	-	IPR007867 (PFAM); IPR012132 (PIRSF); IPR000172 (PFAM); IPR023753 (G3DSA:3.50.50.GENE3D); PTHR11552 (PANTHER); IPR000172 (PROSITE_PATTERNS); IPR000172 (PROSITE_PATTERNS); SignalP-noTM (SIGNALP_EUK); SSF54373 (SUPERFAMILY); IPR023753 (SUPERFAMILY)	T	492	0.98	5e-165	0.46	gi|3851524|AAC72747.1	1.20604	1.23812	1.12212	F	F
Pos|g395.t1	1098832	scaffold_01:1117748-1119956	aryl-alcohol oxidase	GMC oxidoreductase	F:oxidoreductase activity, acting on CH-OH group of donors; F:flavin adenine dinucleotide binding; P:oxidation-reduction process	-	IPR000172 (PFAM); IPR007867 (PFAM); IPR023753 (G3DSA:3.50.50.GENE3D); IPR012132 (PIRSF); PTHR11552 (PANTHER); IPR000172 (PROSITE_PATTERNS); SignalP-noTM (SIGNALP_EUK); SSF54373 (SUPERFAMILY); IPR023753 (SUPERFAMILY)	T	424	0.95	7e-139	0.41	gi|3851524|AAC72747.1	19.5548	11.4372	6.28992	F	F
Pos|g4675.t1	50038	scaffold_04:893239-895666	aryl-alcohol oxidase	GMC oxidoreductase	F:oxidoreductase activity, acting on CH-OH group of donors; F:flavin adenine dinucleotide binding; P:oxidation-reduction process	-	IPR000172 (PFAM); IPR012132 (PIRSF); IPR023753 (G3DSA:3.50.50.GENE3D); IPR007867 (PFAM); PTHR11552 (PANTHER); IPR000172 (PROSITE_PATTERNS); SignalP-noTM (SIGNALP_EUK); SSF54373 (SUPERFAMILY); IPR023753 (SUPERFAMILY)	T	585	0.95	0	0.51	gi|6906855|AAF31169.1	3.53131	3.78323	3.80475	F	F
Pos|g513.t1	1032666	scaffold_01:1444373-1446663	aryl-alcohol oxidase	GMC oxidoreductase	F:oxidoreductase activity, acting on CH-OH group of donors; F:flavin adenine dinucleotide binding; P:oxidation-reduction process	-	IPR000172 (PFAM); IPR023753 (G3DSA:3.50.50.GENE3D); IPR012132 (PIRSF); PTHR11552 (PANTHER); SignalP-noTM (SIGNALP_EUK); SignalP-noTM (SIGNALP_GRAM_NEGATIVE); SignalP-TM (SIGNALP_GRAM_POSITIVE); IPR023753 (SUPERFAMILY)	T	355	0.95	5e-114	0.46	gi|3851524|AAC72747.1	0	0.0916171	0.0597148	F	F
Pos|g524.t1	1031724	scaffold_01:1469780-1472014	aryl-alcohol oxidase	GMC oxidoreductase	F:oxidoreductase activity, acting on CH-OH group of donors; F:flavin adenine dinucleotide binding; P:oxidation-reduction process	-	IPR007867 (PFAM); IPR023753 (G3DSA:3.50.50.GENE3D); IPR012132 (PIRSF); IPR000172 (PFAM); PTHR11552 (PANTHER); IPR000172 (PROSITE_PATTERNS); SignalP-TM (SIGNALP_GRAM_POSITIVE); SignalP-noTM (SIGNALP_EUK); IPR023753 (SUPERFAMILY); SSF54373 (SUPERFAMILY)	T	500	0.98	3e-168	0.46	gi|3851524|AAC72747.1	0.629987	5.22342	5.03323	F	T
Pos|g5644.t1	26200	scaffold_04:3230033-3232146	aryl-alcohol oxidase	GMC oxidoreductase	F:oxidoreductase activity, acting on CH-OH group of donors; F:flavin adenine dinucleotide binding; P:oxidation-reduction process	-	IPR007867 (PFAM); IPR023753 (G3DSA:3.50.50.GENE3D); IPR000172 (PFAM); PTHR11552 (PANTHER); IPR000172 (PROSITE_PATTERNS); SignalP-noTM (SIGNALP_EUK); SSF54373 (SUPERFAMILY); IPR023753 (SUPERFAMILY)	T	439	0.97	8e-145	0.46	gi|6906855|AAF31169.1	1.35227	5.14691	4.41149	F	T
Pos|g6611.t1	1112826	scaffold_05:2164191-2166416	aryl-alcohol oxidase	GMC oxidoreductase	F:oxidoreductase activity, acting on CH-OH group of donors; F:flavin adenine dinucleotide binding; P:oxidation-reduction process	-	IPR023753 (G3DSA:3.50.50.GENE3D); IPR012132 (PIRSF); IPR007867 (PFAM); IPR000172 (PFAM); PTHR11552 (PANTHER); IPR000172 (PROSITE_PATTERNS); IPR023753 (SUPERFAMILY); SSF54373 (SUPERFAMILY)	F	462	0.98	7e-154	0.43	gi|6906855|AAF31169.1	6.5886	10.7785	11.9556	F	F
Pos|g7192.t1	169195	scaffold_06:239844-242197	aryl-alcohol oxidase	GMC oxidoreductase	F:oxidoreductase activity, acting on CH-OH group of donors; F:flavin adenine dinucleotide binding; P:oxidation-reduction process	-	IPR012132 (PIRSF); IPR000172 (PFAM); IPR023753 (G3DSA:3.50.50.GENE3D); IPR007867 (PFAM); PTHR11552 (PANTHER); IPR000172 (PROSITE_PATTERNS); IPR000172 (PROSITE_PATTERNS); SignalP-noTM (SIGNALP_EUK); SSF54373 (SUPERFAMILY); IPR023753 (SUPERFAMILY)	T	729	0.98	0	0.59	gi|3851524|AAC72747.1	0.631103	0.327605	0.310646	F	F
Pos|g7198.t1	1043883	scaffold_06:252155-254431	aryl-alcohol oxidase	GMC oxidoreductase	F:oxidoreductase activity, acting on CH-OH group of donors; F:flavin adenine dinucleotide binding; P:oxidation-reduction process	-	IPR023753 (G3DSA:3.50.50.GENE3D); IPR012132 (PIRSF); IPR007867 (PFAM); IPR000172 (PFAM); PTHR11552 (PANTHER); IPR000172 (PROSITE_PATTERNS); SignalP-noTM (SIGNALP_EUK); SSF54373 (SUPERFAMILY); IPR023753 (SUPERFAMILY)	T	464	0.94	2e-154	0.44	gi|3851524|AAC72747.1	35.6307	98.0648	204.84	F	T
Pos|g7381.t1	1105437	scaffold_06:784789-787078	aryl-alcohol oxidase	aryl-alcohol oxidase	F:oxidoreductase activity, acting on CH-OH group of donors; F:flavin adenine dinucleotide binding; P:oxidation-reduction process	-	IPR000172 (PFAM); IPR012132 (PIRSF); IPR007867 (PFAM); IPR023753 (G3DSA:3.50.50.GENE3D); PTHR11552 (PANTHER); SignalP-TM (SIGNALP_GRAM_POSITIVE); SignalP-noTM (SIGNALP_EUK); SignalP-noTM (SIGNALP_GRAM_NEGATIVE); SSF54373 (SUPERFAMILY); IPR023753 (SUPERFAMILY)	T	459	0.99	6e-152	0.43	gi|6906855|AAF31169.1	12.9079	11.8293	15.1476	F	F
Pos|g9359.t1	1047273	scaffold_08:599014-601310	aryl-alcohol oxidase	aryl-alcohol oxidase	F:oxidoreductase activity, acting on CH-OH group of donors; F:flavin adenine dinucleotide binding; P:oxidation-reduction process	-	IPR012132 (PIRSF); IPR023753 (G3DSA:3.50.50.GENE3D); IPR000172 (PFAM); IPR007867 (PFAM); PTHR11552 (PANTHER); SignalP-noTM (SIGNALP_EUK); IPR023753 (SUPERFAMILY); SSF54373 (SUPERFAMILY)	T	456	0.97	7e-151	0.43	gi|3851524|AAC72747.1	5.2498	4.66263	5.11469	F	F
Pos|g9985.t1	1067653	scaffold_08:2179703-2182145	aryl-alcohol oxidase	GMC oxidoreductase	F:oxidoreductase activity, acting on CH-OH group of donors; F:flavin adenine dinucleotide binding; P:oxidation-reduction process	-	IPR000172 (PFAM); IPR023753 (G3DSA:3.50.50.GENE3D); IPR012132 (PIRSF); IPR007867 (PFAM); PTHR11552 (PANTHER); IPR000172 (PROSITE_PATTERNS); SignalP-noTM (SIGNALP_GRAM_NEGATIVE); SignalP-TM (SIGNALP_GRAM_POSITIVE); SignalP-noTM (SIGNALP_EUK); SSF54373 (SUPERFAMILY); IPR023753 (SUPERFAMILY)	T	1187	1	0	0.98	gi|3851524|AAC72747.1	4.32258	4.60472	7.91047	F	F
AA4 Vannilyl-alcohol oxidase
Gtr|g2898.t1	82071	scaffold_00019:537-2479	vanillyl-alcohol oxidase	vanillyl-alcohol oxidase	F:oxidoreductase activity, acting on CH-OH group of donors; F:flavin adenine dinucleotide binding; P:oxidation-reduction process	-	IPR016171 (G3DSA:1.10.45.GENE3D); IPR016167 (G3DSA:3.30.43.GENE3D); IPR006094 (PFAM); IPR016169 (G3DSA:3.30.465.GENE3D); IPR016170 (G3DSA:3.40.462.GENE3D); IPR004113 (PFAM); PTHR11748 (PANTHER); PTHR11748:SF92 (PANTHER); IPR016166 (PROSITE_PROFILES); IPR016166 (SUPERFAMILY); IPR016164 (SUPERFAMILY)	F	515	0.88	3e-174	0.46	gi|3024813|P56216.1	23.8152	35.3543	38.5956	F	F
Gtr|g6968.t1	58830	scaffold_00004:2085777-2087688	vanillyl-alcohol oxidase	vanillyl-alcohol oxidase	F:oxidoreductase activity, acting on CH-OH group of donors; F:flavin adenine dinucleotide binding; P:oxidation-reduction process	-	IPR016169 (G3DSA:3.30.465.GENE3D); IPR016171 (G3DSA:1.10.45.GENE3D); IPR004113 (PFAM); IPR016170 (G3DSA:3.40.462.GENE3D); IPR016167 (G3DSA:3.30.43.GENE3D); IPR006094 (PFAM); PTHR11748:SF92 (PANTHER); PTHR11748 (PANTHER); IPR016166 (PROSITE_PROFILES); IPR016166 (SUPERFAMILY); IPR016164 (SUPERFAMILY)	F	510	0.89	1e-172	0.45	gi|3024813|P56216.1	193.601	108.284	50.0658	F	F
Gtr|g9366.t1	43196	scaffold_00008:486881-489422	vanillyl-alcohol oxidase	vanillyl-alcohol oxidase	F:oxidoreductase activity, acting on CH-OH group of donors; F:flavin adenine dinucleotide binding; P:oxidation-reduction process	-	IPR016170 (G3DSA:3.40.462.GENE3D); IPR016169 (G3DSA:3.30.465.GENE3D); IPR016167 (G3DSA:3.30.43.GENE3D); IPR004113 (PFAM); IPR016171 (G3DSA:1.10.45.GENE3D); IPR006094 (PFAM); PTHR11748:SF35 (PANTHER); PTHR11748 (PANTHER); IPR016166 (PROSITE_PROFILES); IPR016164 (SUPERFAMILY); IPR016166 (SUPERFAMILY)	F	511	0.88	5e-173	0.45	gi|3024813|P56216.1	85.5269	53.7916	20.7586	T	F
AA5 Copper radical oxidase
Ppl|g9688.t1	1065724	scaffold_5:1319045-1320166	copper radical oxidase	copper radical oxidase	0	-	IPR013994 (SMART); IPR002889 (PFAM); PTHR19297 (PANTHER); PTHR19297:SF94 (PANTHER); IPR002889 (PROSITE_PROFILES); IPR002889 (PROSITE_PROFILES); SignalP-TM (SIGNALP_GRAM_POSITIVE); SignalP-noTM (SIGNALP_EUK); SignalP-noTM (SIGNALP_GRAM_NEGATIVE)	T	304	0.88	1e-55	0.5	gi|89113933|ABD61576.1	10.7428	3.53045	4.76807	F	F
Ppl|g9691.t1		scaffold_5:1329005-1330116	copper radical oxidase	copper radical oxidase	0	-	IPR013994 (SMART); IPR002889 (PFAM); PTHR19297:SF94 (PANTHER); PTHR19297 (PANTHER); IPR002889 (PROSITE_PROFILES); IPR002889 (PROSITE_PROFILES); SignalP-TM (SIGNALP_GRAM_POSITIVE); SignalP-noTM (SIGNALP_GRAM_NEGATIVE); SignalP-noTM (SIGNALP_EUK)	T	417	0.98	2e-51	0.49	gi|89113933|ABD61576.1	11.3694	4.09538	4.29225	F	F
Ppl|g10615.t1	1046361	scaffold_6:1788298-1792507	copper radical oxidase	Copper radical oxidase	0	-	IPR013994 (SMART); IPR015202 (PFAM); IPR015916 (G3DSA:2.130.10.GENE3D); IPR013783 (G3DSA:2.60.40.GENE3D); IPR009880 (PFAM); IPR002889 (PFAM); PTHR32208 (PANTHER); PTHR32208:SF9 (PANTHER); IPR002889 (PROSITE_PROFILES); IPR002889 (PROSITE_PROFILES); IPR002889 (PROSITE_PROFILES); IPR002889 (PROSITE_PROFILES); SignalP-noTM (SIGNALP_EUK); SignalP-TM (SIGNALP_GRAM_POSITIVE); SignalP-noTM (SIGNALP_GRAM_…	T	1392	0.96	0	0.68	gi|89113933|ABD61576.1	4.8069	3.9731	4.65404	F	F
Ppl|g11121.t1	1143599	scaffold_7:994362-996971	copper radical oxidase	glyoxal oxidase	C:integral component of membrane	-	IPR015202 (PFAM); IPR013783 (G3DSA:2.60.40.GENE3D); IPR015916 (G3DSA:2.130.10.GENE3D); IPR009880 (PFAM); PTHR32208 (PANTHER); PTHR32208 (PANTHER); PTHR32208:SF21 (PANTHER); PTHR32208:SF21 (PANTHER); SignalP-noTM (SIGNALP_GRAM_NEGATIVE); SignalP-noTM (SIGNALP_EUK); SignalP-TM (SIGNALP_GRAM_POSITIVE); IPR014756 (SUPERFAMILY); IPR011043 (SUPERFAMILY)	T	853	0.77	0	0.66	gi|89113927|ABD61573.1	310.582	360.814	339.495	F	F
Ppl|g8127.t1	1054201	scaffold_3:2546431-2548915	copper radical oxidase	copper radical oxidase	C:integral component of membrane	-	IPR009880 (PFAM); IPR015916 (G3DSA:2.130.10.GENE3D); IPR015202 (PFAM); IPR013783 (G3DSA:2.60.40.GENE3D); PTHR32208 (PANTHER); PTHR32208:SF20 (PANTHER); SignalP-noTM (SIGNALP_EUK); SignalP-TM (SIGNALP_GRAM_POSITIVE); SignalP-noTM (SIGNALP_GRAM_NEGATIVE); IPR011043 (SUPERFAMILY); IPR014756 (SUPERFAMILY)	T	960	0.95	0	0.63	gi|89113935|ABD61577.1	0.714546	0.299181	0.20301	F	F
Gtr|g1962.t1	65654	scaffold_00015:231002-233313	copper radical oxidase	glyoxal oxidase	C:integral component of membrane; C:transcription factor TFIIA complex; P:transcription initiation from RNA polymerase II promoter	-	IPR013783 (G3DSA:2.60.40.GENE3D); IPR015916 (G3DSA:2.130.10.GENE3D); IPR015202 (PFAM); IPR009880 (PFAM); PTHR32208 (PANTHER); PTHR32208:SF21 (PANTHER); PTHR32208 (PANTHER); PTHR32208:SF21 (PANTHER); PTHR32208:SF21 (PANTHER); SignalP-TM (SIGNALP_GRAM_POSITIVE); SignalP-noTM (SIGNALP_EUK); SignalP-noTM (SIGNALP_GRAM_NEGATIVE); IPR014756 (SUPERFAMILY); IPR011043 (SUPERFAMILY)	T	865	0.9	0	0.71	gi|89113927|ABD61573.1	499.718	729.878	812.977	F	F
Gtr|g5486.t1	35436	scaffold_00003:987538-989987	copper radical oxidase	copper radical oxidase	C:integral component of membrane	-	IPR013783 (G3DSA:2.60.40.GENE3D); IPR009880 (PFAM); IPR015916 (G3DSA:2.130.10.GENE3D); IPR015202 (PFAM); PTHR32208 (PANTHER); PTHR32208:SF20 (PANTHER); SignalP-TM (SIGNALP_GRAM_POSITIVE); SignalP-noTM (SIGNALP_EUK); IPR014756 (SUPERFAMILY); IPR011043 (SUPERFAMILY)	T	1081	0.98	0	0.68	gi|89113935|ABD61577.1	0.790633	0.476947	0.642252	F	F
Tve|g14379.t1	130016	scaffold_9:2330119-2332432	Copper radical oxidase	glyoxal oxidase	C:integral component of membrane	-	IPR015202 (PFAM); IPR009880 (PFAM); IPR013783 (G3DSA:2.60.40.GENE3D); IPR015916 (G3DSA:2.130.10.GENE3D); PTHR32208 (PANTHER); PTHR32208 (PANTHER); PTHR32208:SF21 (PANTHER); SignalP-noTM (SIGNALP_GRAM_NEGATIVE); SignalP-TM (SIGNALP_GRAM_POSITIVE); SignalP-noTM (SIGNALP_EUK); IPR011043 (SUPERFAMILY); IPR014756 (SUPERFAMILY)	T	780	0.92	0	0.66	gi|89113927|ABD61573.1	1003.93	500.375	444.935	F	F
Tve|g1775.t1	130750	scaffold_10:42449-44274	Copper radical oxidase	glyoxal oxidase precursor	0	-	IPR015916 (G3DSA:2.130.10.GENE3D); IPR015202 (PFAM); IPR009880 (PFAM); IPR013783 (G3DSA:2.60.40.GENE3D); PTHR32208:SF20 (PANTHER); PTHR32208 (PANTHER); SignalP-TM (SIGNALP_EUK); SignalP-TM (SIGNALP_GRAM_POSITIVE); IPR011043 (SUPERFAMILY); IPR014756 (SUPERFAMILY)	T	788	0.96	0	0.73	gi|662242377|BAP15712.1	4.60755	200.712	33.5739	F	F
Tve|g4654.t1	61229	scaffold_13:1757277-1761731	Copper radical oxidase	Copper radical oxidase	0	-	IPR013994 (SMART); IPR009880 (PFAM); IPR002889 (PFAM); IPR013783 (G3DSA:2.60.40.GENE3D); IPR015202 (PFAM); IPR015916 (G3DSA:2.130.10.GENE3D); PTHR32208:SF9 (PANTHER); PTHR32208 (PANTHER); IPR002889 (PROSITE_PROFILES); IPR002889 (PROSITE_PROFILES); IPR002889 (PROSITE_PROFILES); IPR002889 (PROSITE_PROFILES); SignalP-noTM (SIGNALP_GRAM_NEGATIVE); SignalP-noTM (SIGNALP_EUK); SignalP-TM (SIGNALP_GRAM_…	T	1380	0.97	0	0.68	gi|89113933|ABD61576.1	6.50893	38.8014	352.198	F	T
Tve|g6926.t1	62839	scaffold_2:2580056-2582621	Copper radical oxidase	glyoxal oxidase	0	-	IPR015916 (G3DSA:2.130.10.GENE3D); IPR009880 (PFAM); IPR013783 (G3DSA:2.60.40.GENE3D); IPR015202 (PFAM); PTHR32208 (PANTHER); PTHR32208:SF24 (PANTHER); SignalP-TM (SIGNALP_GRAM_POSITIVE); SignalP-noTM (SIGNALP_EUK); SignalP-noTM (SIGNALP_GRAM_NEGATIVE); IPR011043 (SUPERFAMILY); IPR014756 (SUPERFAMILY)	T	645	0.86	0	0.62	gi|89113925|ABD61572.1	15.9332	42.2029	11.8616	F	F
Tve|g7373.t1	116129	scaffold_3:3891-5719	Copper radical oxidase	glyoxal oxidase precursor	0	-	IPR013783 (G3DSA:2.60.40.GENE3D); IPR015916 (G3DSA:2.130.10.GENE3D); IPR009880 (PFAM); IPR015202 (PFAM); PTHR32208:SF20 (PANTHER); PTHR32208 (PANTHER); SignalP-TM (SIGNALP_GRAM_POSITIVE); SignalP-TM (SIGNALP_EUK); IPR011043 (SUPERFAMILY); IPR014756 (SUPERFAMILY)	T	783	0.96	0	0.72	gi|662242377|BAP15712.1	12.4212	638.459	169.001	F	T
Tve|g7387.t1	43972	scaffold_3:41160-41906	Copper radical oxidase	WSC-domain-containing	P:carbohydrate metabolic process; F:hydrolase activity, hydrolyzing O-glycosyl compounds; C:extracellular region; F:cellulose binding	-	IPR013994 (SMART); IPR002889 (PFAM); PTHR19297 (PANTHER); IPR002889 (PROSITE_PROFILES); IPR002889 (PROSITE_PROFILES); PS51257 (PROSITE_PROFILES); SignalP-noTM (SIGNALP_EUK); SignalP-TM (SIGNALP_GRAM_POSITIVE)	T	327	0.93	4e-26	0.32	gi|89113933|ABD61576.1	23.6317	87.7744	460.336	F	T
Tve|g7411.t1	115556	scaffold_3:143528-145368	Copper radical oxidase	glyoxal oxidase precursor	0	-	IPR015916 (G3DSA:2.130.10.GENE3D); IPR009880 (PFAM); IPR015202 (PFAM); IPR013783 (G3DSA:2.60.40.GENE3D); PTHR32208 (PANTHER); PTHR32208:SF20 (PANTHER); SignalP-noTM (SIGNALP_EUK); SignalP-TM (SIGNALP_GRAM_POSITIVE); SignalP-TM (SIGNALP_GRAM_NEGATIVE); IPR011043 (SUPERFAMILY); IPR014756 (SUPERFAMILY)	T	791	0.95	0	0.73	gi|662242377|BAP15712.1	24.833	27.5899	20.0321	F	F
Tve|g7417.t1	118266	scaffold_3:155963-157812	Copper radical oxidase	glyoxal oxidase precursor	0	-	IPR009880 (PFAM); IPR015202 (PFAM); IPR013783 (G3DSA:2.60.40.GENE3D); IPR015916 (G3DSA:2.130.10.GENE3D); PTHR32208 (PANTHER); PTHR32208:SF20 (PANTHER); SignalP-noTM (SIGNALP_GRAM_NEGATIVE); SignalP-TM (SIGNALP_GRAM_POSITIVE); SignalP-noTM (SIGNALP_EUK); IPR014756 (SUPERFAMILY); IPR011043 (SUPERFAMILY)	T	797	0.95	0	0.75	gi|662242377|BAP15712.1	37.1142	1027.16	689.899	F	T
Tve|g7422.t1	117805	scaffold_3:170335-172183	Copper radical oxidase	glyoxal oxidase precursor	0	-	IPR013783 (G3DSA:2.60.40.GENE3D); IPR009880 (PFAM); IPR015916 (G3DSA:2.130.10.GENE3D); IPR015202 (PFAM); PTHR32208:SF20 (PANTHER); PTHR32208 (PANTHER); SignalP-TM (SIGNALP_GRAM_POSITIVE); SignalP-noTM (SIGNALP_GRAM_NEGATIVE); SignalP-noTM (SIGNALP_EUK); IPR014756 (SUPERFAMILY); IPR011043 (SUPERFAMILY)	T	780	0.96	0	0.74	gi|662242377|BAP15712.1	10.509	40.4944	103.224	F	T
Tve|g7560.t1	80160	scaffold_3:523271-524041	Copper radical oxidase	galactose oxidase	P:carbohydrate metabolic process; F:hydrolase activity, hydrolyzing O-glycosyl compounds; C:extracellular region; F:cellulose binding	-	IPR013994 (SMART); IPR002889 (PFAM); PTHR19297 (PANTHER); IPR002889 (PROSITE_PROFILES); IPR002889 (PROSITE_PROFILES); SignalP-noTM (SIGNALP_EUK); SignalP-noTM (SIGNALP_GRAM_NEGATIVE)	T	241	0.89	1e-28	0.32	gi|89113933|ABD61576.1	2.68902	3.75288	2.50903	F	F
Tve|g8914.t1	45420	scaffold_4:540940-543397	Copper radical oxidase	copper radical oxidase	C:integral component of membrane	-	IPR013783 (G3DSA:2.60.40.GENE3D); IPR009880 (PFAM); IPR015202 (PFAM); IPR015916 (G3DSA:2.130.10.GENE3D); PTHR32208 (PANTHER); PTHR32208:SF20 (PANTHER); PS51257 (PROSITE_PROFILES); SignalP-noTM (SIGNALP_GRAM_NEGATIVE); SignalP-TM (SIGNALP_GRAM_POSITIVE); SignalP-noTM (SIGNALP_EUK); IPR014756 (SUPERFAMILY); IPR011043 (SUPERFAMILY)	T	1001	1	0	0.69	gi|89113935|ABD61577.1	2.82842	2.42891	1.25327	F	F
Tve|g1883.t1	73853	scaffold_10:384490-387298	WSC-domain-containing	WSC-domain-containing	F:transferase activity, transferring glycosyl groups; P:metabolic process; F:transferase activity	-	IPR013994 (SMART); IPR002889 (PFAM); IPR018535 (PFAM); PTHR32208:SF23 (PANTHER); PTHR32208 (PANTHER); IPR002889 (PROSITE_PROFILES); IPR002889 (PROSITE_PROFILES); IPR002889 (PROSITE_PROFILES); SignalP-noTM (SIGNALP_EUK); SignalP-TM (SIGNALP_GRAM_POSITIVE); SignalP-noTM (SIGNALP_GRAM_NEGATIVE)	T	387	0.55	5e-39	0.29	gi|89113931|ABD61575	83.414	130.795	146.031	F	F
Tve|g1879.t1	73850	scaffold_10:370335-372426	WSC-domain-containing	WSC-domain-containing	F:transferase activity, transferring glycosyl groups; P:metabolic process; F:transferase activity	-	IPR013994 (SMART); IPR002889 (PFAM); IPR018535 (PFAM); PTHR32208 (PANTHER); PTHR32208:SF23 (PANTHER); IPR002889 (PROSITE_PROFILES); SignalP-TM (SIGNALP_EUK)	T	280	0.28	3e-12	0.42	gi|89113933|ABD61576	4.14118	17.9993	9.54487	F	T
Tve|g7405.t1	63062	scaffold_3:125573-127902	carbohydrate-binding module family 1	carbohydrate-binding module family 1	P:carbohydrate metabolic process; C:extracellular region; F:hydrolase activity, hydrolyzing O-glycosyl compounds; F:cellulose binding	-	IPR013994 (SMART); IPR000254 (SMART); IPR002889 (PFAM); IPR000254 (PFAM); IPR018535 (PFAM); PTHR32208 (PANTHER); PTHR32208:SF23 (PANTHER); IPR000254 (PROSITE_PATTERNS); IPR000254 (PRODOM); IPR002889 (PROSITE_PROFILES); IPR000254 (PROSITE_PROFILES); SignalP-noTM (SIGNALP_EUK); SignalP-noTM (SIGNALP_GRAM_NEGATIVE); IPR000254 (SUPERFAMILY)	T	156	0.39	1e-37	0.33	gi|1002213684|KXT08922	3.13314	3.52096	2.26311	F	F
Pos|g11512.t1	1109334	scaffold_11:517609-519987	copper radical oxidase	copper radical oxidase	0	-	IPR013783 (G3DSA:2.60.40.GENE3D); IPR015916 (G3DSA:2.130.10.GENE3D); IPR009880 (PFAM); IPR015202 (PFAM); PTHR32208 (PANTHER); PTHR32208:SF20 (PANTHER); SignalP-TM (SIGNALP_GRAM_POSITIVE); SignalP-noTM (SIGNALP_GRAM_NEGATIVE); SignalP-noTM (SIGNALP_EUK); IPR011043 (SUPERFAMILY); IPR014756 (SUPERFAMILY)	T	561	0.93	0	0.5	gi|89113935|ABD61577.1	33.3403	124.375	322.54	F	T
Pos|g11513.t1	1109335	scaffold_11:520728-523195	copper radical oxidase	copper radical oxidase	0	-	IPR009880 (PFAM); IPR013783 (G3DSA:2.60.40.GENE3D); IPR015202 (PFAM); IPR015916 (G3DSA:2.130.10.GENE3D); PTHR32208 (PANTHER); PTHR32208:SF20 (PANTHER); SignalP-TM (SIGNALP_GRAM_POSITIVE); SignalP-noTM (SIGNALP_EUK); SignalP-noTM (SIGNALP_GRAM_NEGATIVE); IPR014756 (SUPERFAMILY); IPR011043 (SUPERFAMILY)	T	570	0.91	0	0.51	gi|89113935|ABD61577.1	347.296	6.187	4.36261	T	F
Pos|g11516.t1	1109338	scaffold_11:528795-531306	copper radical oxidase	copper radical oxidase	0	-	IPR013783 (G3DSA:2.60.40.GENE3D); IPR015916 (G3DSA:2.130.10.GENE3D); IPR015202 (PFAM); IPR009880 (PFAM); PTHR32208:SF20 (PANTHER); PTHR32208 (PANTHER); SignalP-noTM (SIGNALP_EUK); IPR011043 (SUPERFAMILY); IPR014756 (SUPERFAMILY)	T	555	0.94	0	0.5	gi|89113935|ABD61577.1	104.186	1999.57	5435.4	F	T
Pos|g11572.t1	1068680	scaffold_11:694457-696841	copper radical oxidase	copper radical oxidase	0	-	IPR013783 (G3DSA:2.60.40.GENE3D); IPR009880 (PFAM); IPR015916 (G3DSA:2.130.10.GENE3D); IPR015202 (PFAM); PTHR32208 (PANTHER); PTHR32208:SF20 (PANTHER); SignalP-noTM (SIGNALP_EUK); IPR014756 (SUPERFAMILY); IPR011043 (SUPERFAMILY)	T	548	0.89	0	0.5	gi|89113935|ABD61577.1	3.2788	6.47337	10.0663	F	F
Pos|g11922.t1	1114640	scaffold_11:1813402-1817538	copper radical oxidase	copper radical oxidase	0	-	IPR013994 (SMART); IPR009880 (PFAM); IPR015916 (G3DSA:2.130.10.GENE3D); IPR013783 (G3DSA:2.60.40.GENE3D); IPR015202 (PFAM); IPR002889 (PFAM); PTHR32208 (PANTHER); PTHR32208:SF9 (PANTHER); IPR002889 (PROSITE_PROFILES); IPR002889 (PROSITE_PROFILES); IPR002889 (PROSITE_PROFILES); IPR002889 (PROSITE_PROFILES); SignalP-noTM (SIGNALP_GRAM_NEGATIVE); SignalP-noTM (SIGNALP_EUK); SignalP-TM (SIGNALP_GRAM_…	T	1333	0.99	0	0.63	gi|89113933|ABD61576.1	11.2716	28.3666	11.9857	F	F
Pos|g1735.t1	1031730	scaffold_01:4531911-4533587	copper radical oxidase	copper radical oxidase	0	-	IPR013994 (SMART); IPR002889 (PFAM); PTHR19297 (PANTHER); IPR002889 (PROSITE_PROFILES); IPR002889 (PROSITE_PROFILES); SignalP-noTM (SIGNALP_EUK); SignalP-TM (SIGNALP_GRAM_POSITIVE); SignalP-noTM (SIGNALP_GRAM_NEGATIVE)	T	281	0.61	2e-42	0.35	gi|89113931|ABD61575.1	23.8615	35.9181	14.526	F	F
Pos|g2669.t1	1081617	scaffold_03:100256-103656	copper radical oxidase	copper radical oxidase	0	-	IPR013994 (SMART); IPR009880 (PFAM); IPR015202 (PFAM); IPR002889 (PFAM); IPR015916 (G3DSA:2.130.10.GENE3D); IPR013783 (G3DSA:2.60.40.GENE3D); PTHR32208:SF9 (PANTHER); PTHR32208 (PANTHER); IPR002889 (PROSITE_PROFILES); IPR002889 (PROSITE_PROFILES); SignalP-noTM (SIGNALP_EUK); SignalP-TM (SIGNALP_GRAM_POSITIVE); IPR011043 (SUPERFAMILY); IPR014756 (SUPERFAMILY)	T	1334	0.94	0	0.62	gi|89113933|ABD61576.1	4.05184	4.41521	4.53935	F	F
Pos|g4619.t1	1038306	scaffold_04:742036-744849	copper radical oxidase	copper radical oxidase	0	-	IPR009880 (PFAM); IPR015916 (G3DSA:2.130.10.GENE3D); IPR013783 (G3DSA:2.60.40.GENE3D); IPR015202 (PFAM); PTHR32208:SF20 (PANTHER); PTHR32208 (PANTHER); IPR011043 (SUPERFAMILY); IPR014756 (SUPERFAMILY)	F	600	0.83	0	0.53	gi|89113935|ABD61577.1	7.80645	6.37727	7.39277	F	F
Pos|g5510.t1	1024874	scaffold_04:2878695-2880220	copper radical oxidase	copper radical oxidase	0	-	IPR013994 (SMART); IPR002889 (PFAM); PTHR19297:SF94 (PANTHER); PTHR19297 (PANTHER); IPR002889 (PROSITE_PROFILES); IPR002889 (PROSITE_PROFILES); SignalP-noTM (SIGNALP_EUK); SignalP-noTM (SIGNALP_GRAM_NEGATIVE)	T	493	0.74	3e-56	0.36	gi|89113931|ABD61575.1	6.09016	4.42365	3.66236	F	F
Pos|g6138.t1	28718	scaffold_05:1031429-1034018	copper radical oxidase	copper radical oxidase	0	-	IPR015202 (PFAM); IPR013783 (G3DSA:2.60.40.GENE3D); IPR009880 (PFAM); IPR015916 (G3DSA:2.130.10.GENE3D); PTHR32208 (PANTHER); PTHR32208:SF24 (PANTHER); PTHR32208 (PANTHER); PTHR32208:SF24 (PANTHER); IPR011043 (SUPERFAMILY); IPR014756 (SUPERFAMILY)	F	744	0.95	0	0.59	gi|89113925|ABD61572.1	38.3312	49.4499	52.5698	F	F
Pos|g7834.t1	1093866	scaffold_06:2039251-2044422	copper radical oxidase	copper radical oxidase	0	-	IPR013994 (SMART); IPR009880 (PFAM); IPR015202 (PFAM); IPR002889 (PFAM); IPR015916 (G3DSA:2.130.10.GENE3D); IPR013783 (G3DSA:2.60.40.GENE3D); PTHR32208 (PANTHER); PTHR32208:SF9 (PANTHER); IPR002889 (PROSITE_PROFILES); IPR002889 (PROSITE_PROFILES); IPR002889 (PROSITE_PROFILES); IPR002889 (PROSITE_PROFILES); IPR002889 (PROSITE_PROFILES); IPR002889 (PROSITE_PROFILES); IPR002889 (PROSITE_PROFILES); S…	T	1295	0.94	0	0.54	gi|89113933|ABD61576.1	10.6146	16.5297	22.7573	F	F
Pos|g964.t1	152955	scaffold_01:2561694-2564088	copper radical oxidase	copper radical oxidase	C:membrane	-	IPR013783 (G3DSA:2.60.40.GENE3D); IPR015916 (G3DSA:2.130.10.GENE3D); IPR015202 (PFAM); IPR009880 (PFAM); PTHR32208 (PANTHER); PTHR32208:SF20 (PANTHER); SignalP-TM (SIGNALP_GRAM_POSITIVE); SignalP-noTM (SIGNALP_GRAM_NEGATIVE); SignalP-noTM (SIGNALP_EUK); IPR014756 (SUPERFAMILY); IPR011043 (SUPERFAMILY)	T	898	0.98	0	0.57	gi|89113935|ABD61577.1	0.287535	0.489406	0.608739	F	F
Pos|g10743.t1	1108603	scaffold_09:1774827-1776671	copper radical oxidase	glyoxal oxidase precursor	0	-	IPR013783 (G3DSA:2.60.40.GENE3D); IPR015916 (G3DSA:2.130.10.GENE3D); IPR015202 (PFAM); IPR009880 (PFAM); PTHR32208 (PANTHER); PTHR32208:SF20 (PANTHER); SignalP-noTM (SIGNALP_GRAM_NEGATIVE); SignalP-noTM (SIGNALP_EUK); SignalP-TM (SIGNALP_GRAM_POSITIVE); IPR014756 (SUPERFAMILY); IPR011043 (SUPERFAMILY)	T	694	0.95	0	0.7	gi|662242377|BAP15712.1	23.8152	546.493	449.001	F	T
Pos|g10768.t1		scaffold_09:1833066-1833618	copper radical oxidase	glyoxal oxidase precursor	0	-	IPR013783 (G3DSA:2.60.40.GENE3D); IPR015916 (G3DSA:2.130.10.GENE3D); IPR015202 (PFAM); PTHR32208:SF21 (PANTHER); PTHR32208 (PANTHER); IPR014756 (SUPERFAMILY)	F	171	0.79	4e-48	0.62	gi|399595|AAA33747.1	9.42416	132.09	115.517	F	T
Pos|g10769.t1		scaffold_09:1833696-1834825	copper radical oxidase	glyoxal oxidase precursor	0	-	IPR015916 (G3DSA:2.130.10.GENE3D); IPR009880 (PFAM); PTHR32208 (PANTHER); PTHR32208:SF20 (PANTHER); IPR011043 (SUPERFAMILY)	F	349	0.95	8e-115	0.63	gi|399595|AAA33747.1	7.54181	187.895	159.922	F	T
Pos|g10989.t1	1090764	scaffold_10:595379-597611	copper radical oxidase	glyoxal oxidase	C:integral component of membrane	-	IPR015916 (G3DSA:2.130.10.GENE3D); IPR013783 (G3DSA:2.60.40.GENE3D); IPR015202 (PFAM); IPR009880 (PFAM); PTHR32208:SF21 (PANTHER); PTHR32208:SF21 (PANTHER); PTHR32208 (PANTHER); PTHR32208:SF21 (PANTHER); PTHR32208 (PANTHER); SignalP-TM (SIGNALP_GRAM_POSITIVE); SignalP-noTM (SIGNALP_GRAM_NEGATIVE); SignalP-noTM (SIGNALP_EUK); IPR011043 (SUPERFAMILY); IPR014756 (SUPERFAMILY)	T	276	0.84	2e-83	0.33	gi|74627158|Q01772.1	489.458	221.696	398.492	F	F
Pos|g10990.t1	1079389	scaffold_10:598737-601214	copper radical oxidase	glyoxal oxidase	C:integral component of membrane	-	IPR015916 (G3DSA:2.130.10.GENE3D); IPR015202 (PFAM); IPR009880 (PFAM); IPR013783 (G3DSA:2.60.40.GENE3D); PTHR32208:SF21 (PANTHER); PTHR32208:SF21 (PANTHER); PTHR32208 (PANTHER); PTHR32208 (PANTHER); PTHR32208 (PANTHER); SignalP-noTM (SIGNALP_EUK); IPR011043 (SUPERFAMILY); IPR014756 (SUPERFAMILY)	T	801	0.77	0	0.66	gi|89113927|ABD61573.1	37.6096	31.1258	39.8784	F	F
Pos|g6556.t1	1065295	scaffold_05:2038372-2040224	copper radical oxidase	glyoxal oxidase precursor	0	-	IPR015916 (G3DSA:2.130.10.GENE3D); IPR013783 (G3DSA:2.60.40.GENE3D); IPR015202 (PFAM); IPR009880 (PFAM); PTHR32208:SF20 (PANTHER); PTHR32208 (PANTHER); SignalP-noTM (SIGNALP_GRAM_NEGATIVE); SignalP-noTM (SIGNALP_EUK); IPR011043 (SUPERFAMILY); IPR014756 (SUPERFAMILY)	T	807	0.98	0	0.71	gi|662242377|BAP15712.1	43.5212	39.5096	219.741	F	T
Pos|g9366.t1	1078518	scaffold_08:614836-616648	copper radical oxidase	glyoxal oxidase precursor	0	-	IPR009880 (PFAM); IPR013783 (G3DSA:2.60.40.GENE3D); IPR015916 (G3DSA:2.130.10.GENE3D); IPR015202 (PFAM); PTHR32208 (PANTHER); PTHR32208:SF20 (PANTHER); SignalP-noTM (SIGNALP_GRAM_NEGATIVE); SignalP-noTM (SIGNALP_EUK); SignalP-TM (SIGNALP_GRAM_POSITIVE); IPR014756 (SUPERFAMILY); IPR011043 (SUPERFAMILY)	T	729	0.97	0	0.7	gi|662242377|BAP15712.1	77.9559	2681.81	6843.99	F	T
Pos|g2858.t1	25272	scaffold_03:795041-795644	copper radical oxidase	fungistatic metabolite	0	-	IPR013994 (SMART); IPR002889 (PFAM); PTHR19297 (PANTHER); IPR002889 (PROSITE_PROFILES); IPR002889 (PROSITE_PROFILES); SignalP-noTM (SIGNALP_EUK)	T	377	0.91	8e-30	0.41	gi|89113931|ABD61575.1	0.720655	1.69406	1.65653	F	F
AA6 Benzoquinone reductase
Ppl|g9548.t1	1039514	scaffold_5:928441-929341	benzoquinone reductase	benzoquinone reductase	F:FMN binding; P:negative regulation of transcription, DNA-templated; F:oxidoreductase activity; P:oxidation-reduction process	-	IPR029039 (G3DSA:3.40.50.GENE3D); IPR005025 (PFAM); IPR010089 (TIGRFAM); PTHR30546 (PANTHER); IPR008254 (PROSITE_PROFILES); IPR029039 (SUPERFAMILY)	F	309	0.79	2e-104	0.72	gi|4454993|AAD21025.1	141.601	12.626	22.5735	T	F
Gtr|g3247.t1	82342	scaffold_00021:199543-200396	benzoquinone reductase	benzoquinone reductase	F:FMN binding; P:negative regulation of transcription, DNA-templated; F:oxidoreductase activity	-	IPR010089 (TIGRFAM); IPR005025 (PFAM); IPR029039 (G3DSA:3.40.50.GENE3D); PTHR30546 (PANTHER); IPR008254 (PROSITE_PROFILES); IPR029039 (SUPERFAMILY)	F	410	1	3e-144	0.98	gi|33668037|AAQ24588.1	1813.07	2268.6	1294.98	F	F
Gtr|g3253.t1	66940	scaffold_00021:228796-229684	benzoquinone reductase	NADH-quinone oxidoreductase	F:FMN binding; P:negative regulation of transcription, DNA-templated; F:oxidoreductase activity	-	IPR029039 (G3DSA:3.40.50.GENE3D); IPR005025 (PFAM); IPR010089 (TIGRFAM); PTHR30546 (PANTHER); IPR008254 (PROSITE_PROFILES); IPR010089 (HAMAP); IPR029039 (SUPERFAMILY)	F	350	1	1e-120	0.82	gi|33668045|AAQ24592.1	69.641	50.6531	41.5585	F	F
Gtr|g3254.t1	101783	scaffold_00021:231848-232759	benzoquinone reductase	NADH-quinone oxidoreductase	F:FMN binding; P:negative regulation of transcription, DNA-templated; F:oxidoreductase activity	-	IPR005025 (PFAM); IPR029039 (G3DSA:3.40.50.GENE3D); IPR010089 (TIGRFAM); PTHR30546 (PANTHER); IPR008254 (PROSITE_PROFILES); IPR029039 (SUPERFAMILY)	F	430	1	1e-151	0.99	gi|33668045|AAQ24592.1	103.958	10.518	9.02182	T	F
Tve|g14138.t1	30566	scaffold_9:1477570-1478576	benzoquinone reductase	Benzoquinone reductase	F:FMN binding; P:negative regulation of transcription, DNA-templated; F:oxidoreductase activity	-	IPR029039 (G3DSA:3.40.50.GENE3D); IPR010089 (TIGRFAM); IPR005025 (PFAM); PTHR30546 (PANTHER); IPR008254 (PROSITE_PROFILES); IPR029039 (SUPERFAMILY)	F	313	1	4e-105	0.66	gi|33668045|AAQ24592.1	725.426	294.581	148.708	T	F
Pos|g11431.t1	41896	scaffold_11:318127-319298	benzoquinone reductase	benzoquinone reductase	F:FMN binding; P:negative regulation of transcription, DNA-templated; F:oxidoreductase activity	-	IPR029039 (G3DSA:3.40.50.GENE3D); IPR010089 (TIGRFAM); IPR005025 (PFAM); PTHR30546 (PANTHER); IPR010089 (HAMAP); IPR008254 (PROSITE_PROFILES); IPR029039 (SUPERFAMILY)	F	315	0.9	1e-105	0.6	gi|33668045|AAQ24592.1	2774.95	1577.19	1083.3	F	F
Pos|g6434.t1	1056411	scaffold_05:1726659-1727566	NADH-quinone oxidoreductase	NADH-quinone oxidoreductase	F:FMN binding; P:negative regulation of transcription, DNA-templated; F:oxidoreductase activity	-	IPR005025 (PFAM); IPR029039 (G3DSA:3.40.50.GENE3D); IPR010089 (TIGRFAM); PTHR30546 (PANTHER); IPR008254 (PROSITE_PROFILES); IPR029039 (SUPERFAMILY)	F	298	1	3e-100	0.75	gi|33668045|AAQ24592.1	104.116	34.7784	28.1226	T	F
AA7 glucooligosaccharide oxidase/chitooligosaccharide oxidase
Pos|g2939.t1	1037246	scaffold_03:1019029-1020872	Glucooligosaccharide oxidase	Glucooligosaccharide oxidase	F:oxidoreductase activity, acting on CH-OH group of donors; F:flavin adenine dinucleotide binding; P:oxidation-reduction process	-	IPR012951 (PFAM); IPR016167 (G3DSA:3.30.43.GENE3D); IPR016169 (G3DSA:3.30.465.GENE3D); IPR006094 (PFAM); PTHR11748 (PANTHER); PTHR11748:SF33 (PANTHER); IPR006093 (PROSITE_PATTERNS); IPR016166 (PROSITE_PROFILES); IPR016166 (SUPERFAMILY)	F	356	0.95	2e-114	0.41	gi|170115977|XP_001889181.1	3.56877	7.03629	3.79548	F	F
Pos|g2925.t1	1101230	scaffold_03:973544-975344	Glucooligosaccharide oxidase	Glucooligosaccharide oxidase	F:oxidoreductase activity, acting on CH-OH group of donors; F:flavin adenine dinucleotide binding; P:oxidation-reduction process	-	IPR016167 (G3DSA:3.30.43.GENE3D); IPR012951 (PFAM); IPR006094 (PFAM); IPR016169 (G3DSA:3.30.465.GENE3D); PTHR11748:SF33 (PANTHER); PTHR11748 (PANTHER); IPR006093 (PROSITE_PATTERNS); IPR016166 (PROSITE_PROFILES); SignalP-TM (SIGNALP_GRAM_POSITIVE); SignalP-noTM (SIGNALP_EUK); IPR016166 (SUPERFAMILY)	T	363	0.97	2e-117	0.43	gi|170115977|XP_001889181.1	4.35825	5.82263	8.27527	F	F
Pos|g11478.t1	41920	scaffold_11:429696-431582	Glucooligosaccharide oxidase	Glucooligosaccharide oxidase	F:oxidoreductase activity, acting on CH-OH group of donors; F:flavin adenine dinucleotide binding; P:oxidation-reduction process	-	IPR016169 (G3DSA:3.30.465.GENE3D); IPR012951 (PFAM); IPR006094 (PFAM); IPR016167 (G3DSA:3.30.43.GENE3D); PTHR11748:SF33 (PANTHER); PTHR11748 (PANTHER); IPR006093 (PROSITE_PATTERNS); IPR016166 (PROSITE_PROFILES); SignalP-noTM (SIGNALP_EUK); IPR016166 (SUPERFAMILY)	T	332	0.91	6e-105	0.39	gi|170115977|XP_001889181.1	0.258029	0.124584	0.411147	F	F
AA9 Lytic polysaccharide monooxygenases
Ppl|g10403.t1	1046207	scaffold_6:1125286-1126586	AA9	glycoside hydrolase family 61	P:metabolic process; F:hydrolase activity	-	IPR005103 (PFAM); PTHR33353 (PANTHER); SignalP-TM (SIGNALP_GRAM_POSITIVE); SignalP-noTM (SIGNALP_GRAM_NEGATIVE); SignalP-noTM (SIGNALP_EUK)	T	242	0.72	3e-75	0.5	gi|1063419517|BAV57614.1	3.14404	2.61137	2.45276	F	F
Ppl|g1529.t1	1165707	scaffold_1:4013359-4014719	AA9	glycoside hydrolase family 61	P:metabolic process; F:hydrolase activity	-	IPR005103 (PFAM); PTHR33353 (PANTHER); SignalP-noTM (SIGNALP_EUK)	T	271	0.82	2e-87	0.56	gi|1063419517|BAV57614.1	28.0496	134.269	120.638	F	T
Gtr|g10869.t1	45893	scaffold_00011:177136-178510	AA9	glycoside hydrolase family 61	P:metabolic process; F:hydrolase activity	-	IPR005103 (PFAM); PTHR33353 (PANTHER); PTHR33353:SF14 (PANTHER); SignalP-noTM (SIGNALP_EUK)	T	462	0.92	4e-164	1	gi|1063419511|BAV57611.1	314.561	17.1115	12.7115	T	F
Gtr|g10871.t1	63531	scaffold_00011:180103-181096	AA9	glycoside hydrolase family 61	P:metabolic process; F:hydrolase activity	-	IPR005103 (PFAM); PTHR33353:SF14 (PANTHER); PTHR33353 (PANTHER); SignalP-TM (SIGNALP_GRAM_POSITIVE); SignalP-noTM (SIGNALP_EUK)	T	389	0.91	1e-133	0.75	gi|1063419513|BAV57612.1	206.009	631.732	9311.71	F	T
Gtr|g1517.t1	69702	scaffold_00001:4159065-4160295	AA9	glycoside hydrolase family 61	F:catalytic activity; P:metabolic process	-	IPR005103 (PFAM); PTHR33353 (PANTHER); SignalP-noTM (SIGNALP_EUK); SignalP-noTM (SIGNALP_GRAM_NEGATIVE); SignalP-TM (SIGNALP_GRAM_POSITIVE)	T	560	0.93	0	0.99	gi|1063419517|BAV57614.1	109.766	105.957	122.491	F	F
Gtr|g5129.t1	103762	scaffold_00002:3231999-3233061	AA9	glycoside hydrolase family 61	P:metabolic process; F:hydrolase activity	-	-	F	442	0.92	1e-156	0.91	gi|1063419515|BAV57613.1	3.05334	1.6043	1.96924	F	F
Tve|g10601.t1	36998	scaffold_5:2115004-2116257	AA9	glycoside hydrolase family 61	P:metabolic process; F:hydrolase activity	-	IPR005103 (PFAM); PTHR33353 (PANTHER); SignalP-noTM (SIGNALP_GRAM_NEGATIVE); SignalP-TM (SIGNALP_GRAM_POSITIVE); SignalP-noTM (SIGNALP_EUK)	T	324	0.99	7e-110	0.73	gi|398258458|AFO72236.1	15.2024	159.821	1754.54	F	T
Tve|g1720.t1	62497	scaffold_1:4994436-4995917	AA9	glycoside hydrolase family 61	P:metabolic process; F:hydrolase activity	-	IPR005103 (PFAM); PTHR33353 (PANTHER); SignalP-noTM (SIGNALP_GRAM_NEGATIVE); SignalP-noTM (SIGNALP_EUK)	T	322	0.67	2e-106	0.63	gi|1063419517|BAV57614.1	320.573	142.805	90.4839	F	F
Tve|g2047.t1	51004	scaffold_10:870771-872152	AA9	glycoside hydrolase family 61	P:carbohydrate metabolic process; C:extracellular region; F:hydrolase activity, hydrolyzing O-glycosyl compounds; F:cellulose binding	-	IPR005103 (PFAM); PTHR33353 (PANTHER); SignalP-noTM (SIGNALP_EUK); SignalP-noTM (SIGNALP_GRAM_NEGATIVE); SignalP-TM (SIGNALP_GRAM_POSITIVE)	T	411	0.89	6e-142	0.77	gi|398258460|AFO72237.1	37.3269	66.2676	2999.95	F	T
Tve|g2479.t1	39560	scaffold_10:2181572-2182833	AA9	glycoside hydrolase family 61	F:metal ion binding; P:metabolic process; F:hydrolase activity	-	IPR005103 (PFAM); PTHR33353:SF5 (PANTHER); PTHR33353 (PANTHER); SignalP-noTM (SIGNALP_GRAM_NEGATIVE); SignalP-noTM (SIGNALP_EUK); SignalP-TM (SIGNALP_GRAM_POSITIVE)	T	339	0.91	5e-116	0.74	gi|370987906|BAL43430.1	1.58927	2.61897	60.9553	F	T
Tve|g4054.t1	40255	scaffold_12:2049713-2050844	AA9	glycoside hydrolase family 61	P:metabolic process; F:hydrolase activity, acting on glycosyl bonds	-	IPR005103 (PFAM); PTHR33353 (PANTHER); PTHR33353:SF5 (PANTHER); SignalP-noTM (SIGNALP_EUK)	T	326	0.98	9e-111	0.68	gi|398258450|AFO72232.1	2.30863	1.62427	1.08214	F	F
Tve|g4370.t1	53180	scaffold_13:815515-816791	AA9	glycoside hydrolase family 61	P:metabolic process; F:hydrolase activity	-	IPR005103 (PFAM); PTHR33353 (PANTHER); SignalP-TM (SIGNALP_GRAM_POSITIVE); SignalP-noTM (SIGNALP_EUK); SignalP-noTM (SIGNALP_GRAM_NEGATIVE)	T	315	0.68	9e-104	0.61	gi|1063419517|BAV57614.1	6.19617	4.33664	1.95488	F	F
Tve|g4402.t1	24196	scaffold_13:932620-933609	AA9	glycoside hydrolase family 61	F:catalytic activity; P:metabolic process	-	IPR005103 (PFAM); PTHR33353 (PANTHER); SignalP-TM (SIGNALP_GRAM_POSITIVE); SignalP-noTM (SIGNALP_GRAM_NEGATIVE); SignalP-noTM (SIGNALP_EUK)	T	253	0.76	6e-80	0.59	gi|1063419517|BAV57614.1	5.21273	6.03847	3.44629	F	F
Tve|g4413.t1	81252	scaffold_13:964105-965246	AA9	glycoside hydrolase family 61	P:metabolic process; F:hydrolase activity	-	IPR005103 (PFAM); PTHR33353 (PANTHER); SignalP-noTM (SIGNALP_EUK); SignalP-noTM (SIGNALP_GRAM_NEGATIVE)	T	180	0.99	2e-52	0.45	gi|1063419517|BAV57614.1	0.306965	0.522646	0.576019	F	F
Tve|g6419.t1	43058	scaffold_2:1034654-1035865	AA9	glycoside hydrolase family 61	P:metabolic process; F:hydrolase activity	-	IPR005103 (PFAM); PTHR33353 (PANTHER)	F	369	0.99	1e-127	0.71	gi|398258452|AFO72233.1	2.00315	1.57326	8.29609	F	F
Tve|g6420.t1	69029	scaffold_2:1036718-1037849	AA9	glycoside hydrolase family 61	P:metabolic process; F:hydrolase activity	-	IPR005103 (PFAM); PTHR33353 (PANTHER); SignalP-TM (SIGNALP_GRAM_POSITIVE); SignalP-noTM (SIGNALP_GRAM_NEGATIVE); SignalP-noTM (SIGNALP_EUK)	T	380	0.99	1e-131	0.73	gi|398258452|AFO72233.1	85.0913	6.54719	208.745	F	F
Tve|g6586.t1	34184	scaffold_2:1580337-1581513	AA9	glycoside hydrolase family 61	P:oxidation-reduction process; F:monooxygenase activity; F:hydrolase activity	-	IPR005103 (PFAM); PTHR33353:SF6 (PANTHER); PTHR33353 (PANTHER); SignalP-noTM (SIGNALP_GRAM_NEGATIVE); SignalP-noTM (SIGNALP_EUK)	T	286	0.9	4e-93	0.6	gi|1063419513|BAV57612.1	44.3871	22.1364	1041.78	F	T
Tve|g7694.t1	162601	scaffold_3:972529-973717	AA9	glycoside hydrolase family 61	P:oxidation-reduction process; F:monooxygenase activity; P:starch metabolic process; F:cellulase activity; P:sucrose metabolic process	EC:3.2.1.4	IPR005103 (PFAM); PTHR33353 (PANTHER); SignalP-noTM (SIGNALP_GRAM_NEGATIVE); SignalP-noTM (SIGNALP_EUK)	T	206	0.91	2e-62	0.48	gi|398258462|AFO72238.1	137.281	89.3845	3706.8	F	T
Tve|g7746.t1	162729	scaffold_3:1107022-1107893	AA9	glycoside hydrolase family 61	P:metabolic process; F:hydrolase activity	-	IPR005103 (PFAM); PTHR33353 (PANTHER); PTHR33353:SF5 (PANTHER); SignalP-TM (SIGNALP_GRAM_POSITIVE); SignalP-noTM (SIGNALP_EUK); SignalP-noTM (SIGNALP_GRAM_NEGATIVE)	T	383	0.92	2e-133	0.84	gi|398258450|AFO72232.1	75.9454	169.213	5729.49	F	T
Tve|g7778.t1	143379	scaffold_3:1184473-1185794	AA9	glycoside hydrolase family 61	P:carbohydrate metabolic process; C:extracellular region; F:hydrolase activity, hydrolyzing O-glycosyl compounds; F:cellulose binding	-	IPR000254 (SMART); IPR005103 (PFAM); IPR000254 (PFAM); PTHR33353 (PANTHER); IPR000254 (PROSITE_PATTERNS); IPR000254 (PRODOM); IPR000254 (PROSITE_PROFILES); SignalP-noTM (SIGNALP_GRAM_NEGATIVE); SignalP-noTM (SIGNALP_EUK); SignalP-TM (SIGNALP_GRAM_POSITIVE); IPR000254 (SUPERFAMILY)	T	442	0.94	6e-154	0.69	gi|398258454|AFO72234.1	74.9408	339.714	7826.85	F	T
Tve|g8676.t1	45192	scaffold_3:3721105-3722268	AA9	glycoside hydrolase family 61	P:carbohydrate metabolic process; C:extracellular region; F:hydrolase activity, hydrolyzing O-glycosyl compounds; F:cellulose binding	-	IPR005103 (PFAM); PTHR33353:SF7 (PANTHER); PTHR33353 (PANTHER); SignalP-noTM (SIGNALP_EUK); SignalP-TM (SIGNALP_GRAM_POSITIVE); SignalP-noTM (SIGNALP_GRAM_NEGATIVE)	T	396	0.98	4e-137	0.79	gi|398258462|AFO72238.1	16.5254	14.3762	517.472	F	T
Tve|g10602.t1	147827	scaffold_5:2116834-2118476	AA9	endoglucanase ii	P:carbohydrate metabolic process; C:extracellular region; F:hydrolase activity, hydrolyzing O-glycosyl compounds; F:cellulose binding	-	IPR000254 (SMART); IPR005103 (PFAM); IPR000254 (PFAM); PTHR33353:SF7 (PANTHER); PTHR33353 (PANTHER); IPR000254 (PROSITE_PATTERNS); IPR000254 (PRODOM); IPR000254 (PROSITE_PROFILES); SignalP-noTM (SIGNALP_EUK); SignalP-TM (SIGNALP_GRAM_POSITIVE); SignalP-noTM (SIGNALP_GRAM_NEGATIVE); IPR000254 (SUPERFAMILY)	T	417	0.93	3e-144	0.77	gi|398258462|AFO72238.1	13.7964	18.0739	959.193	F	T
Tve|g10603.t1	71674	scaffold_5:2119148-2120767	AA9	carbohydrate-binding module family 1	P:carbohydrate metabolic process; C:extracellular region; F:hydrolase activity, hydrolyzing O-glycosyl compounds; F:cellulose binding	-	IPR000254 (SMART); IPR000254 (PFAM); IPR005103 (PFAM); PTHR33353:SF7 (PANTHER); PTHR33353 (PANTHER); IPR000254 (PROSITE_PATTERNS); IPR000254 (PROSITE_PROFILES); IPR000254 (SUPERFAMILY)	F	410	0.93	2e-141	0.73	gi|398258462|AFO72238.1	9.89011	37.3477	811.815	F	T
Tve|g6986.t1	114738	scaffold_2:2790687-2792213	AA9	glycoside hydrolase	F:catalytic activity; P:metabolic process	-	IPR005103 (PFAM); PTHR33353 (PANTHER); SignalP-noTM (SIGNALP_GRAM_NEGATIVE); SignalP-TM (SIGNALP_GRAM_POSITIVE); SignalP-noTM (SIGNALP_EUK)	T	197	0.62	6e-57	0.48	gi|1063419513|BAV57612.1	537.141	393.623	296.373	F	F
Pos|g10292.t1	1048891	scaffold_09:441364-442311	AA9	glycoside hydrolase family 61	P:oxidation-reduction process; F:monooxygenase activity; F:hydrolase activity	-	IPR005103 (PFAM); PTHR33353 (PANTHER); SignalP-noTM (SIGNALP_GRAM_NEGATIVE); SignalP-TM (SIGNALP_GRAM_POSITIVE); SignalP-noTM (SIGNALP_EUK)	T	284	0.99	1e-94	0.62	gi|170109392|XP_001885903.1	2.14475	172.562	9.50755	F	F
Pos|g10293.t1		scaffold_09:442993-443939	AA9	glycoside hydrolase family 61	P:oxidation-reduction process; F:monooxygenase activity; F:hydrolase activity	-	IPR005103 (PFAM); PTHR33353 (PANTHER); PTHR33353:SF5 (PANTHER); SignalP-noTM (SIGNALP_GRAM_NEGATIVE); SignalP-TM (SIGNALP_GRAM_POSITIVE); SignalP-noTM (SIGNALP_EUK)	T	514	1	0	1	gi|646302048|KDQ23198.1	0.0588294	4.56149	2.47694	F	F
Pos|g10949.t1	1098120	scaffold_10:459595-460827	AA9	glycoside hydrolase family 61	P:metabolic process; F:hydrolase activity	-	IPR005103 (PFAM); PTHR33353 (PANTHER); SignalP-noTM (SIGNALP_EUK); SignalP-TM (SIGNALP_GRAM_POSITIVE); SignalP-noTM (SIGNALP_GRAM_NEGATIVE)	T	234	0.65	1e-71	0.5	gi|1063419517|BAV57614.1	327.751	68.2653	35.4434	T	F
Pos|g10979.t1	1098129	scaffold_10:571637-573016	AA9	glycoside hydrolase family 61	P:metabolic process; F:hydrolase activity	-	IPR005103 (PFAM); PTHR33353 (PANTHER); SignalP-TM (SIGNALP_GRAM_POSITIVE); SignalP-TM (SIGNALP_EUK)	T	253	0.63	8e-79	0.52	gi|1063419517|BAV57614.1	112.512	46.2744	32.5676	F	F
Pos|g10980.t1	1068225	scaffold_10:574093-575188	AA9	glycoside hydrolase family 61	P:metabolic process; F:hydrolase activity	-	IPR005103 (PFAM); PTHR33353 (PANTHER); SignalP-noTM (SIGNALP_GRAM_NEGATIVE); SignalP-noTM (SIGNALP_EUK); SignalP-TM (SIGNALP_GRAM_POSITIVE)	T	241	0.7	8e-75	0.5	gi|1063419517|BAV57614.1	103.685	43.018	44.52	F	F
Pos|g119.t1	1098582	scaffold_01:374059-375248	AA9	glycoside hydrolase family 61	P:oxidation-reduction process; F:monooxygenase activity; F:hydrolase activity	-	IPR005103 (PFAM); PTHR33353 (PANTHER); SignalP-noTM (SIGNALP_GRAM_NEGATIVE); SignalP-noTM (SIGNALP_EUK); SignalP-TM (SIGNALP_GRAM_POSITIVE)	T	162	0.84	3e-46	0.43	gi|1063419511|BAV57611.1	7.54577	1315.34	224.285	F	T
Pos|g1657.t1	18799	scaffold_01:4355994-4357035	AA9	glycoside hydrolase family 61	P:metabolic process; F:hydrolase activity	-	IPR005103 (PFAM); PTHR33353 (PANTHER)	F	242	0.88	3e-76	0.54	gi|1063419517|BAV57614.1	73.7723	42.4423	113.82	F	F
Pos|g2179.t1	18797	scaffold_02:1007705-1008985	AA9	glycoside hydrolase family 61	P:carbohydrate metabolic process; C:extracellular region; F:hydrolase activity, hydrolyzing O-glycosyl compounds; F:cellulose binding	-	IPR005103 (PFAM); PTHR33353 (PANTHER); SignalP-TM (SIGNALP_GRAM_POSITIVE); SignalP-noTM (SIGNALP_EUK); SignalP-noTM (SIGNALP_GRAM_NEGATIVE)	T	257	0.99	4e-84	0.61	gi|1046802448|OCL08623.1	8.57258	116.583	25.9771	F	T
Pos|g4168.t1	156073	scaffold_03:4027993-4029287	AA9	glycoside hydrolase family 61	P:oxidation-reduction process; F:monooxygenase activity; F:hydrolase activity	-	IPR005103 (PFAM); PTHR33353 (PANTHER); PTHR33353:SF14 (PANTHER); SignalP-noTM (SIGNALP_EUK); SignalP-noTM (SIGNALP_GRAM_NEGATIVE); SignalP-TM (SIGNALP_GRAM_POSITIVE)	T	278	0.91	5e-90	0.56	gi|1063419513|BAV57612.1	8.22512	3.80172	3.57811	F	F
Pos|g4169.t1	166612	scaffold_03:4029955-4031088	AA9	glycoside hydrolase family 61	P:oxidation-reduction process; F:monooxygenase activity; F:hydrolase activity	-	IPR005103 (PFAM); PTHR33353 (PANTHER); PTHR33353:SF6 (PANTHER); SignalP-noTM (SIGNALP_EUK)	T	293	0.9	6e-96	0.6	gi|1063419513|BAV57612.1	4.45686	5.9936	4.38833	F	F
Pos|g4209.t1	1037574	scaffold_03:4151269-4152519	AA9	glycoside hydrolase family 61	P:metabolic process; F:hydrolase activity	-	IPR005103 (PFAM); PTHR33353 (PANTHER); SignalP-TM (SIGNALP_GRAM_POSITIVE); SignalP-noTM (SIGNALP_EUK); SignalP-noTM (SIGNALP_GRAM_NEGATIVE)	T	265	0.97	2e-86	0.53	gi|398258452|AFO72233.1	5.83057	8111.69	1373.79	F	T
Pos|g4315.t1	1075578	scaffold_03:4434360-4435876	AA9	glycoside hydrolase family 61	C:membrane; P:metabolic process; F:hydrolase activity	-	IPR005103 (PFAM); PTHR33353:SF5 (PANTHER); PTHR33353 (PANTHER)	F	249	0.91	2e-80	0.57	gi|1012964336|KYQ39091.1	21.3171	69.3232	39.0183	F	F
Pos|g444.t1	1033673	scaffold_01:1272554-1274071	AA9	glycoside hydrolase family 61	P:carbohydrate metabolic process; C:extracellular region; F:hydrolase activity, hydrolyzing O-glycosyl compounds; F:cellulose binding	-	IPR000254 (SMART); IPR000254 (PFAM); IPR005103 (PFAM); PTHR33353:SF7 (PANTHER); PTHR33353 (PANTHER); IPR000254 (PROSITE_PATTERNS); IPR000254 (PRODOM); IPR000254 (PROSITE_PROFILES); SignalP-TM (SIGNALP_EUK); IPR000254 (SUPERFAMILY)	T	255	0.99	9e-83	0.56	gi|398258450|AFO72232.1	7.982	121.489	30.7387	F	F
Pos|g446.t1	1098874	scaffold_01:1277166-1278344	AA9	glycoside hydrolase family 61	P:carbohydrate metabolic process; P:oxidation-reduction process; C:extracellular region; F:hydrolase activity, hydrolyzing O-glycosyl compounds; F:monooxygenase activity; F:cellulose binding	-	IPR005103 (PFAM); PTHR33353 (PANTHER); PTHR33353:SF7 (PANTHER); SignalP-noTM (SIGNALP_GRAM_NEGATIVE); SignalP-noTM (SIGNALP_EUK)	T	348	0.96	4e-118	0.71	gi|398258462|AFO72238.1	7.26105	60.5006	24.9142	F	F
Pos|g4516.t1	1102722	scaffold_04:453574-454824	AA9	glycoside hydrolase family 61	P:carbohydrate metabolic process; P:oxidation-reduction process; C:extracellular region; F:hydrolase activity, hydrolyzing O-glycosyl compounds; F:monooxygenase activity; F:cellulose binding	-	IPR005103 (PFAM); PTHR33353:SF7 (PANTHER); PTHR33353 (PANTHER); SignalP-TM (SIGNALP_GRAM_POSITIVE); SignalP-noTM (SIGNALP_GRAM_NEGATIVE)	T	369	0.92	2e-126	0.77	gi|398258462|AFO72238.1	11.1401	31.1773	13.874	F	F
Pos|g4579.t1	1102786	scaffold_04:647542-648669	AA9	glycoside hydrolase family 61	C:extracellular region; F:hydrolase activity, hydrolyzing O-glycosyl compounds; P:cellulose catabolic process; F:cellulose binding	-	IPR005103 (PFAM); PTHR33353 (PANTHER); SignalP-noTM (SIGNALP_GRAM_NEGATIVE); SignalP-TM (SIGNALP_GRAM_POSITIVE); SignalP-noTM (SIGNALP_EUK)	T	417	0.95	5e-144	0.65	gi|398258454|AFO72234.1	0	0	0.0226372	F	F
Pos|g4805.t1	50098	scaffold_04:1197792-1199031	AA9	glycoside hydrolase family 61	P:metabolic process; F:hydrolase activity	-	IPR005103 (PFAM); PTHR33353:SF5 (PANTHER); PTHR33353 (PANTHER); SignalP-noTM (SIGNALP_GRAM_NEGATIVE); SignalP-noTM (SIGNALP_EUK); SignalP-TM (SIGNALP_GRAM_POSITIVE)	T	197	0.93	3e-60	0.56	gi|398258450|AFO72232.1	3.81793	1063.79	147.539	F	T
Pos|g5599.t1	1083326	scaffold_04:3113202-3114186	AA9	glycoside hydrolase family 61	P:oxidation-reduction process; F:monooxygenase activity; P:starch metabolic process; F:cellulase activity; P:sucrose metabolic process	EC:3.2.1.4	IPR005103 (PFAM); PTHR33353 (PANTHER); SignalP-TM (SIGNALP_GRAM_POSITIVE); SignalP-noTM (SIGNALP_EUK); SignalP-noTM (SIGNALP_GRAM_NEGATIVE)	T	199	0.91	1e-59	0.47	gi|398258462|AFO72238.1	27.2677	24000.1	3727.6	F	T
Pos|g6316.t1	6958	scaffold_05:1465351-1466923	AA9	glycoside hydrolase family 61	P:metabolic process; F:hydrolase activity	-	IPR005103 (PFAM); PTHR33353 (PANTHER)	F	191	0.95	4e-56	0.46	gi|1063419513|BAV57612.1	12.807	16.25	10.8349	F	F
Pos|g6676.t1	1104773	scaffold_05:2342110-2343221	AA9	glycoside hydrolase family 61	P:metabolic process; F:hydrolase activity	-	IPR005103 (PFAM); PTHR33353 (PANTHER); SignalP-TM (SIGNALP_GRAM_POSITIVE); SignalP-noTM (SIGNALP_EUK)	T	353	0.94	5e-121	0.69	gi|398258452|AFO72233.1	5.00732	776.246	71.0298	F	T
Pos|g7190.t1	1105247	scaffold_06:237268-238491	AA9	glycoside hydrolase family 61	P:oxidation-reduction process; F:monooxygenase activity; F:hydrolase activity	-	IPR005103 (PFAM); PTHR33353:SF6 (PANTHER); PTHR33353 (PANTHER); SignalP-noTM (SIGNALP_EUK); SignalP-noTM (SIGNALP_GRAM_NEGATIVE); SignalP-TM (SIGNALP_GRAM_POSITIVE)	T	355	0.99	1e-121	0.71	gi|398258456|AFO72235.1	0	0	0	F	F
Pos|g8073.t1	1077867	scaffold_07:19699-21364	AA9	glycoside hydrolase family 61	P:carbohydrate metabolic process; C:extracellular region; F:hydrolase activity, hydrolyzing O-glycosyl compounds; F:cellulose binding	-	IPR000254 (SMART); IPR005103 (PFAM); IPR000254 (PFAM); PTHR33353 (PANTHER); IPR000254 (PROSITE_PATTERNS); IPR000254 (PRODOM); IPR000254 (PROSITE_PROFILES); IPR000254 (SUPERFAMILY)	F	397	0.94	4e-136	0.65	gi|398258454|AFO72234.1	15.7513	3755.9	476.098	F	T
Pos|g8192.t1	1077900	scaffold_07:401948-403205	AA9	glycoside hydrolase family 61	P:metabolic process; C:integral component of membrane; F:hydrolase activity	-	IPR005103 (PFAM); PTHR33353 (PANTHER); PTHR33353:SF5 (PANTHER); SignalP-TM (SIGNALP_GRAM_POSITIVE); SignalP-noTM (SIGNALP_EUK); SignalP-noTM (SIGNALP_GRAM_NEGATIVE)	T	265	0.97	7e-87	0.65	gi|398258450|AFO72232.1	13.6949	4267.09	698.792	F	T
Pos|g8939.t1	1106896	scaffold_07:2489543-2490640	AA9	glycoside hydrolase family 61	C:membrane; P:oxidation-reduction process; F:monooxygenase activity; F:hydrolase activity	-	IPR005103 (PFAM); PTHR33353 (PANTHER); PTHR33353:SF5 (PANTHER); SignalP-noTM (SIGNALP_EUK); SignalP-noTM (SIGNALP_GRAM_NEGATIVE)	T	281	0.99	7e-93	0.58	gi|370987906|BAL43430.1	0.313623	1.41721	1.32703	F	F
Pos|g930.t1	1099324	scaffold_01:2478967-2480268	AA9	glycoside hydrolase family 61	P:carbohydrate metabolic process; P:oxidation-reduction process; C:extracellular region; F:hydrolase activity, hydrolyzing O-glycosyl compounds; F:monooxygenase activity; F:cellulose binding	-	IPR005103 (PFAM); PTHR33353:SF7 (PANTHER); PTHR33353 (PANTHER); SignalP-noTM (SIGNALP_EUK); SignalP-noTM (SIGNALP_GRAM_NEGATIVE)	T	372	0.95	2e-126	0.61	gi|398258462|AFO72238.1	0.792042	44.0804	15.9817	F	T
Pos|g932.t1	152986	scaffold_01:2483904-2485072	AA9	glycoside hydrolase family 61	P:metabolic process; F:hydrolase activity	-	IPR005103 (PFAM); PTHR33353 (PANTHER); PTHR33353:SF7 (PANTHER); SignalP-noTM (SIGNALP_GRAM_NEGATIVE); SignalP-noTM (SIGNALP_EUK); SignalP-TM (SIGNALP_GRAM_POSITIVE)	T	339	0.99	1e-115	0.69	gi|398258458|AFO72236.1	11.5156	3805.25	386.076	F	T
Pos|g9394.t1	1078534	scaffold_08:695416-696524	AA9	glycoside hydrolase family 61	F:oxidoreductase activity; P:metabolic process; F:hydrolase activity	-	IPR005103 (PFAM); PTHR33353 (PANTHER); SignalP-noTM (SIGNALP_GRAM_NEGATIVE); SignalP-TM (SIGNALP_GRAM_POSITIVE); SignalP-noTM (SIGNALP_EUK)	T	543	0.99	0	1	gi|646303249|KDQ24397.1	10.8584	2922.62	497.65	F	T
Pos|g5872.t1	1029749	scaffold_05:322736-324213	AA9	endoglucanase ii	P:carbohydrate metabolic process; C:extracellular region; F:hydrolase activity, hydrolyzing O-glycosyl compounds; F:cellulose binding	-	IPR000254 (SMART); IPR000254 (PFAM); IPR005103 (PFAM); PTHR33353 (PANTHER); PTHR33353:SF7 (PANTHER); IPR000254 (PROSITE_PATTERNS); IPR000254 (PRODOM); IPR000254 (PROSITE_PROFILES); SignalP-noTM (SIGNALP_GRAM_NEGATIVE); SignalP-noTM (SIGNALP_EUK); IPR000254 (SUPERFAMILY)	T	540	1	0	1	gi|646306182|KDQ27327.1	5.09222	141.234	28.9981	F	F
Pos|g931.t1	1032886	scaffold_01:2481464-2483028	AA9	endoglucanase ii	P:carbohydrate metabolic process; C:extracellular region; F:hydrolase activity, hydrolyzing O-glycosyl compounds; F:cellulose binding	-	IPR000254 (SMART); IPR005103 (PFAM); IPR000254 (PFAM); PTHR33353 (PANTHER); PTHR33353:SF7 (PANTHER); IPR000254 (PROSITE_PATTERNS); IPR000254 (PRODOM); IPR000254 (PROSITE_PROFILES); SignalP-noTM (SIGNALP_EUK); SignalP-TM (SIGNALP_GRAM_POSITIVE); SignalP-noTM (SIGNALP_GRAM_NEGATIVE); IPR000254 (SUPERFAMILY)	T	445	0.92	2e-157	1	gi|646312211|KDQ33352.1	10.4628	4083.4	673.561	F	T
Glycopeptide
Ppl|g1039.t1	1042917	scaffold_1:2638944-2641088	hypothetical glycopeptide	predicted protein	C:membrane	-	no IPS match	F	84	0.29	2e-15	0.36	gi|125716838|BAF46901.1	4.25805	6.79684	6.8509	F	F
Ppl|g10416.t1	1046217	scaffold_6:1166488-1167369	putative glycopeptide	predicted protein	0	-	SignalP-noTM (SIGNALP_GRAM_NEGATIVE); SignalP-TM (SIGNALP_GRAM_POSITIVE); SignalP-noTM (SIGNALP_EUK)	T	149	0.88	3e-43	0.63	gi|125716836|BAF46900.1	1.58078	2.49244	2.274	F	F
Ppl|g6800.t1	1133378	scaffold_2:2352291-2354469	putative glycopeptide	predicted protein	0	-	SignalP-noTM (SIGNALP_EUK); SignalP-noTM (SIGNALP_GRAM_NEGATIVE)	T	164	0.25	2e-44	0.54	gi|125716836|BAF46900.1	227.465	220.61	186.651	F	F
Ppl|g6802.t1	1038599	scaffold_2:2355072-2356434	putative glycopeptide	predicted protein	0	-	SignalP-noTM (SIGNALP_GRAM_NEGATIVE); SignalP-noTM (SIGNALP_EUK); SignalP-TM (SIGNALP_GRAM_POSITIVE); IPR001938 (SUPERFAMILY)	T	183	0.5	9e-55	0.6	gi|125716838|BAF46901.1	298.724	297.174	249.578	F	F
Ppl|g8169.t1	1135399	scaffold_3:2658284-2659218	putative glycopeptide	predicted protein	0	-	SignalP-TM (SIGNALP_GRAM_POSITIVE); SignalP-noTM (SIGNALP_GRAM_NEGATIVE); SignalP-noTM (SIGNALP_EUK)	T	130	0.86	5e-36	0.59	gi|125716836|BAF46900.1	1.23666	0.710713	0.63458	F	F
Ppl|g8704.t1	1045216	scaffold_4:987732-988684	putative glycopeptide	hypothetical protein FOMPIDRAFT_84905	0	-	SignalP-noTM (SIGNALP_EUK); SignalP-noTM (SIGNALP_GRAM_NEGATIVE); SignalP-TM (SIGNALP_GRAM_POSITIVE)	T	166	0.99	4e-50	0.62	gi|125716836|BAF46900.1	7.2512	6.55431	9.92495	F	F
Ppl|g8708.t1	1137213	scaffold_4:996783-997706	hypothetical glycopeptide	predicted protein	0	-	SignalP-TM (SIGNALP_GRAM_POSITIVE); SignalP-noTM (SIGNALP_GRAM_NEGATIVE); SignalP-noTM (SIGNALP_EUK)	T	88.6	0.86	7e-20	0.39	gi|125716838|BAF46901.1	2.75018	3.42795	2.55829	F	F
Ppl|g8886.t1	1032659	scaffold_4:1477404-1478295	putative glycopeptide	hypothetical protein POSPLDRAFT_95887	0	-	SignalP-TM (SIGNALP_GRAM_POSITIVE); SignalP-noTM (SIGNALP_EUK); SignalP-noTM (SIGNALP_GRAM_NEGATIVE)	T	182	0.98	1e-56	0.59	gi|125716836|BAF46900.1	4.39156	4.41562	4.9628	F	F
Ppl|g8887.t1	1054872	scaffold_4:1480587-1481473	putative glycopeptide	predicted protein	0	-	SignalP-noTM (SIGNALP_EUK); SignalP-TM (SIGNALP_GRAM_POSITIVE); SignalP-noTM (SIGNALP_GRAM_NEGATIVE)	T	148	0.88	7e-43	0.7	gi|125716836|BAF46900.1	9.08202	11.514	10.8593	F	F
Gtr|g1966.t1	130687	scaffold_00009:1507624-1508300	hypothetical glycopeptide	hypothetical protein GLOTRDRAFT_132851	C:integral component of membrane	-	SignalP-noTM (SIGNALP_GRAM_NEGATIVE); SignalP-TM (SIGNALP_GRAM_POSITIVE); SignalP-noTM (SIGNALP_EUK)	T	78.2	0.88	2e-15	0.35	gi|125716838|BAF46901.1	11.3326	8.13123	8.21174	F	F
Gtr|g2917.t1	132851	scaffold_00015:241723-242397	hypothetical glycopeptide	hypothetical protein GLOTRDRAFT_101715	C:integral component of membrane	-	SignalP-TM (SIGNALP_GRAM_POSITIVE); SignalP-noTM (SIGNALP_EUK); SignalP-noTM (SIGNALP_GRAM_NEGATIVE)	T	75.1	1	3e-14	0.36	gi|125716838|BAF46901.1	334.081	103.502	47.069	T	F
Gtr|g6248.t1	101715	scaffold_00019:51025-51708	hypothetical glycopeptide	hypothetical protein GLOTRDRAFT_104526	C:membrane; C:integral component of membrane	-	no IPS match	T	68.9	0.78	1e-11	0.32	gi|125716838|BAF46901.1	4.69409	3.85875	2.551	F	F
Gtr|g6553.t1	104526	scaffold_00003:3122697-3123484	putative glycopeptide	hypothetical protein GLOTRDRAFT_58158	0	-	SignalP-TM (SIGNALP_GRAM_POSITIVE); SignalP-noTM (SIGNALP_GRAM_NEGATIVE); SignalP-noTM (SIGNALP_EUK); IPR001938 (SUPERFAMILY)	F	166	0.52	3e-48	0.63	gi|125716838|BAF46901.1	525.896	432.41	397.051	F	F
Tve|g4985.t1	53746	scaffold_14:653791-654538	putative glycopeptide	glycopeptide	0	-	SignalP-noTM (SIGNALP_EUK)	T	122	0.86	1e-32	0.52	gi|125716838|BAF46901.1	3.15193	2.22608	1.64833	F	F
Tve|g7218.t1	69488	scaffold_2:3484696-3485850	putative glycopeptide	hypothetical protein TRAVEDRAFT_69488	0	-	SignalP-noTM (SIGNALP_EUK); SignalP-noTM (SIGNALP_GRAM_NEGATIVE); IPR001938 (SUPERFAMILY)	T	180	0.5	1e-53	0.59	gi|125716838|BAF46901.1	184.42	351.274	471.849	F	F
Linoleic acid biosynthesis
Fatty acid desaturase
Ppl|g10235.t1	1180753	scaffold_6:565568-570880	delta (9) fatty acid desaturase	delta 9-fatty acid desaturase	F:stearoyl-CoA 9-desaturase activity; P:unsaturated fatty acid biosynthetic process; F:oxidoreductase activity, acting on the CH-CH group of donors; F:metal ion binding; C:integral component of membrane; P:oxidation-reduction process; F:heme binding	EC:1.14.19.1	IPR015876 (PRINTS); IPR001199 (PRINTS); IPR001199 (PFAM); IPR005804 (PFAM); IPR001199 (G3DSA:3.10.120.GENE3D); G3DSA:2.40.110.10 (GENE3D); G3DSA:1.20.140.10 (GENE3D); PTHR11351 (PANTHER); PTHR11351:SF38 (PANTHER); IPR001522 (PROSITE_PATTERNS); IPR018506 (PROSITE_PATTERNS); IPR001199 (PROSITE_PROFILES); IPR009100 (SUPERFAMILY); IPR001199 (SUPERFAMILY); IPR009075 (SUPERFAMILY)	F	432	0.36	3e-140	0.51	gi|46395695|Q12618.1	18.2872	21.8891	22.9245	F	F
Ppl|g9522.t1	1168854	scaffold_5:862470-864115	delta (9) fatty acid desaturase	delta9-fatty acid desaturase	F:stearoyl-CoA 9-desaturase activity; P:unsaturated fatty acid biosynthetic process; F:metal ion binding; C:integral component of membrane; P:oxidation-reduction process; F:heme binding	EC:1.14.19.1	IPR015876 (PRINTS); IPR001199 (PFAM); IPR001199 (G3DSA:3.10.120.GENE3D); IPR009160 (PIRSF); IPR005804 (PFAM); PTHR11351:SF38 (PANTHER); PTHR11351 (PANTHER); IPR001522 (PROSITE_PATTERNS); IPR018506 (PROSITE_PATTERNS); IPR001199 (PROSITE_PROFILES); IPR001199 (SUPERFAMILY)	F	482	0.81	3e-167	0.57	gi|46395695|Q12618.1	476.615	207.858	176.619	F	F
Ppl|g327.t1	1126994	scaffold_1:837984-839996	delta (9) fatty acid desaturase	acyl- desaturase	F:oxidoreductase activity, acting on paired donors, with oxidation of a pair of donors resulting in the reduction of molecular oxygen to two molecules of water; C:integral component of membrane; P:oxidation-reduction process; P:fatty acid biosynthetic process; F:heme binding	EC:1.14.19	IPR015876 (PRINTS); IPR005804 (PFAM); IPR001199 (G3DSA:3.10.120.GENE3D); IPR009160 (PIRSF); PTHR11351:SF38 (PANTHER); PTHR11351 (PANTHER); IPR018506 (PROSITE_PATTERNS); IPR001199 (SUPERFAMILY)	F	239	0.96	4e-73	0.34	gi|46395695|Q12618.1	14.579	6.96618	5.10259	T	F
Ppl|g2634.t1	1154029	scaffold_15:410951-412956	Delta(12) fatty acid desaturase	Delta(12) fatty acid desaturase	P:lipid metabolic process; C:integral component of membrane	-	IPR005804 (PFAM); PTHR32100 (PANTHER); PTHR32100:SF0 (PANTHER)	F	282	0.87	2e-90	0.39	gi|30315959|Q9Y8H5.2	79.0918	27.0576	21.659	F	F
Ppl|g4925.t1	1175273	scaffold_23:585271-587059	delta-12 fatty acid desaturase	delta-12 fatty acid desaturase	P:lipid metabolic process; C:integral component of membrane	-	IPR005804 (PFAM); PTHR32100:SF0 (PANTHER); PTHR32100 (PANTHER); PTHR32100:SF0 (PANTHER); PTHR32100 (PANTHER)	F	326	0.9	2e-107	0.45	gi|30315959|Q9Y8H5.2	665.457	164.014	167.733	T	F
Ppl|g4971.t1	1186751	scaffold_24:122759-124524	Delta(12) fatty acid desaturase	Delta(12) fatty acid desaturase	F:oxidoreductase activity, acting on paired donors, with oxidation of a pair of donors resulting in the reduction of molecular oxygen to two molecules of water; P:lipid metabolic process; C:integral component of membrane; P:oxidation-reduction process	EC:1.14.19	IPR021863 (PFAM); IPR005804 (PFAM); PTHR32100:SF0 (PANTHER); PTHR32100 (PANTHER)	F	312	0.88	2e-102	0.42	gi|30315905|P59668.1	80.4697	36.4313	30.3697	F	F
Ppl|g9426.t1	1168809	scaffold_5:546101-548274	Delta(12) fatty acid desaturase	Delta(12) fatty acid desaturase	F:oxidoreductase activity, acting on paired donors, with oxidation of a pair of donors resulting in the reduction of molecular oxygen to two molecules of water; P:lipid metabolic process; C:integral component of membrane; P:oxidation-reduction process	EC:1.14.19	IPR021863 (PFAM); IPR005804 (PFAM); PTHR32100:SF0 (PANTHER); PTHR32100 (PANTHER)	F	251	0.87	2e-78	0.35	gi|30315959|Q9Y8H5.2	438.907	72.4191	79.2117	T	F
Ppl|g10211.t1	1140701	scaffold_6:486841-488628	Delta(12) fatty acid desaturase	linoleoyl phosphatidylcholine delta-12 acetylenase	C:membrane; P:single-organism metabolic process	-	IPR005804 (PFAM); PTHR32100:SF0 (PANTHER); PTHR32100 (PANTHER)	F	288	0.88	9e-93	0.38	gi|30315959|Q9Y8H5.2	2.18612	1.07848	1.04797	F	F
Gtr|g10357.t1	45129	scaffold_00010:183259-185031	delta (9) fatty acid desaturase	delta 9-fatty acid desaturase	F:stearoyl-CoA 9-desaturase activity; P:unsaturated fatty acid biosynthetic process; C:integral component of membrane; P:oxidation-reduction process; F:heme binding	-	IPR015876 (PRINTS); IPR001199 (G3DSA:3.10.120.GENE3D); IPR009160 (PIRSF); IPR001199 (PFAM); IPR005804 (PFAM); PTHR11351:SF38 (PANTHER); PTHR11351 (PANTHER); IPR001522 (PROSITE_PATTERNS); IPR018506 (PROSITE_PATTERNS); IPR001199 (PROSITE_PROFILES); IPR001199 (SUPERFAMILY)	F	455	0.85	4e-156	0.51	gi|46395695|Q12618.1	527.146	309.782	280.1	F	F
Gtr|g4998.t1	34332	scaffold_00002:2788260-2789675	delta (9) fatty acid desaturase	delta 9-fatty acid desaturase	F:stearoyl-CoA 9-desaturase activity; P:unsaturated fatty acid biosynthetic process; F:metal ion binding; C:integral component of membrane; P:oxidation-reduction process; F:heme binding	EC:1.14.19.1	-	F	377	0.89	3e-127	0.52	gi|46395695|Q12618.1	1.9255	1.59703	0.893256	F	F
Gtr|g9539.t1	77409	scaffold_00008:953449-955116	delta (9) fatty acid desaturase	delta 9-fatty acid desaturase	F:stearoyl-CoA 9-desaturase activity; P:unsaturated fatty acid biosynthetic process; C:integral component of membrane; P:oxidation-reduction process; F:heme binding	-	IPR015876 (PRINTS); IPR005804 (PFAM); IPR009160 (PIRSF); IPR001199 (G3DSA:3.10.120.GENE3D); IPR001199 (PFAM); PTHR11351 (PANTHER); PTHR11351:SF38 (PANTHER); IPR018506 (PROSITE_PATTERNS); IPR001522 (PROSITE_PATTERNS); IPR001199 (PROSITE_PROFILES); IPR001199 (SUPERFAMILY)	F	461	0.88	5e-159	0.52	gi|46395695|Q12618.1	60.8389	4.75877	2.88366	T	F
Gtr|g595.t1	135138	scaffold_00001:1643860-1645855	delta (9) fatty acid desaturase	acyl- desaturase	F:stearoyl-CoA 9-desaturase activity; P:unsaturated fatty acid biosynthetic process; C:integral component of membrane; P:oxidation-reduction process; F:heme binding	-	IPR015876 (PRINTS); IPR005804 (PFAM); IPR009160 (PIRSF); IPR001199 (G3DSA:3.10.120.GENE3D); PTHR11351 (PANTHER); PTHR11351:SF38 (PANTHER); IPR018506 (PROSITE_PATTERNS); IPR001199 (PROSITE_PROFILES); IPR001199 (SUPERFAMILY)	F	266	0.93	1e-83	0.38	gi|46395695|Q12618.1	16.9001	10.0139	8.27941	F	F
Gtr|g10368.t1	130803	scaffold_00010:217466-219291	Delta (12) fatty acid desaturase	delta-12 fatty acid desaturase	P:lipid metabolic process	-	IPR005804 (PFAM); PTHR32100 (PANTHER); PTHR32100:SF0 (PANTHER)	F	264	0.83	3e-83	0.38	gi|30315905|P59668.1	394.458	278.485	183.414	F	F
Gtr|g1868.t1	48373	scaffold_00014:941843-943640	Delta (12) fatty acid desaturase	delta-12 fatty acid desaturase	F:oxidoreductase activity, acting on paired donors, with oxidation of a pair of donors resulting in the reduction of molecular oxygen to two molecules of water; P:lipid metabolic process; P:oxidation-reduction process	-	IPR021863 (PFAM); IPR005804 (PFAM); PTHR32100 (PANTHER); PTHR32100:SF0 (PANTHER)	F	308	0.88	1e-100	0.42	gi|30315905|P59668.1	383.58	412.6	179.414	F	F
Gtr|g1871.t1	48276	scaffold_00014:948890-950581	Delta (12) fatty acid desaturase	Delta(12) fatty acid desaturase	F:oxidoreductase activity, acting on paired donors, with oxidation of a pair of donors resulting in the reduction of molecular oxygen to two molecules of water; P:lipid metabolic process; P:oxidation-reduction process	-	IPR005804 (PFAM); IPR021863 (PFAM); PTHR32100 (PANTHER); PTHR32100:SF0 (PANTHER)	F	272	0.92	4e-87	0.39	gi|30315905|P59668.1	651.328	485.272	180.803	F	F
Gtr|g1873.t1	108012	scaffold_00014:958309-960939	Delta (12) fatty acid desaturase	delta-12 fatty acid desaturase	P:lipid metabolic process	-	IPR005804 (PFAM); PTHR32100 (PANTHER); PTHR32100:SF0 (PANTHER)	F	288	0.73	3e-91	0.38	gi|30315905|P59668.1	169.865	169.148	105.776	F	F
Gtr|g5297.t1	114441	scaffold_00003:361138-362876	Delta (12) fatty acid desaturase	Delta(12) fatty acid desaturase	P:lipid metabolic process	-	IPR005804 (PFAM); PTHR32100 (PANTHER); PTHR32100:SF0 (PANTHER)	F	305	0.9	3e-99	0.4	gi|30315905|P59668.1	60.1284	38.1769	32.7531	F	F
Gtr|g6559.t1	104688	scaffold_00004:903510-905295	Delta (12) fatty acid desaturase	delta-12 fatty acid desaturase	P:lipid metabolic process	-	IPR005804 (PFAM); PTHR32100:SF0 (PANTHER); PTHR32100 (PANTHER)	F	287	0.89	2e-92	0.39	gi|30315905|P59668.1	4.67816	3.4319	2.81999	F	F
Gtr|g9349.t1	61689	scaffold_00008:414534-416269	Delta (12) fatty acid desaturase	delta-12 fatty acid desaturase	P:lipid metabolic process	-	IPR005804 (PFAM); PTHR32100:SF0 (PANTHER); PTHR32100 (PANTHER); PTHR32100:SF0 (PANTHER); PTHR32100 (PANTHER)	F	335	0.9	4e-111	0.46	gi|30315959|Q9Y8H5.2	314.765	171.643	118.566	F	F
Tve|g8542.t1	45066	scaffold_3:3276126-3277716	delta (9) fatty acid desaturase	delta 9-fatty acid desaturase	F:stearoyl-CoA 9-desaturase activity; P:unsaturated fatty acid biosynthetic process; C:integral component of membrane; P:oxidation-reduction process; F:heme binding	EC:1.14.19.1; EC:1.14.19	IPR015876 (PRINTS); IPR001199 (G3DSA:3.10.120.GENE3D); IPR009160 (PIRSF); IPR001199 (PFAM); IPR005804 (PFAM); PTHR11351 (PANTHER); PTHR11351:SF38 (PANTHER); IPR018506 (PROSITE_PATTERNS); IPR001522 (PROSITE_PATTERNS); IPR001199 (PROSITE_PROFILES); IPR001199 (SUPERFAMILY)	F	407	0.93	8e-139	0.49	gi|46395695|Q12618.1	36.1132	57.1516	35.2276	F	F
Tve|g13673.t1	129755	scaffold_9:61089-62765	delta (9) fatty acid desaturase	delta 9-fatty acid desaturase	F:stearoyl-CoA 9-desaturase activity; P:unsaturated fatty acid biosynthetic process; C:integral component of membrane; P:oxidation-reduction process; F:heme binding	EC:1.14.19.1; EC:1.14.19	IPR015876 (PRINTS); IPR001199 (PFAM); IPR009160 (PIRSF); IPR001199 (G3DSA:3.10.120.GENE3D); IPR005804 (PFAM); PTHR11351 (PANTHER); PTHR11351:SF38 (PANTHER); IPR018506 (PROSITE_PATTERNS); IPR001522 (PROSITE_PATTERNS); IPR001199 (PROSITE_PROFILES); IPR001199 (SUPERFAMILY)	F	453	0.88	2e-155	0.5	gi|46395695|Q12618.1	646.004	245.729	163.018	T	F
Tve|g13680.t1	73350	scaffold_9:81771-83310	delta (9) fatty acid desaturase	delta 9-fatty acid desaturase	F:stearoyl-CoA 9-desaturase activity; P:unsaturated fatty acid biosynthetic process; C:integral component of membrane; P:oxidation-reduction process; F:heme binding	EC:1.14.19.1; EC:1.14.19	IPR001199 (PRINTS); IPR015876 (PRINTS); IPR009160 (PIRSF); IPR005804 (PFAM); IPR001199 (G3DSA:3.10.120.GENE3D); IPR001199 (PFAM); PTHR11351:SF38 (PANTHER); PTHR11351 (PANTHER); IPR001522 (PROSITE_PATTERNS); IPR018506 (PROSITE_PATTERNS); IPR001199 (PROSITE_PROFILES); IPR001199 (SUPERFAMILY)	F	404	0.95	2e-137	0.46	gi|46395695|Q12618.1	2.98552	5.58627	3.94466	F	F
Tve|g485.t1	158133	scaffold_1:1457720-1459768	delta (9) fatty acid desaturase	acyl- desaturase	F:stearoyl-CoA 9-desaturase activity; P:unsaturated fatty acid biosynthetic process; C:integral component of membrane; P:oxidation-reduction process; F:heme binding	EC:1.14.19.1; EC:1.14.19	IPR015876 (PRINTS); IPR009160 (PIRSF); IPR001199 (PFAM); IPR005804 (PFAM); IPR001199 (G3DSA:3.10.120.GENE3D); PTHR11351 (PANTHER); PTHR11351:SF38 (PANTHER); PTHR11351:SF38 (PANTHER); PTHR11351 (PANTHER); IPR018506 (PROSITE_PATTERNS); IPR001199 (PROSITE_PROFILES); IPR001199 (SUPERFAMILY)	F	243	1	2e-74	0.33	gi|46395695|Q12618.1	61.4398	32.1996	38.289	F	F
Tve|g13851.t1	38834	scaffold_9:563725-565406	Delta (12) fatty acid desaturase	delta-12 fatty acid desaturase	P:lipid metabolic process	-	IPR005804 (PFAM); PTHR32100 (PANTHER); PTHR32100:SF0 (PANTHER)	F	287	0.9	3e-92	0.39	gi|30315959|Q9Y8H5.2	1.56116	1.96442	1.69824	F	F
Tve|g13889.t1	171450	scaffold_9:678210-680444	Delta (12) fatty acid desaturase	delta-12 fatty acid desaturase	P:lipid metabolic process	-	IPR005804 (PFAM); PTHR32100:SF0 (PANTHER); PTHR32100 (PANTHER)	F	256	0.88	2e-80	0.36	gi|30315905|P59668.1	21.139	27.3403	29.3377	F	F
Tve|g3647.t1	154853	scaffold_12:741816-743692	Delta (12) fatty acid desaturase	delta-12 fatty acid desaturase	P:lipid metabolic process	-	IPR005804 (PFAM); PTHR32100 (PANTHER); PTHR32100:SF0 (PANTHER)	F	248	0.87	2e-77	0.35	gi|30315959|Q9Y8H5.2	52.6837	20.7226	4.33601	T	F
Tve|g3661.t1	52518	scaffold_12:787292-789155	Delta (12) fatty acid desaturase	delta-12 fatty acid desaturase	P:lipid metabolic process	-	IPR005804 (PFAM); PTHR32100 (PANTHER); PTHR32100:SF0 (PANTHER)	F	202	0.85	4e-60	0.33	gi|30315905|P59668.1	0.0751283	0.0190251	0	F	F
Tve|g3987.t1	52811	scaffold_12:1817705-1819761	Delta (12) fatty acid desaturase	delta-12 fatty acid desaturase	P:lipid metabolic process	-	IPR005804 (PFAM); PTHR32100 (PANTHER); PTHR32100:SF0 (PANTHER)	F	278	0.8	3e-88	0.39	gi|30315959|Q9Y8H5.2	15.3113	33.5672	24.932	F	F
Tve|g10016.t1	147014	scaffold_5:318512-320219	Delta (12) fatty acid desaturase	delta-12 fatty acid desaturase	P:lipid metabolic process	-	IPR005804 (PFAM); PTHR32100:SF0 (PANTHER); PTHR32100 (PANTHER); PTHR32100:SF0 (PANTHER)	F	324	0.93	1e-106	0.42	gi|30315959|Q9Y8H5.2	112.465	10.344	8.01645	T	F
Tve|g10011.t1	28463	scaffold_5:289975-291704	Delta (12) fatty acid desaturase	oleoyl phosphatidylcholine desaturase	P:lipid metabolic process	-	IPR005804 (PFAM); PTHR32100:SF0 (PANTHER); PTHR32100 (PANTHER); PTHR32100:SF0 (PANTHER)	F	331	0.93	2e-109	0.43	gi|30315959|Q9Y8H5.2	486.677	100.218	70.0302	T	F
Tve|g3646.t1	154849	scaffold_12:737916-739721	Delta (12) fatty acid desaturase	linoleoyl phosphatidylcholine delta-12 acetylenase	P:lipid metabolic process	-	IPR005804 (PFAM); PTHR32100:SF0 (PANTHER); PTHR32100 (PANTHER)	F	314	0.86	1e-102	0.41	gi|30315905|P59668.1	59.5741	14.2865	3.90578	T	F
Tve|g3662.t1	23765	scaffold_12:790837-792548	Delta (12) fatty acid desaturase	linoleoyl phosphatidylcholine delta-12 acetylenase	P:lipid metabolic process	-	IPR005804 (PFAM); PTHR32100 (PANTHER); PTHR32100:SF0 (PANTHER)	F	297	0.91	1e-96	0.41	gi|30315959|Q9Y8H5.2	0.114382	0.149991	0.0604101	F	F
Tve|g3831.t1	40170	scaffold_12:1284744-1286558	Delta (12) fatty acid desaturase	linoleoyl phosphatidylcholine delta-12 acetylenase	P:lipid metabolic process	-	IPR005804 (PFAM); PTHR32100:SF0 (PANTHER); PTHR32100 (PANTHER)	F	315	0.9	2e-103	0.42	gi|30315905|P59668.1	10.6332	13.8066	11.0706	F	F
Pos|g11086.t1		scaffold_10:842664-844289	delta (9) fatty acid desaturase	delta 9-fatty acid desaturase	F:stearoyl-CoA 9-desaturase activity; P:unsaturated fatty acid biosynthetic process; C:integral component of membrane; P:oxidation-reduction process	EC:1.14.19.1; EC:1.14.19	IPR015876 (PRINTS); IPR001199 (G3DSA:3.10.120.GENE3D); IPR009160 (PIRSF); IPR001199 (PFAM); PTHR11351:SF38 (PANTHER); PTHR11351 (PANTHER); IPR001522 (PROSITE_PATTERNS); IPR001199 (PROSITE_PROFILES); IPR001199 (SUPERFAMILY)	F	367	0.84	7e-123	0.45	gi|46395695|Q12618.1	165.731	40.5417	52.306	T	F
Pos|g12035.t1	1050437	scaffold_11:2125187-2126760	delta (9) fatty acid desaturase	delta 9-fatty acid desaturase	F:stearoyl-CoA 9-desaturase activity; P:unsaturated fatty acid biosynthetic process; C:integral component of membrane; P:oxidation-reduction process; F:heme binding	EC:1.14.19.1; EC:1.14.19	IPR015876 (PRINTS); IPR001199 (PFAM); IPR005804 (PFAM); IPR009160 (PIRSF); IPR001199 (G3DSA:3.10.120.GENE3D); PTHR11351 (PANTHER); PTHR11351:SF38 (PANTHER); IPR018506 (PROSITE_PATTERNS); IPR001522 (PROSITE_PATTERNS); IPR001199 (PROSITE_PROFILES); IPR001199 (SUPERFAMILY)	F	470	0.82	2e-162	0.56	gi|46395695|Q12618.1	229.811	86.9671	136.452	F	F
Pos|g8324.t1		scaffold_07:795693-796177	putative delta (9) fatty acid desaturase	delta 9-fatty acid desaturase	F:heme binding	-	IPR001199 (PFAM); IPR001199 (G3DSA:3.10.120.GENE3D); PTHR11351 (PANTHER); PTHR11351:SF38 (PANTHER); IPR018506 (PROSITE_PATTERNS); IPR001199 (PROSITE_PROFILES); IPR001199 (SUPERFAMILY)	F	173	0.99	2e-49	0.5	gi|293330437|BAJ04704.1	0.0906999	0.0425204	0	F	F
Pos|g8325.t1	1106344	scaffold_07:796212-796871	delta (9) fatty acid desaturase	delta 9-fatty acid desaturase	F:oxidoreductase activity, acting on paired donors, with oxidation of a pair of donors resulting in the reduction of molecular oxygen to two molecules of water; P:oxidation-reduction process	EC:1.14.19	IPR015876 (PRINTS); PTHR11351:SF38 (PANTHER); PTHR11351 (PANTHER); SignalP-noTM (SIGNALP_EUK)	T	164	0.73	4e-47	0.46	gi|46395695|Q12618.1	1.06398	1.06946	1.4354	F	F
Pos|g8339.t1	1066526	scaffold_07:832941-834445	delta (9) fatty acid desaturase	delta 9-fatty acid desaturase	F:stearoyl-CoA 9-desaturase activity; P:unsaturated fatty acid biosynthetic process; C:integral component of membrane; P:oxidation-reduction process; F:heme binding	EC:1.14.19.1; EC:1.14.19	IPR015876 (PRINTS); IPR001199 (PFAM); IPR005804 (PFAM); IPR009160 (PIRSF); IPR001199 (G3DSA:3.10.120.GENE3D); PTHR11351 (PANTHER); PTHR11351:SF38 (PANTHER); IPR001522 (PROSITE_PATTERNS); IPR018506 (PROSITE_PATTERNS); IPR001199 (PROSITE_PROFILES); IPR001199 (SUPERFAMILY)	F	427	0.87	6e-146	0.51	gi|46395695|Q12618.1	27.3928	51.1342	90.0435	F	F
Pos|g3857.t1	1092456	scaffold_03:3222489-3224386	delta (9) fatty acid desaturase	acyl- desaturase	F:stearoyl-CoA 9-desaturase activity; P:unsaturated fatty acid biosynthetic process; C:integral component of membrane; P:oxidation-reduction process; F:heme binding	EC:1.14.19.1; EC:1.14.19	IPR015876 (PRINTS); IPR001199 (PFAM); IPR009160 (PIRSF); IPR001199 (G3DSA:3.10.120.GENE3D); IPR005804 (PFAM); PTHR11351 (PANTHER); PTHR11351:SF38 (PANTHER); IPR018506 (PROSITE_PATTERNS); IPR001199 (PROSITE_PROFILES); IPR001199 (SUPERFAMILY)	F	238	0.85	2e-72	0.38	gi|1703084|P21147.2	35.4785	7.7271	9.85534	T	F
Pos|g541.t1	20265	scaffold_01:1504700-1506545	Delta (12) fatty acid desaturase	Delta(12) fatty acid desaturase	P:lipid metabolic process	-	IPR005804 (PFAM); PTHR32100 (PANTHER); PTHR32100:SF0 (PANTHER)	F	324	0.94	7e-107	0.42	gi|30315905|P59668.1	47.4068	20.0031	21.2053	F	F
Pos|g543.t1	1051856	scaffold_01:1508955-1510675	Delta (12) fatty acid desaturase	delta-12 fatty acid desaturase	P:lipid metabolic process	-	IPR005804 (PFAM); PTHR32100 (PANTHER); PTHR32100:SF0 (PANTHER)	F	289	0.94	1e-93	0.38	gi|30315905|P59668.1	60.1135	37.625	30.0025	F	F
Pos|g8755.t1	1090168	scaffold_07:1950728-1952447	Delta (12) fatty acid desaturase	delta-12 fatty acid desaturase	P:lipid metabolic process	-	IPR005804 (PFAM); PTHR32100 (PANTHER); PTHR32100:SF0 (PANTHER); PTHR32100 (PANTHER); PTHR32100:SF0 (PANTHER)	F	319	0.9	8e-105	0.43	gi|30315905|P59668.1	687.594	36.7537	67.7222	T	F
Pos|g11529.t1	35783	scaffold_11:574993-578342	Delta (12) fatty acid desaturase	delta-12 fatty acid desaturase	F:oxidoreductase activity, acting on paired donors, with oxidation of a pair of donors resulting in the reduction of molecular oxygen to two molecules of water; P:lipid metabolic process; P:oxidation-reduction process	EC:1.14.19	IPR021863 (PFAM); IPR005804 (PFAM); PTHR32100 (PANTHER); PTHR32100:SF0 (PANTHER)	F	272	0.57	4e-84	0.39	gi|30315905|P59668.1	147.501	35.7126	41.0642	F	F
Pos|g11561.t1	1050673	scaffold_11:664791-666399	Delta (12) fatty acid desaturase	Delta(12) fatty acid desaturase	P:lipid metabolic process	-	IPR005804 (PFAM); PTHR32100 (PANTHER); PTHR32100:SF0 (PANTHER)	F	302	0.94	4e-99	0.42	gi|30315905|P59668.1	9.17213	8.63406	6.98564	F	F
Pos|g198.t1	1095192	scaffold_01:567705-571071	Delta (12) fatty acid desaturase	delta-12 fatty acid desaturase	P:lipid metabolic process	-	IPR005804 (PFAM); PTHR32100 (PANTHER); PTHR32100:SF0 (PANTHER); PTHR32100:SF0 (PANTHER); PTHR32100 (PANTHER)	F	275	0.81	4e-87	0.38	gi|30315905|P59668.1	10.8942	12.7771	18.3269	F	F
Fatty acid synthase
Ppl|g3302.t1	1061311	scaffold_17:278288-291134	fatty acid synthase	fatty acid synthase	F:magnesium ion binding; C:fatty acid synthase complex; F:zinc ion binding; F:enoyl-[acyl-carrier-protein] reductase (NADH) activity; F:carbonate dehydratase activity; P:oxidation-reduction process; P:fatty acid biosynthetic process; F:holo-[acyl-carrier-protein] synthase activity	EC:4.2.1.1; EC:1.3.1.9; EC:2.7.8.7	Coil (COILS); IPR003965 (PRINTS); IPR020801 (SMART); IPR002539 (PFAM); IPR004568 (TIGRFAM); IPR001227 (G3DSA:3.40.366.GENE3D); PF13561 (PFAM); IPR013565 (PFAM); IPR014031 (PFAM); IPR029069 (G3DSA:3.10.129.GENE3D); IPR016040 (G3DSA:3.40.50.GENE3D); IPR014030 (PFAM); IPR029069 (G3DSA:3.10.129.GENE3D); IPR032088 (PFAM); IPR008278 (PFAM); IPR016039 (G3DSA:3.40.47.GENE3D); IPR013785 (G3DSA:3.20.20.GEN…	F	1966	0.47	0	0.53	gi|19862944|Q10289.2	89.7423	17.0931	16.9085	T	F
Gtr|g11646.t1	112049	scaffold_00012:914017-926939	fatty acid synthase	fatty acid synthase	F:magnesium ion binding; P:pantothenate biosynthetic process; C:fatty acid synthase complex; P:acyl-carrier-protein biosynthetic process; F:enoyl-[acyl-carrier-protein] reductase (NADH) activity; P:oxidation-reduction process; P:fatty acid biosynthetic process; F:holo-[acyl-carrier-protein] synthase activity	-	IPR003965 (PRINTS); IPR020801 (SMART); IPR020841 (SMART); PF13452 (PFAM); IPR008278 (G3DSA:3.90.470.GENE3D); IPR002539 (PFAM); IPR014031 (PFAM); IPR001227 (G3DSA:3.40.366.GENE3D); IPR016039 (G3DSA:3.40.47.GENE3D); IPR032088 (PFAM); IPR014030 (PFAM); IPR016040 (G3DSA:3.40.50.GENE3D); IPR004568 (TIGRFAM); IPR001227 (G3DSA:3.40.366.GENE3D); PF13561 (PFAM); IPR014043 (PFAM); IPR016039 (G3DSA:3.40.47.…	F	1961	0.46	0	0.53	gi|19862944|Q10289.2	34.9532	12.4775	13.9903	F	F
Tve|g11980.t1	149581	scaffold_7:508844-523068	fatty acid synthase	fatty acid synthase	F:magnesium ion binding; P:pantothenate biosynthetic process; C:fatty acid synthase complex; P:acyl-carrier-protein biosynthetic process; F:enoyl-[acyl-carrier-protein] reductase (NADH) activity; P:oxidation-reduction process; P:fatty acid biosynthetic process; F:holo-[acyl-carrier-protein] synthase activity	EC:2.3.1.85; EC:1.3.1.9; EC:2.7.8.7	IPR003965 (PRINTS); IPR020801 (SMART); IPR008278 (PFAM); IPR001227 (G3DSA:3.40.366.GENE3D); IPR002539 (PFAM); PF13452 (PFAM); IPR016039 (G3DSA:3.40.47.GENE3D); IPR016040 (G3DSA:3.40.50.GENE3D); IPR032088 (PFAM); IPR013565 (PFAM); PF13561 (PFAM); IPR008278 (G3DSA:3.90.470.GENE3D); IPR029069 (G3DSA:3.10.129.GENE3D); IPR014031 (PFAM); IPR014030 (PFAM); IPR016039 (G3DSA:3.40.47.GENE3D); IPR014043 (PF…	F	2010	0.45	0	0.55	gi|19862944|Q10289.2	69.1288	12.5648	10.238	T	F
Tve|g3049.t1	51938	scaffold_11:1260109-1264624	fatty acid synthase	fatty acid synthase	P:metabolic process; F:transferase activity	-	IPR029069 (G3DSA:3.10.129.GENE3D); IPR001227 (G3DSA:3.40.366.GENE3D); IPR014043 (PFAM); PF13452 (PFAM); IPR029069 (G3DSA:3.10.129.GENE3D); IPR002539 (PFAM); PTHR10982 (PANTHER); PTHR10982:SF9 (PANTHER); PTHR10982:SF9 (PANTHER); IPR029069 (SUPERFAMILY); IPR029069 (SUPERFAMILY); IPR029069 (SUPERFAMILY); IPR016035 (SUPERFAMILY)	F	826	0.93	5e-140	0.4	gi|15214000|Q9UUG0.1	1.923	0.3273	0.271664	F	F
Tve|g5814.t1	41081	scaffold_19:124278-128661	fatty acid synthase	fatty acid synthase	C:fatty acid synthase complex; P:acyl-carrier-protein biosynthetic process; F:enoyl-[acyl-carrier-protein] reductase (NADH) activity; P:oxidation-reduction process; P:fatty acid biosynthetic process	EC:2.3.1.85; EC:1.3.1.9	IPR003965 (PRINTS); IPR013565 (PFAM); IPR001227 (G3DSA:3.40.366.GENE3D); PTHR10982:SF9 (PANTHER); PTHR10982 (PANTHER); IPR016035 (SUPERFAMILY); SSF51412 (SUPERFAMILY)	F	755	0.84	0	0.38	gi|462070|P34731.1	0.772912	0.188273	0.113395	F	F
Pos|g2731.t1		scaffold_03:339653-340158	fatty acid synthase	fatty acid synthase	F:catalytic activity; P:metabolic process	-	IPR014030 (PFAM); IPR016039 (G3DSA:3.40.47.GENE3D); PTHR10982 (PANTHER); PTHR10982:SF14 (PANTHER); IPR018201 (PROSITE_PATTERNS); IPR016039 (SUPERFAMILY)	F	184	0.96	7e-54	0.65	gi|1169645|P43098.1	5.78931	1.24579	1.78825	F	F
Pos|g9351.t1	1107285	scaffold_08:567192-580068	fatty acid synthase	fatty acid synthase	F:magnesium ion binding; P:pantothenate biosynthetic process; C:fatty acid synthase complex; P:acyl-carrier-protein biosynthetic process; F:enoyl-[acyl-carrier-protein] reductase (NADH) activity; P:oxidation-reduction process; P:fatty acid biosynthetic process; F:holo-[acyl-carrier-protein] synthase activity	EC:2.3.1.85; EC:1.3.1.9; EC:2.7.8.7	IPR003965 (PRINTS); IPR020801 (SMART); IPR014031 (PFAM); IPR001227 (G3DSA:3.40.366.GENE3D); IPR002539 (PFAM); IPR016039 (G3DSA:3.40.47.GENE3D); IPR008278 (PFAM); IPR029069 (G3DSA:3.10.129.GENE3D); IPR013785 (G3DSA:3.20.20.GENE3D); IPR016039 (G3DSA:3.40.47.GENE3D); IPR014030 (PFAM); IPR001227 (G3DSA:3.40.366.GENE3D); IPR014043 (PFAM); IPR008278 (G3DSA:3.90.470.GENE3D); IPR004568 (TIGRFAM); IPR0320…	F	1967	0.46	0	0.53	gi|19862944|Q10289.2	40.239	8.39473	14.2821	T	F
Heme-thiolate peroxidase
Ppl|g12951.t1	1147192	scaffold_10:215621-216402	Hypothetical heme-thiolate peroxidase	Cloroperoxidase	C:membrane	-	IPR000028 (G3DSA:1.10.489.GENE3D); IPR000028 (PFAM); PTHR33577 (PANTHER); IPR000028 (PROSITE_PROFILES); IPR000028 (SUPERFAMILY)	F	61.2	0.83	9e-10	0.28	gi|20141673|P04963.3	15.7646	18.2245	19.0247	F	F
Ppl|g13463.t1	1040674	scaffold_10:1558889-1560160	Hypothetical heme-thiolate peroxidase	heme-thiolate peroxidase	F:peroxidase activity; C:membrane; P:cellular oxidant detoxification	-	IPR000028 (G3DSA:1.10.489.GENE3D); IPR000028 (PFAM); PTHR33577 (PANTHER); IPR000028 (PROSITE_PROFILES); IPR000028 (SUPERFAMILY)	F	52.4	0.2	3e-06	0.33	gi|20141673|P04963.3	93.2028	11.7914	14.7888	T	F
Ppl|g13523.t1	1048074	scaffold_10:1698096-1699032	Hypothetical heme-thiolate peroxidase	Cloroperoxidase, partial	F:peroxidase activity; C:membrane; P:cellular oxidant detoxification	EC:1.11.1.7	IPR000028 (PFAM); IPR000028 (G3DSA:1.10.489.GENE3D); PTHR33577 (PANTHER); IPR000028 (PROSITE_PROFILES); IPR000028 (SUPERFAMILY)	F	66.6	0.68	2e-11	0.27	gi|20141673|P04963.3	46.8898	23.5152	32.462	F	F
Ppl|g4414.t1	1050466	scaffold_21:166501-167585	Hypothetical heme-thiolate peroxidase	heme-thiolate peroxidase	F:peroxidase activity; C:integral component of membrane; P:cellular oxidant detoxification	EC:1.11.1.7	IPR000028 (G3DSA:1.10.489.GENE3D); IPR000028 (PFAM); PTHR33577 (PANTHER); PTHR33577:SF4 (PANTHER); IPR000028 (PROSITE_PROFILES); IPR000028 (SUPERFAMILY)	F	59.3	0.41	7e-09	0.33	gi|20141673|P04963.3	25.8046	6.25919	9.23617	T	F
Ppl|g7479.t1	1134594	scaffold_3:823131-824211	Hypothetical heme-thiolate peroxidase	heme-thiolate peroxidase	F:peroxidase activity; C:membrane; P:cellular oxidant detoxification	EC:1.11.1.7	IPR000028 (G3DSA:1.10.489.GENE3D); IPR000028 (PFAM); PTHR33577:SF4 (PANTHER); PTHR33577 (PANTHER); IPR000028 (PROSITE_PROFILES); IPR000028 (SUPERFAMILY)	F	62	0.43	9e-10	0.35	gi|20141673|P04963.3	15.3752	0.497721	0.643625	F	F
Gtr|g2796.t1	141337	scaffold_00018:337458-338706	Hypothetical heme-thiolate peroxidase	chloroperoxidase 4, partial	F:peroxidase activity; P:response to oxidative stress; P:obsolete peroxidase reaction	-	IPR000028 (PFAM); IPR000028 (G3DSA:1.10.489.GENE3D); PTHR33577 (PANTHER); PTHR33577:SF4 (PANTHER); IPR000028 (PROSITE_PROFILES); IPR000028 (SUPERFAMILY)	F	53.1	0.24	9e-07	0.35	gi|288561908|B9W4V8.2	90.0871	55.1739	21.1444	T	F
Gtr|g5122.t1	25473	scaffold_00002:3206012-3206919	Hypothetical heme-thiolate peroxidase	Cloroperoxidase, partial	F:peroxidase activity; P:response to oxidative stress; P:obsolete peroxidase reaction; C:membrane; P:cellular oxidant detoxification	EC:1.11.1.7	-	F	70.5	0.52	4e-13	0.32	gi|288561908|B9W4V8.2	15.1765	11.0068	12.7014	F	F
Gtr|g8240.t1	24497	scaffold_00006:760715-761492	Hypothetical heme-thiolate peroxidase	heme-thiolate peroxidase	F:peroxidase activity; P:response to oxidative stress; P:obsolete peroxidase reaction	-	IPR000028 (PFAM); IPR000028 (G3DSA:1.10.489.GENE3D); PTHR33577 (PANTHER); IPR000028 (PROSITE_PROFILES); IPR000028 (SUPERFAMILY)	F	62.8	0.82	3e-10	0.29	gi|20141673|P04963.3	8.30255	15.3443	18.9956	F	F
Gtr|g9912.t1	7745	scaffold_00009:489092-490005	Hypothetical heme-thiolate peroxidase	Cloroperoxidase, partial	F:peroxidase activity; P:response to oxidative stress; P:obsolete peroxidase reaction	-	IPR000028 (PFAM); IPR000028 (G3DSA:1.10.489.GENE3D); PTHR33577 (PANTHER); IPR000028 (PROSITE_PROFILES); SignalP-noTM (SIGNALP_EUK); IPR000028 (SUPERFAMILY)	T	56.6	0.67	4e-08	0.25	gi|20141673|P04963.3	3.65659	5.44966	15.2547	F	T
Gtr|g5146.t1	109870	scaffold_00002:3279478-3280800	Hypothetical heme-thiolate peroxidase	Chloroperoxidase 1	F:peroxidase activity; P:response to oxidative stress; P:obsolete peroxidase reaction; P:cellular oxidant detoxification	EC:1.11.1.7	-	F	58.5	0.14	1e-08	0.49	gi|288561908|B9W4V8.2	81.4178	24.8608	13.5817	T	F
Tve|g3693.t1	154915	scaffold_12:881415-882426	Hypothetical heme-thiolate peroxidase	heme-thiolate peroxidase	F:peroxidase activity; P:response to oxidative stress; P:obsolete peroxidase reaction	EC:1.11.1.7	IPR000028 (G3DSA:1.10.489.GENE3D); IPR000028 (PFAM); PTHR33577:SF4 (PANTHER); PTHR33577 (PANTHER); IPR000028 (PROSITE_PROFILES); SignalP-noTM (SIGNALP_EUK); IPR000028 (SUPERFAMILY)	T	55.1	0.65	2e-07	0.27	gi|288561879|B9W4V6.1	80.5245	45.9047	32.5952	F	F
Tve|g3694.t1	23785	scaffold_12:882835-884984	Hypothetical heme-thiolate peroxidase	heme-thiolate peroxidase	F:peroxidase activity; P:response to oxidative stress; P:obsolete peroxidase reaction	EC:1.11.1.7	IPR000028 (PFAM); IPR000028 (G3DSA:1.10.489.GENE3D); PTHR33577 (PANTHER); PTHR33577:SF4 (PANTHER); IPR000028 (PROSITE_PROFILES); IPR000028 (SUPERFAMILY)	F	53.1	0.36	1e-06	0.28	gi|288561908|B9W4V8.2	11.7901	7.28677	5.18161	F	F
Tve|g7587.t1	26967	scaffold_3:599264-600047	Hypothetical heme-thiolate peroxidase	Cloroperoxidase	F:peroxidase activity; P:response to oxidative stress; P:obsolete peroxidase reaction	EC:1.11.1.7	IPR000028 (PFAM); IPR000028 (G3DSA:1.10.489.GENE3D); PTHR33577 (PANTHER); IPR000028 (PROSITE_PROFILES); IPR000028 (SUPERFAMILY)	F	67	0.8	1e-11	0.28	gi|20141673|P04963.3	15.7537	111.107	114.032	F	T
Pos|g10326.t1	1108212	scaffold_09:535259-536048	Hypothetical heme-thiolate peroxidase	heme-thiolate peroxidase	F:peroxidase activity; P:response to oxidative stress; P:obsolete peroxidase reaction; P:cellular oxidant detoxification	EC:1.11.1.7	IPR000028 (G3DSA:1.10.489.GENE3D); IPR000028 (PFAM); PTHR33577 (PANTHER); IPR000028 (PROSITE_PROFILES); IPR000028 (SUPERFAMILY)	F	62	0.8	3e-10	0.24	gi|288561908|B9W4V8.2	117.345	46.121	39.8085	F	F
Pos|g4451.t1	1111884	scaffold_04:262016-262902	Hypothetical heme-thiolate peroxidase	heme-thiolate peroxidase	F:peroxidase activity; P:response to oxidative stress; P:obsolete peroxidase reaction	EC:1.11.1.7	IPR000028 (G3DSA:1.10.489.GENE3D); IPR000028 (PFAM); PTHR33577 (PANTHER); IPR000028 (PROSITE_PROFILES); SignalP-TM (SIGNALP_GRAM_POSITIVE); SignalP-noTM (SIGNALP_GRAM_NEGATIVE); SignalP-noTM (SIGNALP_EUK); IPR000028 (SUPERFAMILY)	T	72.4	0.75	2e-13	0.27	gi|20141673|P04963.3	45.583	80.1715	135.899	F	F
Pos|g4487.t1	1029861	scaffold_04:369061-371758	Hypothetical heme-thiolate peroxidase	Cloroperoxidase, partial	F:peroxidase activity; P:response to oxidative stress; P:obsolete peroxidase reaction	EC:1.11.1.7	IPR000028 (PFAM); IPR000028 (G3DSA:1.10.489.GENE3D); PTHR33577 (PANTHER); IPR000028 (PROSITE_PROFILES); IPR000028 (SUPERFAMILY)	F	61.2	0.14	1e-08	0.31	gi|288561879|B9W4V6.1	28.2898	10.9739	13.0842	F	F
Pos|g532.t1	1110336	scaffold_01:1483346-1484392	Hypothetical heme-thiolate peroxidase	sterigmatocystin biosynthesis peroxidase stcC	F:peroxidase activity; P:response to oxidative stress; P:obsolete peroxidase reaction	EC:1.11.1.7	IPR000028 (PFAM); IPR000028 (G3DSA:1.10.489.GENE3D); PTHR33577:SF4 (PANTHER); PTHR33577 (PANTHER); IPR000028 (PROSITE_PROFILES); IPR000028 (SUPERFAMILY)	F	57.8	0.36	2e-08	0.31	gi|20141673|P04963.3	132.415	270.718	383.695	F	F
Dye-decoloring peroxidase
Ppl|g12182.t1	1146641	scaffold_9:15446-18052	Dye-decolorizing peroxidase	#NAME?	F:peroxidase activity; P:cellular oxidant detoxification; P:oxidation-reduction process; F:heme binding	EC:1.11.1.7	IPR006314 (TIGRFAM); PTHR30521 (PANTHER); PTHR30521 (PANTHER); PTHR30521:SF2 (PANTHER); PTHR30521:SF2 (PANTHER); IPR006314 (PROSITE_PROFILES); IPR011008 (SUPERFAMILY); IPR000772 (SUPERFAMILY)	F	196	0.7	6e-54	0.31	gi|261266601|B0BK71.1	5.18661	11.1343	8.14814	F	F
Ppl|g4875.t1	1159926	scaffold_23:418095-420705	Putative dye-decolorizing peroxidase	#NAME?	F:peroxidase activity; P:cellular oxidant detoxification; P:oxidation-reduction process; F:heme binding	EC:1.11.1.7	G3DSA:2.80.10.50 (GENE3D); IPR006314 (TIGRFAM); PTHR30521 (PANTHER); PTHR30521:SF2 (PANTHER); PTHR30521 (PANTHER); PTHR30521:SF2 (PANTHER); IPR006314 (PROSITE_PROFILES); IPR011008 (SUPERFAMILY); IPR000772 (SUPERFAMILY)	F	251	0.72	2e-74	0.34	gi|261266601|B0BK71.1	1.18445	0.580405	0.564278	F	F
Tve|g12548.t1	48874	scaffold_7:2137219-2139041	Dye-decolorizing peroxidase	#NAME?	F:peroxidase activity; P:response to oxidative stress; P:obsolete peroxidase reaction; P:oxidation-reduction process; F:heme binding	EC:1.11.1.7	IPR006314 (PFAM); IPR006314 (TIGRFAM); PTHR30521:SF2 (PANTHER); PTHR30521 (PANTHER); IPR006314 (PROSITE_PROFILES); IPR011008 (SUPERFAMILY)	F	354	0.98	3e-116	0.43	gi|261266601|B0BK71.1	4.65724	28.4544	12.7824	F	T
Tve|g12544.t1	48870	scaffold_7:2124895-2127721	Dye-decolorizing peroxidase	#NAME?	F:peroxidase activity; P:response to oxidative stress; P:obsolete peroxidase reaction; P:oxidation-reduction process; F:heme binding	EC:1.11.1.7	IPR006314 (TIGRFAM); PTHR30521:SF2 (PANTHER); PTHR30521 (PANTHER); IPR006314 (PROSITE_PROFILES); IPR011008 (SUPERFAMILY)	F	352	0.8	5e-114	0.42	gi|261266601|B0BK71.1	266.462	19.5915	10.9958	T	F
Pos|g10209.t1	62271	scaffold_09:213879-215922	Dye-decolorizing peroxidase	peroxidase TAP	F:peroxidase activity; P:response to oxidative stress; P:obsolete peroxidase reaction; P:oxidation-reduction process; F:heme binding	EC:1.11.1.7	IPR006314 (TIGRFAM); IPR006314 (PFAM); PTHR30521 (PANTHER); PTHR30521:SF2 (PANTHER); IPR006314 (PROSITE_PROFILES); SignalP-noTM (SIGNALP_EUK); IPR011008 (SUPERFAMILY)	T	354	0.91	6e-116	0.43	gi|261266601|B0BK71.1	2.82202	2.75657	2.10694	F	F
Pos|g12181.t1	1069077	scaffold_11:2524440-2526512	Dye-decolorizing peroxidase	#NAME?	F:peroxidase activity; P:response to oxidative stress; P:obsolete peroxidase reaction; P:oxidation-reduction process; F:heme binding	EC:1.11.1.7	IPR006314 (TIGRFAM); PTHR30521:SF2 (PANTHER); PTHR30521 (PANTHER); IPR006314 (PROSITE_PROFILES); SignalP-TM (SIGNALP_GRAM_POSITIVE); IPR011008 (SUPERFAMILY)	T	357	0.92	6e-117	0.44	gi|261266601|B0BK71.1	31.019	67.0331	76.9309	F	F
Pos|g4584.t1	1092668	scaffold_04:657069-659105	Dye-decolorizing peroxidase	Dyp-type peroxidase	F:peroxidase activity; P:response to oxidative stress; P:obsolete peroxidase reaction; P:oxidation-reduction process; F:heme binding	EC:1.11.1.7	IPR006314 (TIGRFAM); PTHR30521:SF2 (PANTHER); PTHR30521 (PANTHER); IPR006314 (PROSITE_PROFILES); SignalP-noTM (SIGNALP_EUK); IPR011008 (SUPERFAMILY)	T	375	0.98	5e-124	0.45	gi|261266601|B0BK71.1	13.9604	13.363	9.49595	F	F
Pos|g9159.t1	52170	scaffold_07:3196067-3197854	Dye-decolorizing peroxidase	Dyp-type peroxidase	F:peroxidase activity; P:response to oxidative stress; P:obsolete peroxidase reaction; P:oxidation-reduction process; F:heme binding	EC:1.11.1.7	IPR006314 (TIGRFAM); IPR006314 (PFAM); PTHR30521:SF2 (PANTHER); PTHR30521 (PANTHER); IPR006314 (PROSITE_PROFILES); IPR011008 (SUPERFAMILY)	F	367	0.98	4e-122	0.47	gi|261266601|B0BK71.1	1.50671	3.14999	3.15389	F	F
Aromatic compound dioxygenase
Ppl|g12265.t1	1040249	scaffold_9:247173-248573	putative aromatic compound dioxygenase	aromatic compound dioxygenase	F:ferric iron binding; F:catechol 1,2-dioxygenase activity; P:oxidation-reduction process; P:catechol-containing compound metabolic process	EC:1.13.11.1	IPR015889 (G3DSA:2.60.130.GENE3D); IPR007535 (PFAM); IPR000627 (PFAM); PTHR33711 (PANTHER); PTHR33711:SF6 (PANTHER); IPR015889 (SUPERFAMILY)	F	191	0.83	2e-57	0.36	gi|209572875|P86029.1	229.101	126.345	315.04	F	F
Ppl|g6599.t1	1043662	scaffold_2:1749748-1751111	aromatic compound dioxygenase	aromatic compound dioxygenase	F:ferric iron binding; F:catechol 1,2-dioxygenase activity; P:oxidation-reduction process; P:catechol-containing compound metabolic process	EC:1.13.11.1	Coil (COILS); IPR000627 (PFAM); IPR015889 (G3DSA:2.60.130.GENE3D); IPR007535 (PFAM); PTHR33711 (PANTHER); PTHR33711:SF6 (PANTHER); IPR000627 (PROSITE_PATTERNS); IPR015889 (SUPERFAMILY)	F	219	0.84	8e-69	0.43	gi|75509888|Q5PXQ6.1	203.379	659.278	539.831	F	F
Gtr|g11651.t1	131917	scaffold_00012:931645-933025	putative aromatic compound dioxygenase	aromatic compound dioxygenase	P:1,4-dichlorobenzene catabolic process; F:ferric iron binding; P:xylene catabolic process; P:carbazole catabolic process; F:catechol 1,2-dioxygenase activity; P:oxidation-reduction process; P:benzoate metabolic process; P:toluene catabolic process; P:catechol-containing compound metabolic process	-	IPR015889 (G3DSA:2.60.130.GENE3D); IPR000627 (PFAM); IPR007535 (PFAM); PTHR33711 (PANTHER); PTHR33711:SF6 (PANTHER); IPR015889 (SUPERFAMILY)	F	184	0.68	1e-54	0.44	gi|75366379|Q6F4M7.1	167.965	424.956	433.032	F	F
Gtr|g11972.t1	64826	scaffold_00013:313513-314902	aromatic compound dioxygenase	aromatic compound dioxygenase	P:1,4-dichlorobenzene catabolic process; F:ferric iron binding; P:xylene catabolic process; P:carbazole catabolic process; F:catechol 1,2-dioxygenase activity; P:oxidation-reduction process; P:benzoate metabolic process; P:toluene catabolic process; P:catechol-containing compound metabolic process	-	IPR015889 (G3DSA:2.60.130.GENE3D); IPR007535 (PFAM); IPR000627 (PFAM); PTHR33711:SF6 (PANTHER); PTHR33711 (PANTHER); IPR015889 (SUPERFAMILY)	F	229	0.83	1e-72	0.45	gi|75366379|Q6F4M7.1	209.347	89.9061	101.865	F	F
Gtr|g2929.t1	66709	scaffold_00019:76073-77467	putative aromatic compound dioxygenase	aromatic compound dioxygenase	P:1,4-dichlorobenzene catabolic process; F:ferric iron binding; P:xylene catabolic process; P:carbazole catabolic process; F:catechol 1,2-dioxygenase activity; P:oxidation-reduction process; P:benzoate metabolic process; P:toluene catabolic process; P:catechol-containing compound metabolic process	-	IPR015889 (G3DSA:2.60.130.GENE3D); IPR007535 (PFAM); IPR000627 (PFAM); PTHR33711 (PANTHER); PTHR33711:SF6 (PANTHER); IPR015889 (SUPERFAMILY)	F	179	0.67	7e-53	0.42	gi|75366379|Q6F4M7.1	60.8618	478.114	276.455	F	T
Gtr|g6014.t1		scaffold_00003:2409312-2410746	posssible aromatic compound dioxygenase (intradiol_dioxygenase_like domain)	aromatic compound dioxygenase	F:oxidoreductase activity, acting on single donors with incorporation of molecular oxygen, incorporation of two atoms of oxygen; F:iron ion binding; P:oxidation-reduction process	-	IPR015889 (G3DSA:2.60.130.GENE3D); PTHR34315:SF1 (PANTHER); PTHR34315:SF1 (PANTHER); PTHR34315 (PANTHER); SignalP-noTM (SIGNALP_EUK); IPR015889 (SUPERFAMILY)	T	38.5	0.4	0.057	0.25	gi|115695|P07773.1	46.9257	2.6606	1.88748	T	F
Gtr|g1525.t1		scaffold_00001:4173705-4175300	posssible aromatic compound dioxygenase (intradiol_dioxygenase_like domain)	aromatic compound dioxygenase	P:cellular aromatic compound metabolic process; F:oxidoreductase activity, acting on single donors with incorporation of molecular oxygen, incorporation of two atoms of oxygen; F:ferric iron binding; P:oxidation-reduction process	-	IPR000627 (PFAM); IPR015889 (G3DSA:2.60.130.GENE3D); PTHR34315:SF1 (PANTHER); PTHR34315 (PANTHER); SignalP-noTM (SIGNALP_EUK); IPR015889 (SUPERFAMILY)	T	39.3	0.17	0.032	0.34	gi|115695|P07773.1	12.4252	7.67022	9.04742	F	F
Tve|g9278.t1	28066	scaffold_4:1569645-1571028	aromatic compound dioxygenase	aromatic compound dioxygenase	P:1,4-dichlorobenzene catabolic process; F:ferric iron binding; P:xylene catabolic process; P:carbazole catabolic process; F:catechol 1,2-dioxygenase activity; P:oxidation-reduction process; P:benzoate metabolic process; P:toluene catabolic process; P:catechol-containing compound metabolic process	EC:1.13.11; EC:1.13.11.1	IPR007535 (PFAM); IPR000627 (PFAM); IPR015889 (G3DSA:2.60.130.GENE3D); PTHR33711 (PANTHER); PTHR33711:SF6 (PANTHER); IPR015889 (SUPERFAMILY)	F	217	0.84	7e-68	0.45	gi|75509888|Q5PXQ6.1	151.953	215.294	123.74	F	F
Tve|g6753.t1	62764	scaffold_2:2080388-2081775	putative aromatic compound dioxygenase	aromatic compound dioxygenase	P:1,4-dichlorobenzene catabolic process; F:ferric iron binding; P:xylene catabolic process; P:carbazole catabolic process; F:catechol 1,2-dioxygenase activity; P:oxidation-reduction process; P:benzoate metabolic process; P:toluene catabolic process; P:catechol-containing compound metabolic process	EC:1.13.11; EC:1.13.11.1	IPR000627 (PFAM); IPR007535 (PFAM); IPR015889 (G3DSA:2.60.130.GENE3D); PTHR33711 (PANTHER); PTHR33711:SF6 (PANTHER); IPR015889 (SUPERFAMILY)	F	174	0.81	3e-51	0.34	gi|209572875|P86029.1	180.486	316.418	381.126	F	F
Tve|g7780.t1		scaffold_3:1188423-1189414	hypothetical aromatic compound dioxygenase	aromatic compound dioxygenase	P:cellular aromatic compound metabolic process; F:oxidoreductase activity, acting on single donors with incorporation of molecular oxygen, incorporation of two atoms of oxygen; F:ferric iron binding; P:oxidation-reduction process	EC:1.13.11	IPR015889 (G3DSA:2.60.130.GENE3D); IPR000627 (PFAM); PTHR33711 (PANTHER); IPR015889 (SUPERFAMILY)	F	64.7	0.48	6e-11	0.32	gi|115695|P07773.1	7.28417	109.599	115.61	F	T
Tve|g7779.t1	115964	scaffold_3:1186869-1187815	hypothetical aromatic compound dioxygenase	catechol 1,2-dioxygenase	P:cellular aromatic compound metabolic process; F:oxidoreductase activity, acting on single donors with incorporation of molecular oxygen, incorporation of two atoms of oxygen; F:ferric iron binding; P:oxidation-reduction process	EC:1.13.11	IPR000627 (PFAM); IPR015889 (G3DSA:2.60.130.GENE3D); PTHR33711 (PANTHER); IPR015889 (SUPERFAMILY)	F	57.4	0.5	1e-08	0.28	gi|400768|P31019.1	16.2139	57.9201	34.924	F	F
Pos|g2273.t1	1034258	scaffold_02:1292847-1294229	aromatic compound dioxygenase	aromatic compound dioxygenase	P:1,4-dichlorobenzene catabolic process; F:ferric iron binding; P:xylene catabolic process; P:carbazole catabolic process; F:catechol 1,2-dioxygenase activity; P:oxidation-reduction process; P:benzoate metabolic process; P:toluene catabolic process; P:catechol-containing compound metabolic process	EC:1.13.11; EC:1.13.11.1	IPR000627 (PFAM); IPR007535 (PFAM); IPR015889 (G3DSA:2.60.130.GENE3D); PTHR33711:SF6 (PANTHER); PTHR33711 (PANTHER); IPR015889 (SUPERFAMILY)	F	211	0.75	7e-66	0.48	gi|75366379|Q6F4M7.1	360.946	271.295	611.336	F	F
Pos|g3957.t1	1102184	scaffold_03:3470914-3472117	posssible aromatic compound dioxygenase (intradiol_dioxygenase_like domain)	aromatic compound dioxygenase	F:oxidoreductase activity, acting on single donors with incorporation of molecular oxygen, incorporation of two atoms of oxygen; F:iron ion binding; P:oxidation-reduction process	EC:1.13.11	IPR015889 (G3DSA:2.60.130.GENE3D); PTHR34315:SF4 (PANTHER); PTHR34315 (PANTHER); SignalP-noTM (SIGNALP_GRAM_NEGATIVE); SignalP-noTM (SIGNALP_EUK); SignalP-TM (SIGNALP_GRAM_POSITIVE); IPR015889 (SUPERFAMILY)	T	40.8	0.23	0.005	0.36	gi|6014738|O33950.1	31.6066	3365.33	380.244	F	F
Pos|g11064.t1	41780	scaffold_10:784149-785472	posssible aromatic compound dioxygenase (intradiol_dioxygenase_like domain)	adp-ribose pyrophosphatase	F:oxidoreductase activity, acting on single donors with incorporation of molecular oxygen, incorporation of two atoms of oxygen; F:iron ion binding; P:oxidation-reduction process	EC:1.13.11	IPR015889 (G3DSA:2.60.130.GENE3D); PTHR34315 (PANTHER); PTHR34315:SF4 (PANTHER); PTHR34315 (PANTHER); PTHR34315:SF4 (PANTHER); SignalP-TM (SIGNALP_GRAM_POSITIVE); SignalP-noTM (SIGNALP_EUK); IPR015889 (SUPERFAMILY)	T	42.4	0.36	0.003	0.32	gi|115695|P07773.1	305.413	153.852	403.161	F	F
Iron homestasis
Iron reductase
Ppl|g11280.t1	1181440	scaffold_7:1486349-1488778	putative ferric reductase	iron reductase	F:ferric-chelate reductase activity; C:integral component of membrane; P:oxidation-reduction process	EC:1.16.1.7	Coil (COILS); IPR013121 (PFAM); G3DSA:3.40.50.80 (GENE3D); IPR013112 (PFAM); IPR013130 (PFAM); G3DSA:2.40.30.10 (GENE3D); PTHR11972 (PANTHER); PTHR11972 (PANTHER); IPR030155 (PTHR11972:PANTHER); IPR030155 (PTHR11972:PANTHER); IPR017927 (PROSITE_PROFILES); IPR017938 (SUPERFAMILY); SSF52343 (SUPERFAMILY)	F	129	0.71	4e-30	0.25	gi|2498389|P78588.1	100.261	65.8136	8.21876	T	F
Ppl|g11283.t1	1066132	scaffold_7:1497087-1499524	putative ferric reductase	iron reductase	F:ferric-chelate reductase activity; C:integral component of membrane; P:oxidation-reduction process	EC:1.16.1.7	IPR013112 (PFAM); G3DSA:3.40.50.80 (GENE3D); IPR013121 (PFAM); IPR013130 (PFAM); G3DSA:2.40.30.10 (GENE3D); PTHR11972 (PANTHER); IPR030155 (PTHR11972:PANTHER); IPR017927 (PROSITE_PROFILES); IPR017938 (SUPERFAMILY); SSF52343 (SUPERFAMILY)	F	124	0.74	2e-28	0.25	gi|74585854|Q5A446.1	2.56283	2.20374	2.40232	F	F
Ppl|g11291.t1	1074492	scaffold_7:1522262-1524434	putative ferric reductase	iron reductase	F:oxidoreductase activity; C:integral component of membrane; P:oxidation-reduction process	-	IPR013121 (PFAM); IPR013130 (PFAM); IPR013112 (PFAM); G3DSA:2.40.30.10 (GENE3D); G3DSA:3.40.50.80 (GENE3D); PTHR11972 (PANTHER); PTHR11972:SF5 (PANTHER); IPR017927 (PROSITE_PROFILES); SSF52343 (SUPERFAMILY); IPR017938 (SUPERFAMILY)	F	97.1	0.68	9e-20	0.25	gi|3913675|Q08908.1	8.86796	5.76204	5.61946	F	F
Ppl|g11317.t1	1181462	scaffold_7:1600984-1603346	putative ferric reductase	iron reductase	F:oxidoreductase activity; C:integral component of membrane; P:oxidation-reduction process	-	G3DSA:3.40.50.80 (GENE3D); G3DSA:2.40.30.10 (GENE3D); IPR013121 (PFAM); IPR013130 (PFAM); IPR013112 (PFAM); PTHR11972:SF5 (PANTHER); PTHR11972:SF5 (PANTHER); PTHR11972 (PANTHER); IPR017927 (PROSITE_PROFILES); SignalP-TM (SIGNALP_GRAM_POSITIVE); SSF52343 (SUPERFAMILY); IPR017938 (SUPERFAMILY)	T	120	0.67	6e-27	0.27	gi|74585854|Q5A446.1	223.362	59.9495	40.4533	T	F
Ppl|g11324.t1	1143747	scaffold_7:1623029-1625308	putative ferric reductase	hypothetical iron reductase	F:oxidoreductase activity; C:integral component of membrane; P:oxidation-reduction process	-	G3DSA:2.40.30.10 (GENE3D); IPR013112 (PFAM); IPR013130 (PFAM); G3DSA:3.40.50.80 (GENE3D); PTHR11972 (PANTHER); IPR017927 (PROSITE_PROFILES); IPR017938 (SUPERFAMILY)	F	114	0.64	4e-25	0.26	gi|3913675|Q08908.1	4.46987	2.71011	2.84529	F	F
Ppl|g4268.t1	1062138	scaffold_20:501401-503505	putative ferric reductase	iron reductase	F:oxidoreductase activity; C:integral component of membrane; P:oxidation-reduction process	-	G3DSA:3.40.50.80 (GENE3D); IPR013112 (PFAM); IPR013121 (PFAM); IPR013130 (PFAM); PTHR11972 (PANTHER); PTHR11972 (PANTHER); PTHR11972:SF5 (PANTHER); IPR017927 (PROSITE_PROFILES); SSF52343 (SUPERFAMILY)	F	129	0.73	2e-30	0.26	gi|3913674|Q08905.1	12.2614	25.2834	37.3025	F	F
Ppl|g11296.t1	1115549	scaffold_7:1535396-1536480	hypothetical ferric reductase	iron reductase	F:oxidoreductase activity; C:integral component of membrane; P:oxidation-reduction process	-	IPR013130 (PFAM); PTHR32361 (PANTHER)	F	47	0.31	0.0001	0.29	gi|2498389|P78588.1	2.57481	1.72909	1.71136	F	F
Ppl|g11322.t1	0	scaffold_7:1618798-1619221	hypothetical ferric reductase	hypothetical iron reductase	F:oxidoreductase activity; C:integral component of membrane; P:oxidation-reduction process	-	IPR013130 (PFAM)	F	52.4	0.54	5e-08	0.34	gi|3913675|Q08908.1	1.17812	0.233419	1.31986	F	F
Ppl|g11323.t1	0	scaffold_7:1619384-1620644	hypothetical ferric reductase	hypothetical iron reductase	F:oxidoreductase activity; C:integral component of membrane; P:oxidation-reduction process	-	G3DSA:2.40.30.10 (GENE3D); IPR013112 (PFAM); IPR013121 (PFAM); G3DSA:3.40.50.80 (GENE3D); PTHR11972:SF5 (PANTHER); PTHR11972 (PANTHER); IPR017927 (PROSITE_PROFILES); SSF52343 (SUPERFAMILY); IPR017938 (SUPERFAMILY)	F	45.4	0.41	0.0003	0.25	gi|189047111|Q12333.2	1.60813	1.02071	1.21242	F	F
Ppl|g7914.t1	1065152	scaffold_3:1958919-1962060	hypothetical ferric reductase	ferric reductase	C:membrane; P:single-organism process	-	IPR013121 (PFAM); IPR013112 (PFAM); G3DSA:3.40.50.80 (GENE3D); IPR013130 (PFAM); PTHR11972:SF5 (PANTHER); PTHR11972 (PANTHER); PTHR11972 (PANTHER); PTHR11972:SF5 (PANTHER); PTHR11972 (PANTHER); IPR017927 (PROSITE_PROFILES); IPR017938 (SUPERFAMILY)	F	60.8	0.17	5e-08	0.28	gi|549758|P36033.1	34.6481	36.9657	34.3887	F	F
Gtr|g10067.t1	44599	scaffold_00009:1025389-1027779	putative ferric reductase	iron reductase	F:ferric-chelate reductase activity; C:integral component of membrane; P:oxidation-reduction process	-	IPR013121 (PFAM); G3DSA:2.40.30.10 (GENE3D); G3DSA:3.40.50.80 (GENE3D); IPR013112 (PFAM); IPR013130 (PFAM); IPR030155 (PTHR11972:PANTHER); IPR030155 (PTHR11972:PANTHER); PTHR11972 (PANTHER); IPR017927 (PROSITE_PROFILES); IPR017938 (SUPERFAMILY); SSF52343 (SUPERFAMILY)	F	124	0.72	2e-28	0.23	gi|3913674|Q08905.1	241.341	54.3897	20.6578	T	F
Gtr|g2002.t1	132881	scaffold_00015:335200-337783	putative ferric reductase	iron reductase	F:oxidoreductase activity; P:oxidation-reduction process	-	G3DSA:3.40.50.80 (GENE3D); IPR013121 (PFAM); IPR013112 (PFAM); IPR013130 (PFAM); PTHR32361 (PANTHER); IPR017927 (PROSITE_PROFILES); IPR017938 (SUPERFAMILY); SSF52343 (SUPERFAMILY)	F	127	0.76	2e-29	0.25	gi|3913674|Q08905.1	4.63048	9.95753	8.79064	F	F
Gtr|g2005.t1	132884	scaffold_00015:343176-345614	putative ferric reductase	iron reductase	F:oxidoreductase activity; P:oxidation-reduction process	-	G3DSA:2.40.30.10 (GENE3D); IPR013130 (PFAM); G3DSA:3.40.50.80 (GENE3D); IPR013121 (PFAM); IPR013112 (PFAM); PTHR11972 (PANTHER); IPR017927 (PROSITE_PROFILES); SSF52343 (SUPERFAMILY)	F	115	0.72	2e-25	0.24	gi|417005|P32791.1	1.01432	1.34254	0.882552	F	F
Gtr|g2030.t1	81132	scaffold_00015:415209-417367	incomplete iron reductase	incomplete iron reductase	F:oxidoreductase activity; P:oxidation-reduction process	-	IPR013112 (PFAM); IPR013130 (PFAM); G3DSA:2.40.30.10 (GENE3D); IPR013121 (PFAM); G3DSA:3.40.50.80 (GENE3D); PTHR11972 (PANTHER); IPR017927 (PROSITE_PROFILES); IPR017938 (SUPERFAMILY); SSF52343 (SUPERFAMILY)	F	85.5	0.58	4e-16	0.24	gi|75101005|P92949.2	41.4907	84.0512	103.379	F	F
Gtr|g2103.t1	48566	scaffold_00015:718144-720209	putative ferric reductase	ferric reductase	F:oxidoreductase activity; P:oxidation-reduction process	-	G3DSA:3.40.50.80 (GENE3D); G3DSA:2.40.30.10 (GENE3D); IPR013121 (PFAM); IPR013112 (PFAM); IPR013130 (PFAM); PTHR11972 (PANTHER); IPR017927 (PROSITE_PROFILES); SSF52343 (SUPERFAMILY); IPR017938 (SUPERFAMILY)	F	115	0.58	8e-26	0.29	gi|189047111|Q12333.2	2.57342	2.39473	2.71722	F	F
Gtr|g5098.t1	71520	scaffold_00002:3136086-3138561	putative ferric reductase	iron reductase	F:ferric-chelate reductase activity; C:integral component of membrane; P:oxidation-reduction process	EC:1.16.1.7	-	F	136	0.76	2e-32	0.25	gi|3913675|Q08908.1	169.128	47.1125	10.3628	T	F
Gtr|g8042.t1	115899	scaffold_00006:179072-181187	putative ferric reductase	iron reductase	F:oxidoreductase activity; P:oxidation-reduction process	-	IPR013121 (PFAM); IPR013130 (PFAM); IPR013112 (PFAM); G3DSA:3.40.50.80 (GENE3D); PTHR11972 (PANTHER); IPR017927 (PROSITE_PROFILES); IPR017938 (SUPERFAMILY); SSF52343 (SUPERFAMILY)	F	115	0.73	1e-25	0.25	gi|3913674|Q08905.1	36.282	11.1618	13.536	F	F
Gtr|g5794.t1	137015	scaffold_00003:1790108-1793419	hypothetical ferric reductase	hypothetical protein GLOTRDRAFT_137015	F:oxidoreductase activity; P:oxidation-reduction process	-	Coil (COILS); IPR013130 (PFAM); IPR013121 (PFAM); G3DSA:3.40.50.80 (GENE3D); IPR013112 (PFAM); PTHR11972:SF5 (PANTHER); PTHR11972 (PANTHER); IPR017927 (PROSITE_PROFILES); IPR017938 (SUPERFAMILY)	F	63.2	0.16	9e-09	0.27	gi|549758|P36033.1	46.9901	105.738	83.6406	F	F
Tve|g13595.t1	30280	scaffold_8:2663562-2665671	putative ferric reductase	iron reductase	F:oxidoreductase activity; P:oxidation-reduction process	-	IPR013130 (PFAM); G3DSA:3.40.50.80 (GENE3D); IPR013121 (PFAM); IPR013112 (PFAM); PTHR11972:SF5 (PANTHER); PTHR11972 (PANTHER); PTHR11972 (PANTHER); IPR017927 (PROSITE_PROFILES); IPR017938 (SUPERFAMILY); SSF52343 (SUPERFAMILY)	F	128	0.74	7e-30	0.25	gi|3913674|Q08905.1	34.8053	56.9374	56.5665	F	F
Tve|g14409.t1	66226	scaffold_9:2418801-2420937	putative ferric reductase	iron reductase	F:oxidoreductase activity; P:oxidation-reduction process	-	G3DSA:2.40.30.10 (GENE3D); IPR013121 (PFAM); IPR013130 (PFAM); G3DSA:3.40.50.80 (GENE3D); IPR013112 (PFAM); PTHR11972 (PANTHER); IPR017927 (PROSITE_PROFILES); IPR017938 (SUPERFAMILY); SSF52343 (SUPERFAMILY)	F	104	0.48	4e-22	0.28	gi|3913675|Q08908.1	106.872	57.083	44.8425	F	F
Tve|g14447.t1	73786	scaffold_9:2532796-2535191	putative ferric reductase	iron reductase	F:ferric-chelate reductase activity; C:integral component of membrane; P:oxidation-reduction process	EC:1.16.1; EC:1.16.1.7	IPR013121 (PFAM); G3DSA:2.40.30.10 (GENE3D); IPR013112 (PFAM); G3DSA:3.40.50.80 (GENE3D); IPR013130 (PFAM); PTHR11972 (PANTHER); IPR030155 (PTHR11972:PANTHER); IPR017927 (PROSITE_PROFILES); SSF52343 (SUPERFAMILY); IPR017938 (SUPERFAMILY)	F	129	0.7	6e-30	0.25	gi|549758|P36033.1	7.64891	14.7764	12.6309	F	F
Tve|g14448.t1	66248	scaffold_9:2537652-2540053	putative ferric reductase	iron reductase	F:oxidoreductase activity; P:oxidation-reduction process	-	IPR013130 (PFAM); G3DSA:2.40.30.10 (GENE3D); G3DSA:3.40.50.80 (GENE3D); IPR013121 (PFAM); IPR013112 (PFAM); PTHR11972 (PANTHER); IPR017927 (PROSITE_PROFILES); SSF52343 (SUPERFAMILY); IPR017938 (SUPERFAMILY)	F	124	0.7	2e-28	0.26	gi|549758|P36033.1	13.5297	13.6379	8.97759	F	F
Tve|g6647.t1	113854	scaffold_2:1788495-1790964	putative ferric reductase	iron reductase	F:ferric-chelate reductase activity; C:integral component of membrane; P:oxidation-reduction process	EC:1.16.1; EC:1.16.1.7	G3DSA:2.40.30.10 (GENE3D); IPR013112 (PFAM); IPR013121 (PFAM); IPR013130 (PFAM); G3DSA:3.40.50.80 (GENE3D); PTHR11972 (PANTHER); PTHR11972 (PANTHER); IPR030155 (PTHR11972:PANTHER); IPR030155 (PTHR11972:PANTHER); PTHR11972 (PANTHER); IPR030155 (PTHR11972:PANTHER); IPR030155 (PTHR11972:PANTHER); PTHR11972 (PANTHER); IPR017927 (PROSITE_PROFILES); SSF52343 (SUPERFAMILY)	F	130	0.76	1e-30	0.27	gi|3913675|Q08908.1	1.60127	3.56033	3.35367	F	F
Tve|g6652.t1	43274	scaffold_2:1799971-1802401	putative ferric reductase	iron reductase	F:ferric-chelate reductase activity; C:integral component of membrane; P:oxidation-reduction process	EC:1.16.1; EC:1.16.1.7	IPR000778 (PRINTS); IPR013121 (PFAM); IPR013112 (PFAM); G3DSA:2.40.30.10 (GENE3D); IPR013130 (PFAM); G3DSA:3.40.50.80 (GENE3D); IPR030155 (PTHR11972:PANTHER); PTHR11972 (PANTHER); IPR017927 (PROSITE_PROFILES); SSF52343 (SUPERFAMILY)	F	112	0.76	1e-24	0.23	gi|3913675|Q08908.1	16.6246	14.8353	8.97136	F	F
Tve|g7490.t1	69649	scaffold_3:359182-362325	putative ferric reductase	hypothetical protein TRAVEDRAFT_69649	F:oxidoreductase activity; P:oxidation-reduction process	-	G3DSA:3.40.50.80 (GENE3D); IPR013112 (PFAM); G3DSA:2.40.30.10 (GENE3D); IPR013130 (PFAM); IPR013121 (PFAM); PTHR11972 (PANTHER); IPR017927 (PROSITE_PROFILES); IPR017938 (SUPERFAMILY); SSF52343 (SUPERFAMILY)	F	128	0.67	1e-29	0.24	gi|2498389|P78588.1	20.5695	43.5704	238.569	F	T
Tve|g7577.t1	26962	scaffold_3:565646-568266	putative ferric reductase	ferric reductase	F:oxidoreductase activity; P:oxidation-reduction process	-	IPR013112 (PFAM); G3DSA:3.40.50.80 (GENE3D); IPR013121 (PFAM); G3DSA:2.40.30.10 (GENE3D); IPR013130 (PFAM); PTHR32361 (PANTHER); IPR017927 (PROSITE_PROFILES); SignalP-TM (SIGNALP_GRAM_POSITIVE); SSF52343 (SUPERFAMILY); IPR017938 (SUPERFAMILY)	T	127	0.59	3e-29	0.26	gi|3913675|Q08908.1	5.71634	5.05045	5.95033	F	F
Tve|g7579.t1	69708	scaffold_3:569900-572387	putative ferric reductase	ferric reductase	F:oxidoreductase activity; P:oxidation-reduction process	-	IPR013130 (PFAM); G3DSA:2.40.30.10 (GENE3D); G3DSA:3.40.50.80 (GENE3D); IPR013121 (PFAM); IPR013112 (PFAM); PTHR32361 (PANTHER); IPR017927 (PROSITE_PROFILES); SSF52343 (SUPERFAMILY); IPR017938 (SUPERFAMILY)	F	120	0.71	3e-27	0.25	gi|3913675|Q08908.1	2.85571	2.49172	1.94261	F	F
Tve|g7597.t1	162444	scaffold_3:626868-629285	putative ferric reductase	ferric reductase	F:oxidoreductase activity; P:oxidation-reduction process	-	IPR013121 (PFAM); IPR013112 (PFAM); G3DSA:2.40.30.10 (GENE3D); G3DSA:3.40.50.80 (GENE3D); IPR013130 (PFAM); PTHR32361 (PANTHER); IPR017927 (PROSITE_PROFILES); IPR017938 (SUPERFAMILY); SSF52343 (SUPERFAMILY)	F	135	0.77	4e-32	0.24	gi|3913675|Q08908.1	9.55402	7.43347	5.36635	F	F
Tve|g8713.t1	45229	scaffold_4:5923-10639	hypothetical ferric reductase	ferric reductase	F:oxidoreductase activity; F:metal ion binding; P:oxidation-reduction process; P:metal ion transport	-	IPR013112 (PFAM); IPR013130 (PFAM); IPR013121 (PFAM); G3DSA:3.30.70.100 (GENE3D); IPR006121 (PFAM); G3DSA:3.40.50.80 (GENE3D); PTHR11972:SF5 (PANTHER); PTHR11972:SF5 (PANTHER); PTHR11972:SF5 (PANTHER); PTHR11972 (PANTHER); PTHR11972 (PANTHER); PTHR11972:SF5 (PANTHER); PTHR11972 (PANTHER); IPR017969 (PROSITE_PATTERNS); IPR017927 (PROSITE_PROFILES); IPR006121 (PROSITE_PROFILES); IPR006121 (SUPERFAM…	F	75.1	0.05	2e-15	0.55	gi|584821|P38636.1	87.4658	146.159	270.854	F	F
Pos|g10183.t1	1114066	scaffold_09:131506-133807	putative ferric reductase	iron reductase	F:oxidoreductase activity; C:integral component of membrane; P:oxidation-reduction process	-	IPR013130 (PFAM); IPR013121 (PFAM); G3DSA:3.40.50.80 (GENE3D); PTHR11972 (PANTHER); IPR017927 (PROSITE_PROFILES); SSF52343 (SUPERFAMILY)	F	106	0.92	1e-22	0.24	gi|3913674|Q08905.1	85.7232	131.34	82.1199	F	F
Pos|g11102.t1	1068330	scaffold_10:877263-879468	putative ferric reductase	ferric reductase	F:oxidoreductase activity; P:oxidation-reduction process	-	IPR013112 (PFAM); IPR013130 (PFAM); G3DSA:3.40.50.80 (GENE3D); G3DSA:2.40.30.10 (GENE3D); IPR013121 (PFAM); PTHR11972 (PANTHER); PTHR11972:SF5 (PANTHER); IPR017927 (PROSITE_PROFILES); SSF52343 (SUPERFAMILY); IPR017938 (SUPERFAMILY)	F	103	0.7	1e-21	0.25	gi|3913675|Q08908.1	87.1857	68.7044	90.7701	F	F
Pos|g2335.t1	1034376	scaffold_02:1443482-1446068	putative ferric reductase	iron reductase	F:oxidoreductase activity; P:oxidation-reduction process	-	IPR013112 (PFAM); IPR013121 (PFAM); G3DSA:3.40.50.80 (GENE3D); IPR013130 (PFAM); PTHR11972 (PANTHER); IPR017927 (PROSITE_PROFILES); SSF52343 (SUPERFAMILY)	F	117	0.69	4e-26	0.25	gi|417005|P32791.1	25.6651	15.2433	21.2101	F	F
Pos|g4528.t1	1111910	scaffold_04:495862-497994	putative ferric reductase	iron reductase	F:oxidoreductase activity; P:oxidation-reduction process	-	G3DSA:3.40.50.80 (GENE3D); IPR013121 (PFAM); IPR013130 (PFAM); IPR013112 (PFAM); PTHR11972:SF5 (PANTHER); PTHR11972:SF5 (PANTHER); PTHR11972 (PANTHER); IPR017927 (PROSITE_PROFILES); IPR017938 (SUPERFAMILY); SSF52343 (SUPERFAMILY)	F	110	0.55	5e-24	0.28	gi|3913675|Q08908.1	8.06492	5.47359	6.47176	F	F
Pos|g11293.t1	1109124	scaffold_10:1429307-1431780	putative ferric reductase	iron reductase	F:oxidoreductase activity; C:membrane; P:oxidation-reduction process	-	IPR000778 (PRINTS); G3DSA:3.40.50.80 (GENE3D); IPR013130 (PFAM); IPR013112 (PFAM); IPR013121 (PFAM); G3DSA:2.40.30.10 (GENE3D); PTHR11972 (PANTHER); IPR017927 (PROSITE_PROFILES); IPR017938 (SUPERFAMILY); SSF52343 (SUPERFAMILY)	F	135	0.78	4e-32	0.22	gi|74585854|Q5A446.1	3.89119	90.9497	24.5102	F	T
Pos|g5071.t1	1038983	scaffold_04:1787534-1789819	putative ferric reductase	hypothetical protein PLEOSDRAFT_1038983	F:oxidoreductase activity; P:oxidation-reduction process	-	IPR013130 (PFAM); G3DSA:3.40.50.80 (GENE3D); IPR013112 (PFAM); IPR013121 (PFAM); G3DSA:2.40.30.10 (GENE3D); PTHR11972 (PANTHER); IPR017927 (PROSITE_PROFILES); IPR017938 (SUPERFAMILY); SSF52343 (SUPERFAMILY)	F	144	0.71	2e-35	0.26	gi|2498389|P78588.1	7.35145	66.721	15.7633	F	F
Pos|g895.t1	1060997	scaffold_01:2399344-2402236	hypothetical ferric reductase	ferric reductase	F:oxidoreductase activity; P:oxidation-reduction process	-	IPR013121 (PFAM); IPR013130 (PFAM); IPR013112 (PFAM); G3DSA:3.40.50.80 (GENE3D); PTHR11972:SF5 (PANTHER); PTHR11972 (PANTHER); PTHR11972 (PANTHER); PTHR11972:SF5 (PANTHER); PTHR11972 (PANTHER); IPR017927 (PROSITE_PROFILES); IPR017938 (SUPERFAMILY)	F	65.1	0.47	2e-09	0.21	gi|417005|P32791.1	77.6484	35.909	32.0363	F	F
Iron permease
Ppl|g9805.t1	1180529	scaffold_5:1686878-1688532	iron permease FTR1 (FTR superfamily)	iron permease FTR1	C:high-affinity iron permease complex; F:iron ion transmembrane transporter activity; P:high-affinity iron ion transmembrane transport; C:integral component of membrane	-	IPR004923 (PFAM); IPR004923 (PANTHER); IPR004923 (PANTHER); PTHR31632:SF2 (PANTHER)	F	271	0.85	3e-85	0.37	gi|341940716|P38310.2	4.64402	4.95102	13.2907	F	F
Ppl|g9809.t1	1045912	scaffold_5:1699604-1701227	iron permease FTR1 (FTR superfamily)	iron permease FTR1	C:high-affinity iron permease complex; F:iron ion transmembrane transporter activity; P:high-affinity iron ion transmembrane transport; C:integral component of membrane	-	IPR004923 (PFAM); PTHR31632:SF2 (PANTHER); IPR004923 (PANTHER); IPR004923 (PANTHER); PTHR31632:SF2 (PANTHER)	F	264	0.86	1e-82	0.38	gi|341940716|P38310.2	13.651	1.63543	2.01373	F	F
Ppl|g10420.t1	1046219	scaffold_6:1178271-1181339	putative Zinc iron permease (ZIP superfamily)	Zinc iron permease	P:transmembrane transport; P:metabolic process; C:integral component of membrane; F:metal ion transmembrane transporter activity; P:metal ion transport; F:hydrolase activity	-	IPR003689 (PFAM); PTHR11040 (PANTHER); PTHR11040:SF44 (PANTHER); PTHR11040 (PANTHER); PTHR11040:SF44 (PANTHER); PTHR11040:SF44 (PANTHER); PTHR11040 (PANTHER)	F	145	0.49	2e-19	0.36	gi|75261634|Q6L8G1.1	19.071	11.3568	11.2301	F	F
Ppl|g14067.t1	1149384	scaffold_11:1354842-1357093	putative Zinc iron permease (ZIP superfamily)	Zinc iron permease	P:transmembrane transport; C:integral component of membrane; F:metal ion transmembrane transporter activity; P:metal ion transport	-	IPR003689 (PFAM); PTHR16133 (PANTHER)	F	126	0.98	7e-33	0.3	gi|75571248|Q5ZIU9.1	19.325	24.0618	26.3363	F	F
Ppl|g7785.t1	1134396	scaffold_3:1656268-1657797	Zinc iron permease (ZIP superfamily)	ZIP-like iron-zinc transporter	P:transmembrane transport; C:membrane; F:metal ion transmembrane transporter activity; P:metal ion transport	-	IPR003689 (PFAM); IPR004698 (TIGRFAM); PTHR11040 (PANTHER); PTHR11040:SF32 (PANTHER)	F	244	0.96	1e-76	0.36	gi|37090193|Q12436.1	22.826	9.92974	15.3983	F	F
Ppl|g8488.t1	1054526	scaffold_4:348162-349606	Zinc iron permease (ZIP superfamily)	ZIP-like iron-zinc transporter	C:integral component of membrane; F:zinc ion transmembrane transporter activity; P:zinc II ion transmembrane transport	-	IPR003689 (PFAM); IPR004698 (TIGRFAM); PTHR11040 (PANTHER); PTHR11040:SF32 (PANTHER)	F	244	0.92	7e-77	0.42	gi|418391|P32804.1	19.3652	14.4742	20.5013	F	F
Ppl|g1806.t1	1067374	scaffold_13:530702-533626	putative ZIP-like iron-zinc transporter (ZIP superfamily)	ZIP-like iron-zinc transporter	P:transmembrane transport; C:integral component of membrane; F:metal ion transmembrane transporter activity; P:metal ion transport	-	IPR003689 (PFAM); PTHR16950 (PANTHER); SignalP-TM (SIGNALP_GRAM_POSITIVE); SignalP-noTM (SIGNALP_GRAM_NEGATIVE); SignalP-noTM (SIGNALP_EUK)	T	159	0.74	8e-43	0.36	gi|12643401|Q31125.2	73.2576	64.4076	63.7077	F	F
Ppl|g7031.t1	1053230	scaffold_2:2975195-2976832	putative metal ion transporter (cation efflux superfamily)	cation efflux family	P:cation transmembrane transport; C:integral component of membrane; F:cation transmembrane transporter activity	-	IPR027470 (PFAM); IPR027469 (G3DSA:1.20.1510.GENE3D); IPR002524 (PFAM); IPR027470 (G3DSA:3.30.70.GENE3D); IPR002524 (PANTHER); PTHR11562:SF18 (PANTHER); IPR002524 (PANTHER); SSF160240 (SUPERFAMILY); SSF161111 (SUPERFAMILY)	F	158	0.64	5e-43	0.36	gi|74626746|O59758.1	9.45839	7.84175	8.45926	F	F
Ppl|g7035.t1	0	scaffold_2:2982860-2986874	metal ion transporter (cation efflux superfamily)	cation efflux family	P:cation transmembrane transport; C:integral component of membrane; F:cation transmembrane transporter activity	-	IPR002524 (PFAM); IPR027470 (G3DSA:3.30.70.GENE3D); IPR002524 (TIGRFAM); IPR027469 (G3DSA:1.20.1510.GENE3D); IPR027470 (PFAM); IPR002524 (PANTHER); PTHR11562:SF18 (PANTHER); PTHR11562:SF18 (PANTHER); IPR002524 (PANTHER); SSF161111 (SUPERFAMILY); SSF161111 (SUPERFAMILY); SSF160240 (SUPERFAMILY); SSF160240 (SUPERFAMILY)	F	312	0.78	5e-45	0.39	gi|347595668|Q08970.2	6.95974	5.22209	5.68906	F	F
Ppl|g7040.t1	0	scaffold_2:2992668-2997968	metal ion transporter (cation efflux superfamily)	cation efflux family	P:cation transmembrane transport; C:integral component of membrane; F:cation transmembrane transporter activity	-	IPR027470 (PFAM); IPR002524 (TIGRFAM); IPR002524 (PFAM); IPR027470 (G3DSA:3.30.70.GENE3D); IPR027469 (G3DSA:1.20.1510.GENE3D); IPR002524 (PANTHER); PTHR11562:SF18 (PANTHER); IPR002524 (PANTHER); PTHR11562:SF18 (PANTHER); IPR002524 (PANTHER); PTHR11562:SF18 (PANTHER); SSF160240 (SUPERFAMILY); SSF161111 (SUPERFAMILY); SSF161111 (SUPERFAMILY)	F	264	0.72	6e-45	0.33	gi|347595668|Q08970.2	9.70694	7.36787	8.10081	F	F
Gtr|g10521.t1	63207	scaffold_00010:736943-738436	iron permease FTR1 (FTR superfamily)	iron permease FTR1	C:high-affinity iron permease complex; F:iron ion transmembrane transporter activity; P:high-affinity iron ion transmembrane transport	-	Coil (COILS); IPR004923 (PFAM); IPR004923 (PANTHER); PTHR31632:SF2 (PANTHER)	F	253	0.87	2e-78	0.37	gi|341940716|P38310.2	136.725	58.4199	44.1596	F	F
Gtr|g11205.t1	131528	scaffold_00011:1195286-1197572	putative Zinc iron permease (ZIP superfamily)	Zinc iron permease	P:transmembrane transport; C:membrane; F:metal ion transmembrane transporter activity; P:metal ion transport	-	IPR003689 (PFAM); PTHR11040:SF44 (PANTHER); PTHR11040 (PANTHER); PTHR11040 (PANTHER); PTHR11040:SF44 (PANTHER)	F	131	0.54	1e-14	0.33	gi|74627045|O94639.1	6.30826	4.84573	2.41817	F	F
Gtr|g7831.t1	66232	scaffold_00017:348341-349594	Zinc iron permease (ZIP superfamily)	ZIP-like iron-zinc transporter	C:integral component of membrane; F:zinc ion transmembrane transporter activity; P:zinc II ion transmembrane transport	-	IPR003689 (PFAM); IPR004698 (TIGRFAM); PTHR11040 (PANTHER); PTHR11040:SF32 (PANTHER)	F	243	0.9	1e-76	0.41	gi|418391|P32804.1	75.2552	5.10231	1.67528	T	F
Gtr|g2526.t1	138312	scaffold_00005:1873482-1874874	putative Zinc iron permease (ZIP superfamily)	Zinc iron permease	P:transmembrane transport; C:membrane; F:metal ion transmembrane transporter activity; P:metal ion transport	-	IPR003689 (PFAM); PTHR16133 (PANTHER)	F	107	0.86	1e-25	0.3	gi|75571248|Q5ZIU9.1	69.1533	64.4822	57.2774	F	F
Gtr|g11587.t1	79741	scaffold_00012:749638-751676	putative ZIP-like iron-zinc transporter (ZIP superfamily)	ZIP-like iron-zinc transporter	P:transmembrane transport; C:membrane; F:metal ion transmembrane transporter activity; P:metal ion transport	-	IPR003689 (PFAM); PTHR16950 (PANTHER); SignalP-noTM (SIGNALP_GRAM_NEGATIVE); SignalP-TM (SIGNALP_GRAM_POSITIVE); SignalP-noTM (SIGNALP_EUK)	T	158	0.81	1e-43	0.32	gi|731788|P40544.1	31.4907	22.6876	18.464	F	F
Gtr|g7014.t1	38570	scaffold_00004:2194958-2196386	putative metal ion transporter (cation efflux superfamily)	mitochondrial iron ion transporter	P:cation transport; P:transmembrane transport; C:integral component of membrane; F:cation transmembrane transporter activity	-	IPR002524 (TIGRFAM); IPR027470 (PFAM); IPR027469 (G3DSA:1.20.1510.GENE3D); IPR027470 (G3DSA:3.30.70.GENE3D); IPR002524 (PFAM); PTHR11562:SF18 (PANTHER); PTHR11562:SF18 (PANTHER); IPR002524 (PANTHER); IPR002524 (PANTHER); PTHR11562:SF18 (PANTHER); IPR002524 (PANTHER); SSF161111 (SUPERFAMILY); SSF160240 (SUPERFAMILY)	F	161	0.57	2e-43	0.37	gi|347595668|Q08970.2	53.3306	28.6174	25.8293	F	F
Tve|g13819.t1	73438	scaffold_9:483222-484669	iron permease FTR1 (FTR superfamily)	iron permease FTR1	C:high-affinity iron permease complex; F:iron ion transmembrane transporter activity; P:high-affinity iron ion transmembrane transport	-	IPR004923 (PFAM); IPR004923 (PANTHER); PTHR31632:SF2 (PANTHER); PTHR31632:SF2 (PANTHER)	F	265	0.91	1e-83	0.4	gi|341940716|P38310.2	54.5881	61.7765	81.2465	F	F
Tve|g11227.t1	72019	scaffold_6:1033295-1034674	Zinc iron permease (ZIP superfamily)	ZIP-like iron-zinc transporter	C:integral component of membrane; F:zinc ion transmembrane transporter activity; P:zinc II ion transmembrane transport	-	IPR004698 (TIGRFAM); IPR003689 (PFAM); PTHR11040:SF32 (PANTHER); PTHR11040 (PANTHER)	F	249	0.98	7e-78	0.36	gi|37090193|Q12436.1	42.8576	80.7281	57.7052	F	F
Tve|g4398.t1	75071	scaffold_13:915574-918022	putative Zinc iron permease (ZIP superfamily)	Zinc iron permease	P:transmembrane transport; C:membrane; F:metal ion transmembrane transporter activity; P:metal ion transport	-	IPR003689 (PFAM); PTHR11040:SF44 (PANTHER); PTHR11040:SF44 (PANTHER); PTHR11040 (PANTHER); PTHR11040 (PANTHER); PTHR11040 (PANTHER); PTHR11040:SF44 (PANTHER)	F	159	0.47	2e-23	0.37	gi|37090485|Q9SLG3.1	22.3391	14.0866	10.2496	F	F
Tve|g5750.t1	61621	scaffold_18:86531-87758	putative Zinc iron permease (ZIP superfamily)	Zinc iron permease	P:transmembrane transport; C:membrane; F:metal ion transmembrane transporter activity; P:metal ion transport	-	IPR003689 (PFAM); PTHR16133:SF0 (PANTHER); PTHR16133 (PANTHER)	F	123	0.85	8e-32	0.31	gi|82185375|Q6NTL1.1	97.1655	74.1889	70.322	F	F
Tve|g12105.t1	125791	scaffold_7:881745-884052	putative ZIP-like iron-zinc transporter (ZIP superfamily)	ZIP-like iron-zinc transporter	P:transmembrane transport; C:membrane; F:metal ion transmembrane transporter activity; P:metal ion transport	-	IPR003689 (PFAM); PTHR16950 (PANTHER); SignalP-TM (SIGNALP_EUK); SignalP-TM (SIGNALP_GRAM_POSITIVE)	T	158	0.8	2e-42	0.33	gi|12643401|Q31125.2	84.7212	45.3246	37.9133	F	F
Tve|g6668.t1	26474	scaffold_2:1844444-1846244	putative metal ion transporter (cation efflux superfamily)	cation efflux	P:cation transport; P:transmembrane transport; C:integral component of membrane; F:cation transmembrane transporter activity	-	IPR027469 (G3DSA:1.20.1510.GENE3D); IPR027470 (G3DSA:3.30.70.GENE3D); IPR002524 (TIGRFAM); IPR002524 (PFAM); IPR002524 (PANTHER); IPR002524 (PANTHER); PTHR11562:SF18 (PANTHER); PTHR11562:SF18 (PANTHER); SSF160240 (SUPERFAMILY); SSF161111 (SUPERFAMILY)	F	173	0.8	6e-48	0.33	gi|347595668|Q08970.2	42.2685	62.2086	72.3515	F	F
Pos|g11706.t1	1068763	scaffold_11:1136449-1138016	iron permease FTR1 (FTR superfamily)	iron permease FTR1	C:high-affinity iron permease complex; F:iron ion transmembrane transporter activity; P:high-affinity iron ion transmembrane transport	-	IPR004923 (PFAM); PTHR31632:SF2 (PANTHER); PTHR31632:SF2 (PANTHER); IPR004923 (PANTHER); IPR004923 (PANTHER)	F	260	0.93	2e-82	0.4	gi|731522|P40088.1	101.772	66.5056	63.2575	F	F
Pos|g12121.t1	1095088	scaffold_11:2358065-2360114	putative Zinc iron permease (ZIP superfamily)	Zinc iron permease	P:transmembrane transport; C:membrane; F:metal ion transmembrane transporter activity; P:metal ion transport	-	IPR003689 (PFAM); PTHR11040 (PANTHER); PTHR11040:SF44 (PANTHER); PTHR11040 (PANTHER); PTHR11040:SF44 (PANTHER)	F	156	0.54	1e-17	0.3	gi|418391|P32804.1	16.4303	21.9237	19.5748	F	F
Pos|g7936.t1	1066344	scaffold_06:2303754-2305167	Zinc iron permease (ZIP superfamily)	ZIP-like iron-zinc transporter	C:integral component of membrane; F:zinc ion transmembrane transporter activity; P:zinc II ion transmembrane transport	-	IPR004698 (TIGRFAM); IPR003689 (PFAM); PTHR11040:SF32 (PANTHER); PTHR11040 (PANTHER)	F	239	0.91	3e-75	0.43	gi|418391|P32804.1	24.5344	48.9644	54.1603	F	F
Pos|g8818.t1	1106787	scaffold_07:2132831-2134003	putative Zinc iron permease (ZIP superfamily)	Zinc iron permease	P:transmembrane transport; C:membrane; F:metal ion transmembrane transporter activity; P:metal ion transport	-	IPR003689 (PFAM); PTHR16133:SF0 (PANTHER); PTHR16133 (PANTHER); PTHR16133:SF0 (PANTHER); PTHR16133 (PANTHER)	F	153	0.97	4e-43	0.37	gi|82185375|Q6NTL1.1	29.2725	29.1925	32.7387	F	F
Pos|g9325.t1	32916	scaffold_08:499238-501526	putative ZIP-like iron-zinc transporter (ZIP superfamily)	ZIP-like iron-zinc transporter	P:transmembrane transport; C:membrane; F:metal ion transmembrane transporter activity; P:metal ion transport	-	IPR003689 (PFAM); PTHR16950 (PANTHER); SignalP-noTM (SIGNALP_EUK)	T	156	0.82	6e-43	0.33	gi|731788|P40544.1	92.6722	17.9847	22.609	T	F
Pos|g6656.t1	1056583	scaffold_05:2285439-2286853	putative metal ion transporter (cation efflux superfamily)	mitochondrial iron ion transporter	P:cation transport; P:transmembrane transport; C:integral component of membrane; F:cation transmembrane transporter activity	-	IPR027469 (G3DSA:1.20.1510.GENE3D); IPR027470 (G3DSA:3.30.70.GENE3D); IPR002524 (TIGRFAM); IPR002524 (PFAM); IPR027470 (PFAM); IPR002524 (PANTHER); PTHR11562:SF18 (PANTHER); SSF161111 (SUPERFAMILY); SSF160240 (SUPERFAMILY)	F	152	0.81	6e-41	0.33	gi|74626746|O59758.1	104.441	77.8535	128.018	F	F
Possible components of hydroquinone biosynthesis
Phenylalanine ammonia-lyase
Ppl|g11849.t1	1057403	scaffold_8:1176689-1179266	phenylalanine ammonia-lyase	phenylalanine ammonia-lyase	P:L-phenylalanine catabolic process; C:cytoplasm; F:phenylalanine ammonia-lyase activity; P:cinnamic acid biosynthetic process	EC:4.3.1.24; EC:4.3.1.25	IPR024083 (G3DSA:1.10.275.GENE3D); IPR001106 (PFAM); IPR005922 (TIGRFAM); G3DSA:1.20.200.10 (GENE3D); PTHR10362 (PANTHER); PTHR10362:SF13 (PANTHER); IPR022313 (PROSITE_PATTERNS); IPR008948 (SUPERFAMILY)	F	763	0.95	0	0.62	gi|30580473|O93967.1	171.878	54.785	24.8653	T	F
Gtr|g8731.t1	42132	scaffold_00007:437972-440564	phenylalanine ammonia-lyase	phenylalanine ammonia-lyase	P:L-phenylalanine catabolic process; C:cytoplasm; F:ammonia-lyase activity	-	G3DSA:1.20.200.10 (GENE3D); IPR005922 (TIGRFAM); IPR024083 (G3DSA:1.10.275.GENE3D); IPR001106 (PFAM); PTHR10362 (PANTHER); PTHR10362:SF13 (PANTHER); IPR022313 (PROSITE_PATTERNS); IPR008948 (SUPERFAMILY)	F	795	0.95	0	0.61	gi|30580473|O93967.1	114.392	58.967	46.5425	F	F
Tve|g3331.t1	173713	scaffold_11:2256064-2258690	phenylalanine ammonia-lyase	phenylalanine ammonia-lyase	P:L-phenylalanine catabolic process; C:cytoplasm; F:ammonia-lyase activity	-	IPR001106 (PFAM); IPR005922 (TIGRFAM); IPR024083 (G3DSA:1.10.275.GENE3D); G3DSA:1.20.200.10 (GENE3D); PTHR10362:SF13 (PANTHER); PTHR10362 (PANTHER); IPR022313 (PROSITE_PATTERNS); IPR008948 (SUPERFAMILY)	F	823	0.98	0	0.6	gi|30580473|O93967.1	20.0977	444.634	341.976	F	T
Pos|g6657.t1	173727	scaffold_05:2287073-2289886	phenylalanine ammonia-lyase	phenylalanine ammonia-lyase	P:L-phenylalanine catabolic process; C:cytoplasm; F:ammonia-lyase activity	-	G3DSA:1.20.200.10 (GENE3D); IPR005922 (TIGRFAM); IPR024083 (G3DSA:1.10.275.GENE3D); IPR001106 (PFAM); PTHR10362 (PANTHER); PTHR10362:SF13 (PANTHER); IPR022313 (PROSITE_PATTERNS); IPR008948 (SUPERFAMILY)	F	872	0.95	0	0.65	gi|30580473|O93967.1	31.1148	14.5937	18.5424	F	F
Pos|g6765.t1	1112899	scaffold_05:2573546-2576125	phenylalanine ammonia-lyase	phenylalanine ammonia-lyase	P:L-phenylalanine catabolic process; C:cytoplasm; F:ammonia-lyase activity	-	IPR001106 (PFAM); IPR024083 (G3DSA:1.10.275.GENE3D); G3DSA:1.20.200.10 (GENE3D); IPR005922 (TIGRFAM); PTHR10362:SF13 (PANTHER); PTHR10362 (PANTHER); IPR022313 (PROSITE_PATTERNS); IPR008948 (SUPERFAMILY)	F	804	0.93	0	0.63	gi|30580473|O93967.1	52.0409	20.702	22.176	F	F
Phenolic 3/4-O-methyltransferase
Ppl|g11344.t1	1046720	scaffold_7:1681595-1686289	3/4-O-methyltransferase	S-adenosyl-L-methionine-dependent methyltransferase	F:O-methyltransferase activity; P:methylation	EC:2.1.1	IPR001077 (PFAM); IPR011991 (G3DSA:1.10.10.GENE3D); IPR029063 (G3DSA:3.40.50.GENE3D); PTHR11746 (PANTHER); PTHR11746:SF96 (PANTHER); PTHR11746 (PANTHER); IPR016461 (PROSITE_PROFILES); IPR029063 (SUPERFAMILY)	F	263	0.42	5e-47	0.35	gi|1018737983|P0CT89.1	1.65268	1.32039	1.10469	F	F
Ppl|g12646.t1	1182328	scaffold_9:1422029-1423837	3/4-O-methyltransferase	S-adenosyl-L-methionine-dependent methyltransferase	F:O-methyltransferase activity; P:methylation	EC:2.1.1	Coil (COILS); IPR001077 (PFAM); IPR011991 (G3DSA:1.10.10.GENE3D); IPR029063 (G3DSA:3.40.50.GENE3D); PTHR11746 (PANTHER); PTHR11746:SF63 (PANTHER); PTHR11746:SF63 (PANTHER); PTHR11746 (PANTHER); IPR016461 (PROSITE_PROFILES); IPR029063 (SUPERFAMILY); IPR011991 (SUPERFAMILY)	F	286	0.99	1e-90	0.36	gi|1018737983|P0CT89.1	908.445	533.093	344.826	F	F
Ppl|g117.t1		scaffold_00001:353043-354661	3/4-O-methyltransferase	predicted protein	F:O-methyltransferase activity; P:methylation	EC:2.1.1	IPR011991 (G3DSA:1.10.10.GENE3D); IPR001077 (PFAM); IPR029063 (G3DSA:3.40.50.GENE3D); PTHR11746:SF63 (PANTHER); PTHR11746 (PANTHER); IPR016461 (PROSITE_PROFILES); IPR029063 (SUPERFAMILY); IPR011991 (SUPERFAMILY)	F	211	0.97	2e-62	0.32	gi|1018737991|P0CT90.1	12.4967	16.0363	15.1256	F	F
Ppl|g1397.t1	1043216	scaffold_1:3627694-3629610	3/4-O-methyltransferase	, partial	F:methyltransferase activity	-	IPR029063 (G3DSA:3.40.50.GENE3D); IPR011991 (G3DSA:1.10.10.GENE3D); IPR001077 (PFAM); PTHR11746:SF63 (PANTHER); PTHR11746 (PANTHER); IPR016461 (PROSITE_PROFILES); IPR011991 (SUPERFAMILY); IPR029063 (SUPERFAMILY)	F	210	0.85	3e-61	0.31	gi|1018737991|P0CT90.1	25.1419	12.6726	8.02005	F	F
Ppl|g6714.t1	1052954	scaffold_2:2088971-2090610	3/4-O-methyltransferase	O methyltransferase	F:transferase activity	-	IPR029063 (G3DSA:3.40.50.GENE3D); IPR011991 (G3DSA:1.10.10.GENE3D); IPR001077 (PFAM); PTHR11746:SF63 (PANTHER); PTHR11746 (PANTHER); IPR016461 (PROSITE_PROFILES); IPR011991 (SUPERFAMILY); IPR029063 (SUPERFAMILY)	F	207	0.97	1e-60	0.32	gi|1018737991|P0CT90.1	18.4363	172.291	194.403	F	T
Ppl|g12967.t1	1058363	scaffold_10:259504-261125	3/4-O-methyltransferase	predicted protein	F:methyltransferase activity	-	IPR029063 (G3DSA:3.40.50.GENE3D); IPR011991 (G3DSA:1.10.10.GENE3D); IPR001077 (PFAM); PTHR11746 (PANTHER); PTHR11746:SF63 (PANTHER); IPR016461 (PROSITE_PROFILES); IPR011991 (SUPERFAMILY); IPR029063 (SUPERFAMILY)	F	201	0.96	1e-58	0.32	gi|1018737991|P0CT90.1	4.50287	39.2071	54.5237	F	T
Ppl|g1435.t1	1052209	scaffold_1:3742033-3743711	3/4-O-methyltransferase	, partial	F:O-methyltransferase activity; P:methylation	EC:2.1.1	IPR001077 (PFAM); IPR011991 (G3DSA:1.10.10.GENE3D); IPR029063 (G3DSA:3.40.50.GENE3D); PTHR11746 (PANTHER); PTHR11746:SF63 (PANTHER); IPR016461 (PROSITE_PROFILES); IPR029063 (SUPERFAMILY); IPR011991 (SUPERFAMILY)	F	213	0.94	1e-62	0.33	gi|1018737991|P0CT90.1	2.82673	2.22259	1.3699	F	F
Ppl|g12968.t1	1147514	scaffold_10:261627-263768	3/4-O-methyltransferase	, partial	F:O-methyltransferase activity; P:methylation	EC:2.1.1	IPR029063 (G3DSA:3.40.50.GENE3D); IPR011991 (G3DSA:1.10.10.GENE3D); IPR001077 (PFAM); PTHR11746:SF63 (PANTHER); PTHR11746 (PANTHER); IPR016461 (PROSITE_PROFILES); IPR011991 (SUPERFAMILY); IPR029063 (SUPERFAMILY)	F	217	0.88	4e-64	0.33	gi|1018737991|P0CT90.1	18.0829	11.2629	9.40119	F	F
Ppl|g10440.t1	1140646	scaffold_6:1235337-1237027	putative 3/4-O-methyltransferase	S-adenosyl-L-methionine-dependent methyltransferase	F:O-methyltransferase activity; P:methylation	EC:2.1.1	IPR011991 (G3DSA:1.10.10.GENE3D); IPR029063 (G3DSA:3.40.50.GENE3D); IPR001077 (PFAM); PTHR11746 (PANTHER); PTHR11746:SF63 (PANTHER); IPR016461 (PROSITE_PROFILES); IPR011991 (SUPERFAMILY); IPR029063 (SUPERFAMILY)	F	181	0.91	8e-51	0.29	gi|1018737991|P0CT90.1	4.4798	5.23709	3.32193	F	F
Ppl|g7335.t1	1031734	scaffold_3:385065-387630	putative 3/4-O-methyltransferase	, partial	F:O-methyltransferase activity; F:methyltransferase activity; P:methylation	-	IPR029063 (G3DSA:3.40.50.GENE3D); IPR031725 (PFAM); IPR011991 (G3DSA:1.10.10.GENE3D); IPR001077 (PFAM); PTHR11746:SF63 (PANTHER); PTHR11746 (PANTHER); IPR016461 (PROSITE_PROFILES); IPR011991 (SUPERFAMILY); IPR029063 (SUPERFAMILY)	F	172	0.88	3e-47	0.29	gi|1018737991|P0CT90.1	5.54868	2.6293	2.93106	F	F
Gtr|g2038.t1	140953	scaffold_00015:436286-438332	3/4-O-methyltransferase	S-adenosyl-L-methionine-dependent methyltransferase	F:O-methyltransferase activity	-	IPR029063 (G3DSA:3.40.50.GENE3D); IPR001077 (PFAM); IPR011991 (G3DSA:1.10.10.GENE3D); PTHR11746 (PANTHER); PTHR11746:SF63 (PANTHER); IPR016461 (PROSITE_PROFILES); IPR011991 (SUPERFAMILY); IPR029063 (SUPERFAMILY)	F	454	0.99	5e-157	0.49	gi|1018737991|P0CT90.1	38.538	108.507	27.9357	F	F
Gtr|g2067.t1	81179	scaffold_00015:584562-586358	3/4-O-methyltransferase	S-adenosyl-L-methionine-dependent methyltransferase	F:O-methyltransferase activity	-	IPR011991 (G3DSA:1.10.10.GENE3D); IPR029063 (G3DSA:3.40.50.GENE3D); IPR001077 (PFAM); PTHR11746:SF63 (PANTHER); PTHR11746:SF63 (PANTHER); PTHR11746 (PANTHER); IPR016461 (PROSITE_PROFILES); IPR011991 (SUPERFAMILY); IPR029063 (SUPERFAMILY)	F	307	0.98	7e-99	0.37	gi|1018737983|P0CT89.1	848.646	321.315	111.241	T	F
Gtr|g4283.t1	103133	scaffold_00002:925693-927545	3/4-O-methyltransferase	S-adenosyl-L-methionine-dependent methyltransferase	F:O-methyltransferase activity	-	IPR001077 (PFAM); IPR029063 (G3DSA:3.40.50.GENE3D); IPR011991 (G3DSA:1.10.10.GENE3D); PTHR11746 (PANTHER); PTHR11746:SF63 (PANTHER); IPR016461 (PROSITE_PROFILES); IPR029063 (SUPERFAMILY); IPR011991 (SUPERFAMILY)	F	359	0.95	7e-119	0.43	gi|1018737983|P0CT89.1	12.3133	9.65441	11.4977	F	F
Gtr|g9653.t1	71552	scaffold_00002:3242430-3244332	3/4-O-methyltransferase	S-adenosyl-L-methionine-dependent methyltransferase	F:O-methyltransferase activity	-	Coil (COILS); IPR029063 (G3DSA:3.40.50.GENE3D); IPR011991 (G3DSA:1.10.10.GENE3D); IPR001077 (PFAM); PTHR11746:SF63 (PANTHER); PTHR11746:SF63 (PANTHER); PTHR11746 (PANTHER); PTHR11746 (PANTHER); IPR016461 (PROSITE_PROFILES); IPR011991 (SUPERFAMILY); IPR029063 (SUPERFAMILY)	F	279	0.94	6e-88	0.36	gi|1018737983|P0CT89.1	7.80815	26.0616	52.4557	F	T
Gtr|g10406.t1	139722	scaffold_00010:412947-414869	3/4-O-methyltransferase	S-adenosyl-L-methionine-dependent methyltransferase	F:O-methyltransferase activity	-	IPR011991 (G3DSA:1.10.10.GENE3D); IPR029063 (G3DSA:3.40.50.GENE3D); IPR001077 (PFAM); PTHR11746:SF63 (PANTHER); PTHR11746:SF63 (PANTHER); PTHR11746 (PANTHER); IPR016461 (PROSITE_PROFILES); IPR011991 (SUPERFAMILY); IPR029063 (SUPERFAMILY)	F	331	0.98	6e-108	0.39	gi|1018737983|P0CT89.1	431.374	422.445	296.257	F	F
Gtr|g1928.t1	21798	scaffold_00015:112325-115446	3/4-O-methyltransferase	S-adenosyl-L-methionine-dependent methyltransferase, partial	F:O-methyltransferase activity	-	Coil (COILS); IPR029063 (G3DSA:3.40.50.GENE3D); IPR001077 (PFAM); IPR011991 (G3DSA:1.10.10.GENE3D); PTHR11746:SF96 (PANTHER); PTHR11746 (PANTHER); IPR016461 (PROSITE_PROFILES); IPR011991 (SUPERFAMILY); IPR029063 (SUPERFAMILY)	F	274	0.54	1e-44	0.35	gi|1018737983|P0CT89.1	12.4938	8.04654	6.23309	F	F
Gtr|g11659.t1	46659	scaffold_00012:958027-961514	3/4-O-methyltransferase	NADPH:quinone reductase	F:O-methyltransferase activity; F:zinc ion binding; F:oxidoreductase activity; P:oxidation-reduction process	-	IPR020843 (SMART); IPR013149 (PFAM); IPR011032 (G3DSA:3.90.180.GENE3D); IPR029063 (G3DSA:3.40.50.GENE3D); IPR001077 (PFAM); IPR011991 (G3DSA:1.10.10.GENE3D); IPR016040 (G3DSA:3.40.50.GENE3D); IPR013154 (PFAM); IPR002085 (PANTHER); IPR016461 (PROSITE_PROFILES); IPR011032 (SUPERFAMILY); IPR016040 (SUPERFAMILY); IPR029063 (SUPERFAMILY); IPR011991 (SUPERFAMILY)	F	258	0.46	2e-77	0.4	gi|1018737991|P0CT90.1	48.5168	79.4044	44.304	F	F
Gtr|g12066.t1	47390	scaffold_00013:571743-573671	3/4-O-methyltransferase	S-adenosyl-L-methionine-dependent methyltransferase	F:O-methyltransferase activity	-	IPR029063 (G3DSA:3.40.50.GENE3D); IPR011991 (G3DSA:1.10.10.GENE3D); IPR001077 (PFAM); PTHR11746:SF63 (PANTHER); PTHR11746:SF63 (PANTHER); PTHR11746 (PANTHER); PTHR11746 (PANTHER); IPR016461 (PROSITE_PROFILES); IPR029063 (SUPERFAMILY); IPR011991 (SUPERFAMILY)	F	251	0.95	3e-77	0.33	gi|1018737983|P0CT89.1	1.14006	1.47297	2.34911	F	F
Gtr|g5135.t1	71552	scaffold_00002:3242430-3244332	putative 3/4-O-methyltransferase	S-adenosyl-L-methionine-dependent methyltransferase	F:O-methyltransferase activity; P:methylation	EC:2.1.1	-	F	139	0.96	5e-35	0.27	gi|1018737983|P0CT89.1	67.0405	22.2743	20.7775	F	F
Gtr|g4285.t1	136036	scaffold_00002:931779-935764	possible 3/4-O-methyltransferase	translation factor	F:O-methyltransferase activity; F:double-stranded RNA binding	-	Coil (COILS); IPR017945 (G3DSA:3.90.870.GENE3D); IPR001077 (PFAM); IPR006070 (TIGRFAM); IPR011991 (G3DSA:1.10.10.GENE3D); IPR029063 (G3DSA:3.40.50.GENE3D); IPR006070 (PFAM); IPR005145 (PFAM); PTHR17490 (PANTHER); PTHR17490:SF3 (PANTHER); IPR016461 (PROSITE_PROFILES); IPR006070 (PROSITE_PROFILES); IPR029063 (SUPERFAMILY); IPR011991 (SUPERFAMILY); IPR017945 (SUPERFAMILY)	F	116	0.38	3e-26	0.28	gi|1018737991|P0CT90.1	12.0902	19.0724	19.7125	F	F
Tve|g14327.t1	73710	scaffold_9:2126987-2130141	3/4-O-methyltransferase	S-adenosyl-L-methionine-dependent methyltransferase	F:O-methyltransferase activity	EC:2.1.1	IPR001077 (PFAM); IPR029063 (G3DSA:3.40.50.GENE3D); IPR011991 (G3DSA:1.10.10.GENE3D); PTHR11746:SF63 (PANTHER); PTHR11746 (PANTHER); PTHR11746 (PANTHER); PTHR11746:SF63 (PANTHER); IPR016461 (PROSITE_PROFILES); IPR011991 (SUPERFAMILY); IPR029063 (SUPERFAMILY)	F	259	0.53	2e-76	0.36	gi|1018737983|P0CT89.1	3.62477	3.32072	2.33459	F	F
Tve|g2688.t1	51611	scaffold_11:214551-216768	3/4-O-methyltransferase	S-adenosyl-L-methionine-dependent methyltransferase	F:O-methyltransferase activity	EC:2.1.1	IPR001077 (PFAM); IPR029063 (G3DSA:3.40.50.GENE3D); PTHR11746:SF63 (PANTHER); PTHR11746 (PANTHER); PTHR11746:SF63 (PANTHER); IPR016461 (PROSITE_PROFILES); IPR029063 (SUPERFAMILY)	F	225	0.87	6e-66	0.34	gi|1018737983|P0CT89.1	144.812	9.41949	4.28059	T	F
Tve|g7363.t1	34708	scaffold_2:3973315-3975279	putative 3/4-O-methyltransferase	S-adenosyl-L-methionine-dependent methyltransferase	F:O-methyltransferase activity	EC:2.1.1	IPR001077 (PFAM); IPR011991 (G3DSA:1.10.10.GENE3D); IPR029063 (G3DSA:3.40.50.GENE3D); PTHR11746 (PANTHER); PTHR11746:SF63 (PANTHER); IPR016461 (PROSITE_PROFILES); IPR011991 (SUPERFAMILY); IPR029063 (SUPERFAMILY)	F	220	0.96	8e-65	0.31	gi|1018737983|P0CT89.1	18.0222	145.31	133.446	F	T
Tve|g6205.t1	68914	scaffold_2:389056-391124	putative 3/4-O-methyltransferase	S-adenosyl-L-methionine-dependent methyltransferase	F:O-methyltransferase activity	EC:2.1.1	IPR001077 (PFAM); IPR029063 (G3DSA:3.40.50.GENE3D); PTHR11746 (PANTHER); PTHR11746 (PANTHER); PTHR11746 (PANTHER); PTHR11746:SF63 (PANTHER); PTHR11746:SF63 (PANTHER); PTHR11746:SF63 (PANTHER); IPR016461 (PROSITE_PROFILES); SignalP-noTM (SIGNALP_EUK); IPR011991 (SUPERFAMILY); IPR029063 (SUPERFAMILY)	T	221	0.87	8e-65	0.34	gi|1018737983|P0CT89.1	1.77144	1.15617	0.632679	F	F
Tve|g7364.t1	0	scaffold_2:3975877-3977876	putative 3/4-O-methyltransferase	S-adenosyl-L-methionine-dependent methyltransferase	F:O-methyltransferase activity	EC:2.1.1	IPR011991 (G3DSA:1.10.10.GENE3D); IPR029063 (G3DSA:3.40.50.GENE3D); IPR001077 (PFAM); PTHR11746:SF63 (PANTHER); PTHR11746 (PANTHER); PTHR11746:SF63 (PANTHER); PTHR11746 (PANTHER); IPR016461 (PROSITE_PROFILES); IPR029063 (SUPERFAMILY); IPR011991 (SUPERFAMILY)	F	218	0.98	4e-64	0.31	gi|1018737983|P0CT89.1	13.7331	207.338	287.591	F	T
Tve|g2624.t1	131840	scaffold_11:25459-27738	putative 3/4-O-methyltransferase	S-adenosyl-L-methionine-dependent methyltransferase	F:O-methyltransferase activity	EC:2.1.1	IPR029063 (G3DSA:3.40.50.GENE3D); IPR011991 (G3DSA:1.10.10.GENE3D); IPR001077 (PFAM); PTHR11746:SF63 (PANTHER); PTHR11746 (PANTHER); IPR016461 (PROSITE_PROFILES); IPR029063 (SUPERFAMILY); IPR011991 (SUPERFAMILY)	F	214	0.86	8e-62	0.31	gi|1018737983|P0CT89.1	4.43918	247.552	215.572	F	T
Pos|g12124.t1	1098419	scaffold_11:2364057-2366137	3/4-O-methyltransferase	S-adenosyl-L-methionine-dependent methyltransferase	F:O-methyltransferase activity	EC:2.1.1	IPR011991 (G3DSA:1.10.10.GENE3D); IPR029063 (G3DSA:3.40.50.GENE3D); IPR001077 (PFAM); PTHR11746:SF63 (PANTHER); PTHR11746 (PANTHER); IPR016461 (PROSITE_PROFILES); IPR011991 (SUPERFAMILY); IPR029063 (SUPERFAMILY)	F	468	0.97	3e-162	0.51	gi|1018737991|P0CT90.1	18.5165	23.0027	8.06835	F	F
Pos|g8393.t1	1078011	scaffold_07:1007698-1009716	3/4-O-methyltransferase	S-adenosyl-L-methionine-dependent methyltransferase	F:O-methyltransferase activity	EC:2.1.1	IPR001077 (PFAM); IPR029063 (G3DSA:3.40.50.GENE3D); IPR011991 (G3DSA:1.10.10.GENE3D); PTHR11746 (PANTHER); PTHR11746:SF63 (PANTHER); PTHR11746 (PANTHER); IPR016461 (PROSITE_PROFILES); IPR029063 (SUPERFAMILY); IPR011991 (SUPERFAMILY)	F	502	0.93	1e-174	0.52	gi|1018737983|P0CT89.1	181.353	7.86408	11.3649	T	F
Pos|g11402.t1	1109236	scaffold_11:238819-240842	3/4-O-methyltransferase	S-adenosyl-L-methionine-dependent methyltransferase	F:O-methyltransferase activity	EC:2.1.1	IPR011991 (G3DSA:1.10.10.GENE3D); IPR001077 (PFAM); IPR029063 (G3DSA:3.40.50.GENE3D); PTHR11746 (PANTHER); PTHR11746 (PANTHER); PTHR11746:SF63 (PANTHER); PTHR11746:SF63 (PANTHER); IPR016461 (PROSITE_PROFILES); IPR011991 (SUPERFAMILY); IPR029063 (SUPERFAMILY)	F	426	0.97	6e-146	0.48	gi|1018737991|P0CT90.1	8.4758	14.2327	205.459	F	T
Pos|g11387.t1	1109220	scaffold_11:193440-195456	3/4-O-methyltransferase	S-adenosyl-L-methionine-dependent methyltransferase	F:O-methyltransferase activity	EC:2.1.1	IPR001077 (PFAM); IPR011991 (G3DSA:1.10.10.GENE3D); IPR029063 (G3DSA:3.40.50.GENE3D); PTHR11746 (PANTHER); PTHR11746 (PANTHER); PTHR11746:SF63 (PANTHER); PTHR11746:SF63 (PANTHER); IPR016461 (PROSITE_PROFILES); IPR011991 (SUPERFAMILY); IPR029063 (SUPERFAMILY)	F	419	0.98	4e-143	0.47	gi|1018737991|P0CT90.1	52.3739	1547.86	6555.24	F	T
Pos|g11400.t1	0	scaffold_11:232422-234463	3/4-O-methyltransferase	S-adenosyl-L-methionine-dependent methyltransferase	F:O-methyltransferase activity	EC:2.1.1	IPR011991 (G3DSA:1.10.10.GENE3D); IPR029063 (G3DSA:3.40.50.GENE3D); IPR001077 (PFAM); PTHR11746 (PANTHER); PTHR11746:SF63 (PANTHER); PTHR11746:SF63 (PANTHER); IPR016461 (PROSITE_PROFILES); IPR029063 (SUPERFAMILY); IPR011991 (SUPERFAMILY)	F	415	0.99	1e-141	0.47	gi|1018737991|P0CT90.1	1.245	7.29353	117.536	F	T
Pos|g11403.t1	1109237	scaffold_11:241774-243815	3/4-O-methyltransferase	S-adenosyl-L-methionine-dependent methyltransferase	F:O-methyltransferase activity	EC:2.1.1	IPR011991 (G3DSA:1.10.10.GENE3D); IPR001077 (PFAM); IPR029063 (G3DSA:3.40.50.GENE3D); PTHR11746:SF63 (PANTHER); PTHR11746:SF63 (PANTHER); PTHR11746:SF63 (PANTHER); PTHR11746 (PANTHER); PTHR11746 (PANTHER); IPR016461 (PROSITE_PROFILES); IPR029063 (SUPERFAMILY); IPR011991 (SUPERFAMILY)	F	402	0.98	2e-136	0.46	gi|1018737991|P0CT90.1	0.66679	2.67919	25.9954	F	T
Pos|g11388.t1	163005	scaffold_11:196147-198153	3/4-O-methyltransferase	S-adenosyl-L-methionine-dependent methyltransferase	F:O-methyltransferase activity	EC:2.1.1	IPR011991 (G3DSA:1.10.10.GENE3D); IPR001077 (PFAM); IPR029063 (G3DSA:3.40.50.GENE3D); PTHR11746 (PANTHER); PTHR11746 (PANTHER); PTHR11746:SF63 (PANTHER); PTHR11746:SF63 (PANTHER); IPR016461 (PROSITE_PROFILES); IPR029063 (SUPERFAMILY); IPR011991 (SUPERFAMILY)	F	406	0.98	3e-138	0.46	gi|1018737991|P0CT90.1	4.22131	508.919	3317.11	F	T
Pos|g11029.t1	35275	scaffold_10:701223-703214	3/4-O-methyltransferase	S-adenosyl-L-methionine-dependent methyltransferase	F:O-methyltransferase activity	EC:2.1.1	IPR001077 (PFAM); IPR011991 (G3DSA:1.10.10.GENE3D); IPR029063 (G3DSA:3.40.50.GENE3D); PTHR11746 (PANTHER); PTHR11746:SF87 (PANTHER); PTHR11746 (PANTHER); PTHR11746:SF87 (PANTHER); PTHR11746:SF87 (PANTHER); PTHR11746 (PANTHER); IPR016461 (PROSITE_PROFILES); IPR029063 (SUPERFAMILY); IPR011991 (SUPERFAMILY)	F	325	0.95	9e-106	0.38	gi|1018737983|P0CT89.1	41.4048	73.552	90.0658	F	F
Pos|g9983.t1	1114007	scaffold_08:2173079-2175026	3/4-O-methyltransferase	S-adenosyl-L-methionine-dependent methyltransferase	F:O-methyltransferase activity	EC:2.1.1	IPR001077 (PFAM); IPR011991 (G3DSA:1.10.10.GENE3D); IPR029063 (G3DSA:3.40.50.GENE3D); PTHR11746:SF63 (PANTHER); PTHR11746 (PANTHER); IPR016461 (PROSITE_PROFILES); IPR029063 (SUPERFAMILY); IPR011991 (SUPERFAMILY)	F	315	0.97	4e-102	0.37	gi|1018737991|P0CT90.1	126.545	95.7096	99.1948	F	F
Pos|g8314.t1	1046289	scaffold_07:765609-767538	3/4-O-methyltransferase	S-adenosyl-L-methionine-dependent methyltransferase	F:O-methyltransferase activity	EC:2.1.1	IPR029063 (G3DSA:3.40.50.GENE3D); IPR001077 (PFAM); IPR011991 (G3DSA:1.10.10.GENE3D); PTHR11746:SF63 (PANTHER); PTHR11746:SF63 (PANTHER); PTHR11746 (PANTHER); PTHR11746 (PANTHER); IPR016461 (PROSITE_PROFILES); IPR011991 (SUPERFAMILY); IPR029063 (SUPERFAMILY)	F	301	0.97	6e-97	0.35	gi|1018737991|P0CT90.1	2.47107	1.60356	1.77607	F	F
Pos|g10959.t1	174811	scaffold_10:496212-501065	3/4-O-methyltransferase	ich1	F:O-methyltransferase activity	EC:2.1.1	IPR011991 (G3DSA:1.10.10.GENE3D); IPR029063 (G3DSA:3.40.50.GENE3D); IPR001077 (PFAM); PTHR11746 (PANTHER); PTHR11746 (PANTHER); PTHR11746:SF63 (PANTHER); PTHR11746:SF63 (PANTHER); PTHR11746:SF63 (PANTHER); PTHR11746 (PANTHER); IPR011991 (SUPERFAMILY); IPR029063 (SUPERFAMILY)	F	270	0.48	1e-42	0.33	gi|1018737983|P0CT89.1	8.14189	21.3719	32.9591	F	T
Pos|g5617.t1	157468	scaffold_04:3162792-3164574	3/4-O-methyltransferase	S-adenosyl-L-methionine-dependent methyltransferase	F:O-methyltransferase activity	EC:2.1.1	IPR029063 (G3DSA:3.40.50.GENE3D); IPR011991 (G3DSA:1.10.10.GENE3D); IPR001077 (PFAM); PTHR11746 (PANTHER); PTHR11746:SF63 (PANTHER); IPR016461 (PROSITE_PROFILES); IPR011991 (SUPERFAMILY); IPR029063 (SUPERFAMILY)	F	221	0.98	5e-66	0.32	gi|1018737991|P0CT90.1	52.9623	9.18787	4.80046	T	F
Pos|g5624.t1	27563	scaffold_04:3180351-3182125	3/4-O-methyltransferase	S-adenosyl-L-methionine-dependent methyltransferase	F:O-methyltransferase activity	EC:2.1.1	IPR029063 (G3DSA:3.40.50.GENE3D); IPR001077 (PFAM); IPR011991 (G3DSA:1.10.10.GENE3D); PTHR11746 (PANTHER); PTHR11746:SF63 (PANTHER); PTHR11746 (PANTHER); PTHR11746:SF63 (PANTHER); IPR016461 (PROSITE_PROFILES); IPR011991 (SUPERFAMILY); IPR029063 (SUPERFAMILY)	F	216	0.96	6e-64	0.3	gi|1018737983|P0CT89.1	98.0352	29.6031	18.3949	T	F
Pos|g5618.t1	1103769	scaffold_04:3165352-3167143	3/4-O-methyltransferase	S-adenosyl-L-methionine-dependent methyltransferase	F:O-methyltransferase activity	EC:2.1.1	IPR011991 (G3DSA:1.10.10.GENE3D); IPR029063 (G3DSA:3.40.50.GENE3D); IPR001077 (PFAM); PTHR11746:SF63 (PANTHER); PTHR11746 (PANTHER); IPR016461 (PROSITE_PROFILES); IPR029063 (SUPERFAMILY); IPR011991 (SUPERFAMILY)	F	206	0.95	2e-60	0.31	gi|1018737991|P0CT90.1	9.06767	5.30768	6.12488	F	F
Pos|g9245.t1	1058320	scaffold_08:236055-237736	putative 3/4-O-methyltransferase	Sterigmatocystin 8-O-methyltransferase Q12120	F:O-methyltransferase activity	EC:2.1.1	IPR029063 (G3DSA:3.40.50.GENE3D); IPR001077 (PFAM); IPR011991 (G3DSA:1.10.10.GENE3D); PTHR11746:SF63 (PANTHER); PTHR11746 (PANTHER); IPR016461 (PROSITE_PROFILES); IPR029063 (SUPERFAMILY); IPR011991 (SUPERFAMILY)	F	188	0.85	2e-53	0.31	gi|1018737991|P0CT90.1	568.452	27.3577	22.5472	T	F
Pos|g9857.t1	1078827	scaffold_08:1844651-1846628	putative 3/4-O-methyltransferase	S-adenosyl-L-methionine-dependent methyltransferase	F:O-methyltransferase activity; P:methylation	EC:2.1.1	IPR011991 (G3DSA:1.10.10.GENE3D); IPR001077 (PFAM); IPR029063 (G3DSA:3.40.50.GENE3D); PTHR11746 (PANTHER); PTHR11746:SF87 (PANTHER); PTHR11746 (PANTHER); PTHR11746:SF87 (PANTHER); IPR016461 (PROSITE_PROFILES); IPR011991 (SUPERFAMILY); IPR029063 (SUPERFAMILY)	F	130	0.96	3e-32	0.26	gi|1018737983|P0CT89.1	510.94	40.7008	29.7102	T	F
Phenol monooxygenase
Ppl|g9128.t1	1045507	scaffold_4:2138107-2140714	phenol hydroxylase	Phenol 2-monooxygenase	F:FAD binding; F:oxidoreductase activity; P:oxidation-reduction process	-	PR00420 (PRINTS); IPR012941 (PFAM); IPR023753 (G3DSA:3.50.50.GENE3D); G3DSA:3.30.9.10 (GENE3D); G3DSA:3.40.30.20 (GENE3D); IPR002938 (PFAM); PTHR13789 (PANTHER); PTHR13789:SF87 (PANTHER); IPR023753 (SUPERFAMILY); SSF54373 (SUPERFAMILY); IPR012336 (SUPERFAMILY)	F	430	0.98	2e-142	0.39	gi|464369|P15245.3	213.943	101.01	30.564	T	F
Ppl|g9137.t1	1180114	scaffold_4:2167987-2170763	phenol hydroxylase	fad binding domain-containing	F:FAD binding; F:oxidoreductase activity; P:oxidation-reduction process	-	PR00420 (PRINTS); G3DSA:3.40.30.20 (GENE3D); IPR002938 (PFAM); IPR012941 (PFAM); IPR023753 (G3DSA:3.50.50.GENE3D); G3DSA:3.30.9.10 (GENE3D); PTHR13789 (PANTHER); PTHR13789:SF87 (PANTHER); SSF54373 (SUPERFAMILY); IPR023753 (SUPERFAMILY); IPR012336 (SUPERFAMILY)	F	483	0.98	1e-162	0.42	gi|464369|P15245.3	49.36	20.5717	18.8266	F	F
Ppl|g11286.t1		scaffold_7:1505133-1507726	phenol hydroxylase	Phenol 2-monooxygenase	C:membrane	-	PR00420 (PRINTS); IPR002938 (PFAM); G3DSA:3.40.30.20 (GENE3D); IPR012941 (PFAM); G3DSA:3.30.9.10 (GENE3D); IPR023753 (G3DSA:3.50.50.GENE3D); PTHR13789 (PANTHER); PTHR13789:SF87 (PANTHER); PTHR13789:SF87 (PANTHER); PTHR13789 (PANTHER); IPR012336 (SUPERFAMILY); SSF54373 (SUPERFAMILY); IPR023753 (SUPERFAMILY)	F	289	0.99	4e-88	0.3	gi|464369|P15245.3	3.30281	2.77354	3.6364	F	F
Ppl|g6371.t1	1177444	scaffold_2:1019592-1021968	Putative phenol hydroxylase	pentachlorophenol 4-monooxygenase	F:FAD binding; F:oxidoreductase activity; P:oxidation-reduction process; F:monooxygenase activity	-	PR00420 (PRINTS); G3DSA:3.30.9.10 (GENE3D); IPR012941 (PFAM); IPR002938 (PFAM); G3DSA:3.40.30.20 (GENE3D); IPR023753 (G3DSA:3.50.50.GENE3D); PTHR13789:SF218 (PANTHER); PTHR13789 (PANTHER); SSF54373 (SUPERFAMILY); IPR012336 (SUPERFAMILY); IPR023753 (SUPERFAMILY)	F	184	0.68	4e-49	0.29	gi|464369|P15245.3	20.3385	10.6969	11.4292	F	F
Ppl|g9604.t1	1180365	scaffold_5:1083603-1085768	Putative phenol hydroxylase	pentachlorophenol 4-monooxygenase	F:FAD binding; F:oxidoreductase activity; P:oxidation-reduction process; F:monooxygenase activity	-	PR00420 (PRINTS); G3DSA:3.40.30.20 (GENE3D); IPR012941 (PFAM); IPR002938 (PFAM); G3DSA:3.30.9.10 (GENE3D); IPR023753 (G3DSA:3.50.50.GENE3D); PTHR13789 (PANTHER); PTHR13789:SF218 (PANTHER); SSF54373 (SUPERFAMILY); IPR012336 (SUPERFAMILY); IPR023753 (SUPERFAMILY)	F	184	0.68	4e-49	0.32	gi|464369|P15245.4	38.6367	3.52873	3.78347	T	F
Gtr|g1821.t1	96139	scaffold_00014:792522-794626	phenol 2-monooxygenase	phenol 2-monooxygenase	F:FAD binding; F:oxidoreductase activity; P:oxidation-reduction process	-	PR00420 (PRINTS); IPR023753 (G3DSA:3.50.50.GENE3D); IPR012941 (PFAM); IPR002938 (PFAM); G3DSA:3.30.9.10 (GENE3D); G3DSA:3.40.30.20 (GENE3D); PTHR13789 (PANTHER); PTHR13789:SF228 (PANTHER); IPR012336 (SUPERFAMILY); SSF54373 (SUPERFAMILY); IPR023753 (SUPERFAMILY)	F	251	0.98	3e-73	0.29	gi|464369|P15245.3	15.1206	15.7331	10.8812	F	F
Gtr|g6392.t1	104589	scaffold_00004:396523-399130	phenol 2-monooxygenase	hypothetical protein GLOTRDRAFT_104589	F:FAD binding; F:oxidoreductase activity; P:oxidation-reduction process	-	PR00420 (PRINTS); G3DSA:3.40.30.20 (GENE3D); IPR023753 (G3DSA:3.50.50.GENE3D); IPR002938 (PFAM); IPR012941 (PFAM); G3DSA:3.30.9.10 (GENE3D); PTHR13789 (PANTHER); PTHR13789:SF87 (PANTHER); IPR012336 (SUPERFAMILY); SSF54373 (SUPERFAMILY); IPR023753 (SUPERFAMILY)	F	431	0.98	1e-142	0.38	gi|464369|P15245.3	304.435	247.811	176.479	F	F
Gtr|g7260.t1	40546	scaffold_00005:160795-163228	phenol 2-monooxygenase	hypothetical protein GLOTRDRAFT_40546	F:FAD binding; F:oxidoreductase activity; P:oxidation-reduction process	-	PR00420 (PRINTS); IPR012941 (PFAM); G3DSA:3.40.30.20 (GENE3D); IPR002938 (PFAM); G3DSA:3.30.9.10 (GENE3D); IPR023753 (G3DSA:3.50.50.GENE3D); PTHR13789 (PANTHER); PTHR13789:SF87 (PANTHER); IPR012336 (SUPERFAMILY); SSF54373 (SUPERFAMILY); IPR023753 (SUPERFAMILY)	F	456	0.98	2e-152	0.41	gi|464369|P15245.3	52.0238	14.9813	13.8439	T	F
Gtr|g7278.t1	137955	scaffold_00005:226046-228714	phenol 2-monooxygenase	hypothetical protein GLOTRDRAFT_137955	F:FAD binding; F:oxidoreductase activity; P:oxidation-reduction process	-	PR00420 (PRINTS); IPR002938 (PFAM); IPR012941 (PFAM); IPR023753 (G3DSA:3.50.50.GENE3D); G3DSA:3.30.9.10 (GENE3D); G3DSA:3.40.30.20 (GENE3D); PTHR13789:SF87 (PANTHER); PTHR13789 (PANTHER); IPR012336 (SUPERFAMILY); SSF54373 (SUPERFAMILY); IPR023753 (SUPERFAMILY)	F	439	0.98	1e-145	0.39	gi|464369|P15245.3	29.5675	35.6027	26.2232	F	F
Gtr|g9203.t1	76869	scaffold_00008:32419-34822	phenol 2-monooxygenase	phenol 2-monooxygenase	F:FAD binding; F:oxidoreductase activity; P:oxidation-reduction process	-	PR00420 (PRINTS); G3DSA:3.40.30.20 (GENE3D); G3DSA:3.30.9.10 (GENE3D); IPR023753 (G3DSA:3.50.50.GENE3D); IPR012941 (PFAM); IPR002938 (PFAM); PTHR13789 (PANTHER); PTHR13789:SF87 (PANTHER); IPR012336 (SUPERFAMILY); IPR023753 (SUPERFAMILY); SSF54373 (SUPERFAMILY); IPR012336 (SUPERFAMILY)	F	263	0.86	4e-61	0.29	gi|464369|P15245.3	10.2949	11.3542	12.1253	F	F
Tve|g11275.t1	47634	scaffold_6:1194186-1196812	phenol 2-monooxygenase	hypothetical protein TRAVEDRAFT_47634	F:FAD binding; F:oxidoreductase activity; P:oxidation-reduction process	-	PR00420 (PRINTS); IPR002938 (PFAM); IPR012941 (PFAM); G3DSA:3.30.9.10 (GENE3D); G3DSA:3.40.30.20 (GENE3D); IPR023753 (G3DSA:3.50.50.GENE3D); PTHR13789:SF87 (PANTHER); PTHR13789 (PANTHER); IPR012336 (SUPERFAMILY); IPR023753 (SUPERFAMILY); SSF54373 (SUPERFAMILY)	F	390	0.98	9e-127	0.36	gi|464369|P15245.3	1.01459	3.28367	1.69655	F	F
Tve|g11276.t1	47635	scaffold_6:1197364-1199995	phenol 2-monooxygenase	hypothetical protein TRAVEDRAFT_47635	F:FAD binding; F:oxidoreductase activity; P:oxidation-reduction process	-	PR00420 (PRINTS); G3DSA:3.30.9.10 (GENE3D); IPR002938 (PFAM); IPR012941 (PFAM); G3DSA:3.40.30.20 (GENE3D); IPR023753 (G3DSA:3.50.50.GENE3D); PTHR13789:SF87 (PANTHER); PTHR13789 (PANTHER); IPR023753 (SUPERFAMILY); SSF54373 (SUPERFAMILY); IPR012336 (SUPERFAMILY)	F	393	0.99	7e-128	0.37	gi|464369|P15245.3	10.5728	325.761	344.789	F	T
Tve|g11277.t1	47636	scaffold_6:1200713-1203332	phenol 2-monooxygenase	hypothetical protein TRAVEDRAFT_47636	F:FAD binding; F:oxidoreductase activity; P:oxidation-reduction process	-	PR00420 (PRINTS); G3DSA:3.30.9.10 (GENE3D); IPR002938 (PFAM); IPR023753 (G3DSA:3.50.50.GENE3D); IPR012941 (PFAM); G3DSA:3.40.30.20 (GENE3D); PTHR13789:SF87 (PANTHER); PTHR13789 (PANTHER); IPR023753 (SUPERFAMILY); SSF54373 (SUPERFAMILY); IPR012336 (SUPERFAMILY)	F	405	0.98	1e-132	0.38	gi|464369|P15245.3	1.68915	6.586	3.11934	F	F
Tve|g11301.t1	58730	scaffold_6:1263191-1265847	phenol 2-monooxygenase	Phenol 2-monooxygenase	F:FAD binding; F:oxidoreductase activity; P:oxidation-reduction process	-	PR00420 (PRINTS); G3DSA:3.30.9.10 (GENE3D); IPR023753 (G3DSA:3.50.50.GENE3D); IPR002938 (PFAM); G3DSA:3.40.30.20 (GENE3D); IPR012941 (PFAM); PTHR13789 (PANTHER); PTHR13789:SF87 (PANTHER); IPR023753 (SUPERFAMILY); IPR012336 (SUPERFAMILY); SSF54373 (SUPERFAMILY)	F	476	0.98	5e-160	0.43	gi|464369|P15245.3	133.559	36.5104	17.8236	T	F
Tve|g11308.t1	123403	scaffold_6:1282764-1286057	phenol 2-monooxygenase	---NA---	F:FAD binding; F:oxidoreductase activity; P:oxidation-reduction process	-	PR00420 (PRINTS); IPR002938 (PFAM); IPR012941 (PFAM); IPR023753 (G3DSA:3.50.50.GENE3D); G3DSA:3.40.30.20 (GENE3D); G3DSA:3.30.9.10 (GENE3D); PTHR13789:SF87 (PANTHER); PTHR13789 (PANTHER); IPR012336 (SUPERFAMILY); IPR023753 (SUPERFAMILY); SSF54373 (SUPERFAMILY)	F	384	0.88	2e-123	0.36	gi|464369|P15245.3	113.168	9.97788	7.69554	T	F
Pos|g11386.t1	1109219	scaffold_11:189780-192198	phenol 2-monooxygenase	fad binding domain-containing	F:FAD binding; F:oxidoreductase activity; P:oxidation-reduction process	-	PR00420 (PRINTS); G3DSA:3.40.30.20 (GENE3D); IPR002938 (PFAM); G3DSA:3.30.9.10 (GENE3D); IPR012941 (PFAM); IPR023753 (G3DSA:3.50.50.GENE3D); PTHR13789:SF87 (PANTHER); PTHR13789 (PANTHER); IPR023753 (SUPERFAMILY); IPR012336 (SUPERFAMILY); SSF54373 (SUPERFAMILY)	F	279	0.98	2e-84	0.31	gi|464369|P15245.3	3.82858	104.177	1135.31	F	T
Pos|g11401.t1	163019	scaffold_11:235772-238216	phenol 2-monooxygenase	hypothetical protein PLEOSDRAFT_163019	F:FAD binding; F:oxidoreductase activity; P:oxidation-reduction process	-	PR00420 (PRINTS); IPR023753 (G3DSA:3.50.50.GENE3D); G3DSA:3.40.30.20 (GENE3D); IPR002938 (PFAM); IPR012941 (PFAM); G3DSA:3.30.9.10 (GENE3D); PTHR13789:SF87 (PANTHER); PTHR13789 (PANTHER); PTHR13789 (PANTHER); PTHR13789:SF87 (PANTHER); SSF54373 (SUPERFAMILY); IPR012336 (SUPERFAMILY); IPR023753 (SUPERFAMILY)	F	271	0.99	3e-81	0.3	gi|464369|P15245.3	1.42714	31.7181	447.626	F	T
Pos|g7370.t1	1044239	scaffold_06:755529-758196	phenol 2-monooxygenase	fad binding domain-containing	F:FAD binding; F:oxidoreductase activity; P:oxidation-reduction process	-	PR00420 (PRINTS); G3DSA:3.30.9.10 (GENE3D); G3DSA:3.40.30.20 (GENE3D); IPR023753 (G3DSA:3.50.50.GENE3D); IPR002938 (PFAM); IPR012941 (PFAM); PTHR13789:SF87 (PANTHER); PTHR13789 (PANTHER); SSF54373 (SUPERFAMILY); IPR012336 (SUPERFAMILY); IPR023753 (SUPERFAMILY)	F	459	0.98	1e-153	0.41	gi|464369|P15245.3	86.867	51.8676	45.8398	F	F
Pos|g9247.t1	1067151	scaffold_08:242338-244802	phenol 2-monooxygenase	FAD binding domain containing	F:FAD binding; F:oxidoreductase activity; P:oxidation-reduction process	-	PR00420 (PRINTS); G3DSA:3.40.30.20 (GENE3D); G3DSA:3.30.9.10 (GENE3D); IPR023753 (G3DSA:3.50.50.GENE3D); IPR002938 (PFAM); PTHR13789 (PANTHER); PTHR13789:SF87 (PANTHER); IPR012336 (SUPERFAMILY); SSF54373 (SUPERFAMILY); IPR023753 (SUPERFAMILY)	F	224	0.88	6e-63	0.28	gi|464369|P15245.3	158.521	27.3068	29.8487	T	F
Salicylate hydroxylase
Ppl|g6655.t1	1131059	scaffold_2:1935296-1937036	salicylate hydroxylase	FAD NAD(P)-binding domain-containing	F:FAD binding; F:oxidoreductase activity; P:oxidation-reduction process	-	PR00420 (PRINTS); IPR023753 (G3DSA:3.50.50.GENE3D); IPR002938 (PFAM); PTHR13789:SF215 (PANTHER); PTHR13789 (PANTHER); SSF54373 (SUPERFAMILY); IPR023753 (SUPERFAMILY)	F	275	0.93	3e-87	0.39	gi|6225763|Q53552.1	11.0317	10.8166	9.65334	F	F
Ppl|g14492.t1	1048845	scaffold_12:1086434-1088152	salicylate hydroxylase	FAD NAD-P-binding domain-containing	F:FAD binding; F:oxidoreductase activity; C:integral component of membrane; P:oxidation-reduction process	-	PR00420 (PRINTS); IPR002938 (PFAM); IPR023753 (G3DSA:3.50.50.GENE3D); PTHR13789 (PANTHER); PTHR13789:SF215 (PANTHER); SSF54373 (SUPERFAMILY); IPR023753 (SUPERFAMILY)	F	241	0.94	3e-74	0.37	gi|6225763|Q53552.1	10.3029	6.04668	5.94831	F	F
Ppl|g173.t1	1072093	scaffold_1:427490-433435	salicylate hydroxylase	FAD NAD-P-binding domain-containing	C:integral component of membrane	-	PR00420 (PRINTS); IPR023753 (G3DSA:3.50.50.GENE3D); PF13450 (PFAM); IPR002938 (PFAM); PTHR13789:SF215 (PANTHER); PTHR13789 (PANTHER); SSF54373 (SUPERFAMILY); IPR023753 (SUPERFAMILY)	F	252	0.5	2e-74	0.39	gi|6225763|Q53552.1	25.8171	31.0063	29.6298	F	F
Ppl|g8628.t1	1045160	scaffold_4:774221-776058	salicylate hydroxylase	salicylate hydroxylase	F:FAD binding; F:oxidoreductase activity; P:oxidation-reduction process	-	PR00420 (PRINTS); PF13450 (PFAM); IPR002938 (PFAM); IPR023753 (G3DSA:3.50.50.GENE3D); PTHR13789 (PANTHER); PTHR13789:SF215 (PANTHER); PTHR13789 (PANTHER); PTHR13789:SF215 (PANTHER); IPR023753 (SUPERFAMILY); SSF54373 (SUPERFAMILY)	F	211	0.95	1e-62	0.32	gi|6225763|Q53552.1	20.2463	3.34172	1.92216	T	F
Ppl|g10398.t1	1141422	scaffold_6:1111089-1112908	putative salicylate hydroxylase	salicylate hydroxylase	F:FAD binding; F:oxidoreductase activity; C:membrane; C:integral component of membrane; P:oxidation-reduction process	-	PR00420 (PRINTS); IPR023753 (G3DSA:3.50.50.GENE3D); IPR002938 (PFAM); PTHR13789:SF215 (PANTHER); PTHR13789 (PANTHER); PTHR13789:SF215 (PANTHER); PTHR13789 (PANTHER); SSF54373 (SUPERFAMILY); IPR023753 (SUPERFAMILY)	F	188	0.86	9e-54	0.34	gi|6225763|Q53552.1	103.316	2.94118	1.56238	T	F
Ppl|g13460.t1	1148499	scaffold_10:1552701-1554040	putative salicylate hydroxylase	FAD NAD-P-binding domain-containing	F:oxidoreductase activity; P:oxidation-reduction process	-	PR00420 (PRINTS); IPR023753 (G3DSA:3.50.50.GENE3D); IPR002938 (PFAM); PTHR13789 (PANTHER); PTHR13789 (PANTHER); PTHR13789:SF215 (PANTHER); SSF54373 (SUPERFAMILY); IPR023753 (SUPERFAMILY)	F	151	0.8	3e-41	0.34	gi|1346660|P23262.4	35.684	285.565	313.689	F	T
Gtr|g11825.t1	140449	scaffold_00012:1455175-1457046	salicylate hydroxylase	FAD NAD P-binding domain-containing	F:FAD binding; F:oxidoreductase activity; P:oxidation-reduction process	-	PR00420 (PRINTS); IPR023753 (G3DSA:3.50.50.GENE3D); IPR002938 (PFAM); PTHR13789 (PANTHER); PTHR13789:SF215 (PANTHER); PTHR13789 (PANTHER); IPR023753 (SUPERFAMILY); SSF54373 (SUPERFAMILY)	F	231	0.89	6e-70	0.35	gi|6225763|Q53552.1	28.0395	57.0922	59.353	F	F
Gtr|g11838.t1	140453	scaffold_00012:1485478-1487362	salicylate hydroxylase	FAD NAD P-binding domain-containing	F:FAD binding; F:oxidoreductase activity; P:oxidation-reduction process	-	PR00420 (PRINTS); IPR023753 (G3DSA:3.50.50.GENE3D); IPR002938 (PFAM); PTHR13789:SF215 (PANTHER); PTHR13789 (PANTHER); PTHR13789 (PANTHER); PTHR13789:SF215 (PANTHER); IPR023753 (SUPERFAMILY); SSF54373 (SUPERFAMILY)	F	199	0.86	2e-57	0.33	gi|6225763|Q53552.1	6.486	5.73093	4.32699	F	F
Gtr|g12063.t1	95824	scaffold_00013:566398-568574	salicylate hydroxylase	salicylate 1-monooxygenase	F:FAD binding; F:oxidoreductase activity; P:oxidation-reduction process	-	PR00420 (PRINTS); IPR002938 (PFAM); IPR023753 (G3DSA:3.50.50.GENE3D); PTHR13789 (PANTHER); PTHR13789:SF215 (PANTHER); PTHR13789 (PANTHER); PTHR13789:SF215 (PANTHER); SSF54373 (SUPERFAMILY); IPR023753 (SUPERFAMILY)	F	257	0.94	6e-80	0.37	gi|6225763|Q53552.1	127.452	14.115	9.20051	T	F
Gtr|g6528.t1	38668	scaffold_00004:814230-816007	salicylate hydroxylase	FAD NAD(P)-binding domain-containing	F:FAD binding; F:oxidoreductase activity; P:oxidation-reduction process	-	PR00420 (PRINTS); IPR023753 (G3DSA:3.50.50.GENE3D); IPR002938 (PFAM); PTHR13789 (PANTHER); PTHR13789:SF215 (PANTHER); PTHR13789 (PANTHER); IPR023753 (SUPERFAMILY); SSF54373 (SUPERFAMILY)	F	269	0.9	2e-84	0.37	gi|6225763|Q53552.1	18.1708	29.2642	14.2392	F	F
Gtr|g7231.t1	40080	scaffold_00005:27869-29654	salicylate hydroxylase	FAD NAD P-binding domain-containing , partial	F:FAD binding; F:oxidoreductase activity; P:oxidation-reduction process	-	PR00420 (PRINTS); IPR023753 (G3DSA:3.50.50.GENE3D); IPR002938 (PFAM); PTHR13789:SF215 (PANTHER); PTHR13789 (PANTHER); IPR023753 (SUPERFAMILY); SSF54373 (SUPERFAMILY)	F	229	0.95	1e-69	0.36	gi|1346660|P23262.4	2.46395	2.28041	2.78174	F	F
Gtr|g7247.t1	40143	scaffold_00005:116851-118597	salicylate hydroxylase	FAD NAD-binding domain-containing	F:FAD binding; F:oxidoreductase activity; P:oxidation-reduction process	-	PR00420 (PRINTS); IPR023753 (G3DSA:3.50.50.GENE3D); IPR002938 (PFAM); PTHR13789 (PANTHER); PTHR13789:SF215 (PANTHER); PTHR13789:SF215 (PANTHER); PTHR13789 (PANTHER); IPR023753 (SUPERFAMILY); SSF54373 (SUPERFAMILY)	F	204	0.95	1e-59	0.33	gi|6225763|Q53552.1	8.29658	39.9578	32.8882	F	T
Gtr|g8259.t1	93300	scaffold_00006:807027-809071	salicylate hydroxylase	FAD NAD P-binding domain-containing	F:FAD binding; F:oxidoreductase activity; P:oxidation-reduction process	-	PR00420 (PRINTS); IPR002938 (PFAM); IPR023753 (G3DSA:3.50.50.GENE3D); PTHR13789 (PANTHER); PTHR13789:SF215 (PANTHER); PTHR13789 (PANTHER); PTHR13789:SF215 (PANTHER); SSF54373 (SUPERFAMILY); IPR023753 (SUPERFAMILY)	F	207	0.78	1e-60	0.36	gi|6225763|Q53552.1	25.4591	4.2778	2.02377	T	F
Tve|g10941.t1	58559	scaffold_6:193814-195683	salicylate hydroxylase	salicylate hydroxylase	F:FAD binding; F:oxidoreductase activity; P:oxidation-reduction process	-	PR00420 (PRINTS); IPR023753 (G3DSA:3.50.50.GENE3D); IPR002938 (PFAM); PTHR13789 (PANTHER); PTHR13789:SF215 (PANTHER); PS51257 (PROSITE_PROFILES); IPR023753 (SUPERFAMILY); SSF54373 (SUPERFAMILY)	F	234	0.96	5e-71	0.34	gi|6225763|Q53552.1	19.512	9.47679	6.12676	F	F
Tve|g7281.t1	43869	scaffold_2:3717442-3719217	salicylate hydroxylase	FAD NAD(P)-binding domain-containing	F:FAD binding; F:oxidoreductase activity; P:oxidation-reduction process	-	PR00420 (PRINTS); IPR023753 (G3DSA:3.50.50.GENE3D); IPR002938 (PFAM); PTHR13789 (PANTHER); PTHR13789:SF215 (PANTHER); IPR023753 (SUPERFAMILY); SSF54373 (SUPERFAMILY)	F	285	0.93	8e-91	0.39	gi|6225763|Q53552.1	9.68192	35.9919	17.4904	F	F
Tve|g278.t1	41389	scaffold_1:843405-845542	salicylate hydroxylase	FAD NAD-P-binding domain-containing	F:FAD binding; F:oxidoreductase activity; P:oxidation-reduction process	-	PR00420 (PRINTS); IPR002938 (PFAM); IPR023753 (G3DSA:3.50.50.GENE3D); PTHR13789:SF215 (PANTHER); PTHR13789 (PANTHER); IPR023753 (SUPERFAMILY); SSF54373 (SUPERFAMILY)	F	254	0.89	9e-79	0.39	gi|6225763|Q53552.1	3.2214	5.25388	2.79508	F	F
Tve|g291.t1	32834	scaffold_1:885912-887710	salicylate hydroxylase	FAD NAD-P-binding domain-containing	F:FAD binding; F:oxidoreductase activity; P:oxidation-reduction process	-	PR00420 (PRINTS); IPR002938 (PFAM); IPR023753 (G3DSA:3.50.50.GENE3D); PTHR13789:SF215 (PANTHER); PTHR13789 (PANTHER); SSF54373 (SUPERFAMILY); IPR023753 (SUPERFAMILY)	F	253	0.95	9e-79	0.38	gi|6225763|Q53552.1	20.9348	50.3397	34.8756	F	F
Tve|g292.t1	16216	scaffold_1:888304-890087	salicylate hydroxylase	FAD NAD-P-binding domain-containing	F:FAD binding; F:oxidoreductase activity; P:oxidation-reduction process	-	PR00420 (PRINTS); IPR002938 (PFAM); IPR023753 (G3DSA:3.50.50.GENE3D); PTHR13789:SF215 (PANTHER); PTHR13789 (PANTHER); IPR023753 (SUPERFAMILY); SSF54373 (SUPERFAMILY)	F	265	0.93	2e-83	0.4	gi|6225763|Q53552.1	69.9923	56.7259	43.4773	F	F
Tve|g4408.t1	53220	scaffold_13:949946-951779	salicylate hydroxylase	FAD NAD(P)-binding domain-containing	F:FAD binding; F:oxidoreductase activity; P:oxidation-reduction process	-	PR00420 (PRINTS); IPR002938 (PFAM); IPR023753 (G3DSA:3.50.50.GENE3D); PTHR13789 (PANTHER); PTHR13789:SF215 (PANTHER); PTHR13789:SF215 (PANTHER); PTHR13789 (PANTHER); IPR023753 (SUPERFAMILY); SSF54373 (SUPERFAMILY)	F	205	0.84	5e-60	0.34	gi|6225763|Q53552.1	1.87029	5.16888	4.02165	F	F
Tve|g8707.t1	116325	scaffold_3:3838812-3840789	putative salicylate hydroxylase	FAD NAD-P-binding domain-containing	F:FAD binding; F:oxidoreductase activity; P:oxidation-reduction process	-	PR00420 (PRINTS); IPR023753 (G3DSA:3.50.50.GENE3D); IPR002938 (PFAM); PTHR13789:SF215 (PANTHER); PTHR13789 (PANTHER); PTHR13789:SF215 (PANTHER); PTHR13789 (PANTHER); PTHR13789 (PANTHER); PTHR13789:SF215 (PANTHER); SSF54373 (SUPERFAMILY); IPR023753 (SUPERFAMILY)	F	187	0.81	6e-53	0.32	gi|6225763|Q53552.1	3.65374	136.319	141.154	F	T
Tve|g8485.t1	0	scaffold_3:3096489-3098316	putative salicylate hydroxylase	FAD NAD(P)-binding domain-containing	F:FAD binding; F:oxidoreductase activity; P:oxidation-reduction process	-	PR00420 (PRINTS); IPR023753 (G3DSA:3.50.50.GENE3D); IPR002938 (PFAM); PTHR13789:SF215 (PANTHER); PTHR13789 (PANTHER); SignalP-TM (SIGNALP_EUK); SSF54373 (SUPERFAMILY); IPR023753 (SUPERFAMILY)	T	190	0.86	3e-54	0.32	gi|6225763|Q53552.1	8.71164	5.76345	2.05081	T	F
Tve|g8484.t1	45010	scaffold_3:3093379-3095222	putative salicylate hydroxylase	FAD NAD(P)-binding domain-containing	F:FAD binding; F:oxidoreductase activity; P:oxidation-reduction process	-	PR00420 (PRINTS); IPR023753 (G3DSA:3.50.50.GENE3D); IPR002938 (PFAM); PTHR13789:SF215 (PANTHER); PTHR13789 (PANTHER); PTHR13789 (PANTHER); SSF54373 (SUPERFAMILY); IPR023753 (SUPERFAMILY)	F	187	0.86	3e-53	0.31	gi|6225763|Q53552.1	15.2854	14.9512	10.6341	F	F
Tve|g11990.t1	37799	scaffold_7:553824-556429	putative salicylate hydroxylase	FAD NAD-binding domain-containing	F:FAD binding; F:oxidoreductase activity; P:oxidation-reduction process	-	PR00420 (PRINTS); IPR023753 (G3DSA:3.50.50.GENE3D); IPR002938 (PFAM); PTHR13789 (PANTHER); PTHR13789:SF215 (PANTHER); PTHR13789:SF215 (PANTHER); PTHR13789 (PANTHER); SSF54373 (SUPERFAMILY); IPR023753 (SUPERFAMILY)	F	176	0.79	2e-48	0.32	gi|6225763|Q53552.1	12.0069	15.8971	8.96101	F	F
Pos|g12001.t1	1050021	scaffold_11:2016550-2018420	salicylate hydroxylase	salicylate hydroxylase	F:FAD binding; F:oxidoreductase activity; P:oxidation-reduction process	-	PR00420 (PRINTS); IPR002938 (PFAM); IPR023753 (G3DSA:3.50.50.GENE3D); PTHR13789:SF215 (PANTHER); PTHR13789 (PANTHER); PTHR13789:SF215 (PANTHER); PTHR13789 (PANTHER); SSF54373 (SUPERFAMILY); IPR023753 (SUPERFAMILY)	F	253	0.98	1e-78	0.36	gi|6225763|Q53552.1	45.117	49.1032	49.2109	F	F
Pos|g6328.t1	1104438	scaffold_05:1497656-1499419	salicylate hydroxylase	FAD NAD(P)-binding domain-containing	F:FAD binding; F:oxidoreductase activity; P:oxidation-reduction process	-	PR00420 (PRINTS); IPR002938 (PFAM); IPR023753 (G3DSA:3.50.50.GENE3D); PTHR13789 (PANTHER); PTHR13789:SF215 (PANTHER); IPR023753 (SUPERFAMILY); SSF54373 (SUPERFAMILY)	F	271	0.99	1e-85	0.37	gi|6225763|Q53552.1	2.77021	4.68551	13.93	F	T
Pos|g7168.t1	1077335	scaffold_06:177632-179458	salicylate hydroxylase	salicylate hydroxylase	F:FAD binding; F:oxidoreductase activity; P:oxidation-reduction process	-	PR00420 (PRINTS); IPR023753 (G3DSA:3.50.50.GENE3D); IPR002938 (PFAM); PTHR13789:SF215 (PANTHER); PTHR13789 (PANTHER); PTHR13789 (PANTHER); PTHR13789:SF215 (PANTHER); IPR023753 (SUPERFAMILY); SSF54373 (SUPERFAMILY)	F	225	0.97	6e-68	0.34	gi|6225763|Q53552.1	10.4507	6.97855	8.91299	F	F
Pos|g8478.t1	0	scaffold_07:1241585-1243396	salicylate hydroxylase	salicylate hydroxylase	F:FAD binding; F:oxidoreductase activity; P:oxidation-reduction process	-	PR00420 (PRINTS); IPR023753 (G3DSA:3.50.50.GENE3D); IPR002938 (PFAM); PTHR13789:SF215 (PANTHER); PTHR13789 (PANTHER); PTHR13789 (PANTHER); PTHR13789:SF215 (PANTHER); PS51257 (PROSITE_PROFILES); SSF54373 (SUPERFAMILY); IPR023753 (SUPERFAMILY)	F	240	0.96	1e-73	0.35	gi|6225763|Q53552.1	5.41982	2.2059	2.28177	F	F
Pos|g3937.t1	1102164	scaffold_03:3427171-3428994	putative salicylate hydroxylase	FAD NAD-P-binding domain-containing	F:oxidoreductase activity; P:oxidation-reduction process	-	Coil (COILS); PR00420 (PRINTS); IPR023753 (G3DSA:3.50.50.GENE3D); PF13450 (PFAM); PTHR13789 (PANTHER); PTHR13789:SF215 (PANTHER); IPR023753 (SUPERFAMILY); SSF54373 (SUPERFAMILY)	F	184	0.95	2e-52	0.33	gi|6225763|Q53552.1	40.7322	23.2351	24.9495	F	F
Pos|g6232.t1	1020351	scaffold_05:1272611-1274507	putative salicylate hydroxylase	salicylate hydroxylase	F:FAD binding; F:oxidoreductase activity; P:oxidation-reduction process	-	PR00420 (PRINTS); IPR023753 (G3DSA:3.50.50.GENE3D); IPR002938 (PFAM); PTHR13789:SF215 (PANTHER); PTHR13789:SF215 (PANTHER); PTHR13789 (PANTHER); PTHR13789 (PANTHER); IPR023753 (SUPERFAMILY); SSF54373 (SUPERFAMILY)	F	198	0.95	2e-57	0.31	gi|6225763|Q53552.1	7.81051	7.0041	6.06584	F	F
Pos|g7739.t1	1043408	scaffold_06:1755066-1756813	putative salicylate hydroxylase	FAD NAD-binding domain-containing	F:FAD binding; F:oxidoreductase activity; P:oxidation-reduction process	-	PR00420 (PRINTS); IPR002938 (PFAM); IPR023753 (G3DSA:3.50.50.GENE3D); PTHR13789 (PANTHER); IPR023753 (SUPERFAMILY); SSF54373 (SUPERFAMILY)	F	161	0.97	1e-43	0.29	gi|6225763|Q53552.1	8.17144	5.05712	4.60901	F	F
Benzoate 4-monooxygenase
Ppl|g9967.t1	1180572	scaffold_5:2258991-2261260	benzoate 4-monooxygenase	cytochrome P450 monooxygenase pc-bph	F:iron ion binding; F:oxidoreductase activity, acting on paired donors, with incorporation or reduction of molecular oxygen; C:integral component of membrane; P:oxidation-reduction process; F:monooxygenase activity; F:heme binding	-	IPR002401 (PRINTS); IPR001128 (PRINTS); IPR001128 (G3DSA:1.10.630.GENE3D); IPR001128 (PFAM); PTHR24305 (PANTHER); PTHR24305 (PANTHER); PTHR24305:SF29 (PANTHER); PTHR24305:SF29 (PANTHER); IPR017972 (PROSITE_PATTERNS); IPR001128 (SUPERFAMILY)	F	458	0.92	5e-156	0.49	gi|117178|P17549.1	70.1966	72.3923	62.8412	F	F
Ppl|g13733.t1	1059057	scaffold_11:448396-450456	benzoate 4-monooxygenase	cytochrome P450	F:iron ion binding; F:oxidoreductase activity, acting on paired donors, with incorporation or reduction of molecular oxygen; C:integral component of membrane; P:oxidation-reduction process; F:monooxygenase activity; F:heme binding	-	IPR002401 (PRINTS); IPR001128 (PRINTS); IPR001128 (G3DSA:1.10.630.GENE3D); IPR001128 (PFAM); PTHR24305:SF29 (PANTHER); PTHR24305 (PANTHER); PTHR24305:SF29 (PANTHER); PTHR24305 (PANTHER); IPR017972 (PROSITE_PATTERNS); IPR001128 (SUPERFAMILY)	F	323	0.9	4e-103	0.37	gi|117178|P17549.1	862.642	283.985	280.552	F	F
Ppl|g12416.t1	0	scaffold_9:741101-743038	benzoate 4-monooxygenase	cytochrome P450	F:iron ion binding; F:oxidoreductase activity, acting on paired donors, with incorporation or reduction of molecular oxygen; C:integral component of membrane; P:oxidation-reduction process; F:monooxygenase activity; F:heme binding	-	Coil (COILS); Coil (COILS); IPR001128 (PRINTS); IPR002401 (PRINTS); IPR001128 (G3DSA:1.10.630.GENE3D); IPR001128 (PFAM); PTHR24305:SF29 (PANTHER); PTHR24305 (PANTHER); PTHR24305:SF29 (PANTHER); PTHR24305 (PANTHER); PTHR24305:SF29 (PANTHER); IPR017972 (PROSITE_PATTERNS); IPR001128 (SUPERFAMILY)	F	327	0.85	3e-50	0.37	gi|117178|P17549.1	5.50041	3.89054	4.21394	F	F
Ppl|g9383.t1	1140076	scaffold_5:420226-422295	benzoate 4-monooxygenase	cytochrome P450 monooxygenase pc-bph	F:iron ion binding; F:oxidoreductase activity, acting on paired donors, with incorporation or reduction of molecular oxygen; C:integral component of membrane; P:oxidation-reduction process; F:monooxygenase activity; F:heme binding	-	IPR001128 (PRINTS); IPR002401 (PRINTS); IPR001128 (PFAM); IPR001128 (G3DSA:1.10.630.GENE3D); PTHR24305 (PANTHER); PTHR24305:SF29 (PANTHER); PTHR24305 (PANTHER); PTHR24305:SF29 (PANTHER); IPR017972 (PROSITE_PATTERNS); IPR001128 (SUPERFAMILY)	F	332	0.9	2e-106	0.37	gi|117178|P17549.1	61.4151	66.4698	26.1868	F	F
Ppl|g11516.t1	1145439	scaffold_8:48112-50166	benzoate 4-monooxygenase	cytochrome P450	F:iron ion binding; F:oxidoreductase activity, acting on paired donors, with incorporation or reduction of molecular oxygen; C:integral component of membrane; P:oxidation-reduction process; F:monooxygenase activity; F:heme binding	-	IPR001128 (PRINTS); IPR002401 (PRINTS); IPR001128 (PFAM); IPR001128 (G3DSA:1.10.630.GENE3D); PTHR24305 (PANTHER); PTHR24305:SF29 (PANTHER); PTHR24305 (PANTHER); PTHR24305:SF29 (PANTHER); PTHR24305 (PANTHER); IPR017972 (PROSITE_PATTERNS); IPR001128 (SUPERFAMILY)	F	346	0.89	6e-112	0.38	gi|117178|P17549.1	3.51603	2.04227	1.76489	F	F
Ppl|g13729.t1	1149966	scaffold_11:432356-434439	benzoate 4-monooxygenase	cytochrome P450	F:iron ion binding; F:oxidoreductase activity, acting on paired donors, with incorporation or reduction of molecular oxygen; C:integral component of membrane; P:oxidation-reduction process; F:monooxygenase activity; F:heme binding	-	IPR002401 (PRINTS); IPR001128 (PRINTS); IPR001128 (G3DSA:1.10.630.GENE3D); IPR001128 (PFAM); PTHR24305:SF29 (PANTHER); PTHR24305 (PANTHER); IPR017972 (PROSITE_PATTERNS); IPR001128 (SUPERFAMILY)	F	333	0.9	3e-107	0.39	gi|117178|P17549.1	143.006	31.2624	26.3623	T	F
Ppl|g12406.t1	1146224	scaffold_9:703916-707923	benzoate 4-monooxygenase	cytochrome P450	F:iron ion binding; F:oxidoreductase activity, acting on paired donors, with incorporation or reduction of molecular oxygen; C:integral component of membrane; P:oxidation-reduction process; F:monooxygenase activity; F:heme binding	-	IPR002401 (PRINTS); IPR001128 (PFAM); IPR001128 (G3DSA:1.10.630.GENE3D); PTHR24305 (PANTHER); PTHR24305:SF29 (PANTHER); PTHR24305:SF29 (PANTHER); PTHR24305 (PANTHER); IPR017972 (PROSITE_PATTERNS); IPR001128 (SUPERFAMILY)	F	274	0.82	2e-84	0.34	gi|117178|P17549.1	3.14762	3.83195	4.3583	F	F
Ppl|g14549.t1	1150178	scaffold_12:1232143-1234330	Putative benzoate 4-monooxygenase	cytochrome P450	F:iron ion binding; F:oxidoreductase activity, acting on paired donors, with incorporation or reduction of molecular oxygen; C:integral component of membrane; P:oxidation-reduction process; F:monooxygenase activity; F:heme binding	-	IPR001128 (PRINTS); IPR002401 (PRINTS); IPR001128 (PFAM); IPR001128 (G3DSA:1.10.630.GENE3D); PTHR24305 (PANTHER); IPR001128 (SUPERFAMILY)	F	145	0.87	1e-36	0.24	gi|117178|P17549.1	1.0355	0.509314	0.538514	F	F
Ppl|g3920.t1	1186057	scaffold_19:260509-262219	Putative benzoate 4-monooxygenase	cytochrome P450	F:iron ion binding; F:oxidoreductase activity, acting on paired donors, with incorporation or reduction of molecular oxygen; C:membrane; P:oxidation-reduction process; F:monooxygenase activity; F:heme binding	-	IPR002401 (PRINTS); IPR001128 (PRINTS); IPR001128 (PFAM); IPR001128 (G3DSA:1.10.630.GENE3D); PTHR24305 (PANTHER); PTHR24305:SF62 (PANTHER); IPR017972 (PROSITE_PATTERNS); IPR001128 (SUPERFAMILY)	F	134	0.89	3e-33	0.28	gi|117178|P17549.1	64.2303	40.2896	48.9602	F	F
Gtr|g12245.t1	80617	scaffold_00013:1158132-1161106	benzoate 4-monooxygenase	cytochrome P450 monooxygenase pc-bph	F:iron ion binding; F:oxidoreductase activity, acting on paired donors, with incorporation or reduction of molecular oxygen; P:oxidation-reduction process; F:heme binding	-	IPR001128 (PRINTS); IPR002401 (PRINTS); IPR001128 (G3DSA:1.10.630.GENE3D); IPR001128 (PFAM); PTHR24305:SF29 (PANTHER); PTHR24305 (PANTHER); PTHR24305:SF29 (PANTHER); IPR017972 (PROSITE_PATTERNS); IPR001128 (SUPERFAMILY)	F	456	0.91	5e-155	0.51	gi|117178|P17549.1	53.291	21.0627	18.5416	F	F
Tve|g11082.t1	37267	scaffold_6:597636-599551	benzoate 4-monooxygenase	cytochrome P450 monooxygenase pc-bph	F:iron ion binding; F:oxidoreductase activity, acting on paired donors, with incorporation or reduction of molecular oxygen; P:oxidation-reduction process; F:heme binding	-	Coil (COILS); Coil (COILS); IPR001128 (PRINTS); IPR002401 (PRINTS); IPR001128 (PFAM); IPR001128 (G3DSA:1.10.630.GENE3D); PTHR24305 (PANTHER); PTHR24305:SF29 (PANTHER); IPR017972 (PROSITE_PATTERNS); IPR001128 (SUPERFAMILY)	F	444	0.92	2e-150	0.48	gi|117178|P17549.1	4.3159	4.63365	5.38162	F	F
Tve|g13789.t1	129211	scaffold_9:391437-393477	benzoate 4-monooxygenase	cytochrome P450 monooxygenase pc-bph	F:iron ion binding; F:oxidoreductase activity, acting on paired donors, with incorporation or reduction of molecular oxygen; P:oxidation-reduction process; F:heme binding	-	IPR001128 (PRINTS); IPR002401 (PRINTS); IPR001128 (G3DSA:1.10.630.GENE3D); IPR001128 (PFAM); PTHR24305:SF29 (PANTHER); PTHR24305 (PANTHER); IPR017972 (PROSITE_PATTERNS); IPR001128 (SUPERFAMILY)	F	455	0.92	6e-155	0.5	gi|117178|P17549.1	63.6505	85.519	117.405	F	F
Pos|g10198.t1	1048551	scaffold_09:175440-177443	benzoate 4-monooxygenase	cytochrome P450	F:iron ion binding; F:oxidoreductase activity, acting on paired donors, with incorporation or reduction of molecular oxygen; P:oxidation-reduction process; F:heme binding	-	IPR001128 (PRINTS); IPR002401 (PRINTS); IPR001128 (PFAM); IPR001128 (G3DSA:1.10.630.GENE3D); PTHR24305:SF29 (PANTHER); PTHR24305 (PANTHER); IPR017972 (PROSITE_PATTERNS); IPR001128 (SUPERFAMILY)	F	337	0.92	4e-109	0.4	gi|117178|P17549.1	9.10065	6.95636	6.17263	F	F
Pos|g2152.t1	175456	scaffold_02:930705-932890	benzoate 4-monooxygenase	cytochrome P450 monooxygenase	F:iron ion binding; F:oxidoreductase activity, acting on paired donors, with incorporation or reduction of molecular oxygen; P:oxidation-reduction process; F:heme binding	-	IPR001128 (PRINTS); IPR002401 (PRINTS); IPR001128 (G3DSA:1.10.630.GENE3D); IPR001128 (PFAM); PTHR24305 (PANTHER); PTHR24305:SF29 (PANTHER); IPR017972 (PROSITE_PATTERNS); IPR001128 (SUPERFAMILY)	F	422	0.92	2e-142	0.48	gi|117178|P17549.1	160.455	117.588	168.025	F	F
Pos|g4515.t1	175903	scaffold_04:448673-450684	benzoate 4-monooxygenase	cytochrome P450	F:iron ion binding; F:oxidoreductase activity, acting on paired donors, with incorporation or reduction of molecular oxygen; P:oxidation-reduction process; F:heme binding	-	IPR002401 (PRINTS); IPR001128 (PRINTS); IPR001128 (G3DSA:1.10.630.GENE3D); IPR001128 (PFAM); PTHR24305 (PANTHER); PTHR24305:SF29 (PANTHER); IPR017972 (PROSITE_PATTERNS); IPR001128 (SUPERFAMILY)	F	335	0.91	1e-108	0.4	gi|117178|P17549.1	23.7452	14.7995	11.3655	F	F
Other aramatic compound monooxygenase
Ppl|g6225.t1	1132500	scaffold_2:597108-599341	posible pentachlorophenol 4-monooxygenase	hypothetical monooxygenase	F:FAD binding; P:oxidation-reduction process; F:monooxygenase activity	-	PR00420 (PRINTS); IPR023753 (G3DSA:3.50.50.GENE3D); G3DSA:3.40.30.20 (GENE3D); IPR002938 (PFAM); IPR003953 (PFAM); PTHR13789:SF90 (PANTHER); PTHR13789 (PANTHER); IPR023753 (SUPERFAMILY)	F	132	0.94	5e-32	0.25	gi|29429192|P42535.4	6.6213	2.42363	2.49032	F	F
Ppl|g11984.t1		scaffold_8:1537415-1539653	posible pentachlorophenol 4-monooxygenase	hypothetical monooxygenase	F:FAD binding; P:oxidation-reduction process; F:monooxygenase activity	-	PR00420 (PRINTS); G3DSA:3.30.9.10 (GENE3D); IPR023753 (G3DSA:3.50.50.GENE3D); G3DSA:3.40.30.20 (GENE3D); IPR002938 (PFAM); PTHR13789 (PANTHER); PTHR13789:SF90 (PANTHER); SignalP-noTM (SIGNALP_EUK); IPR012336 (SUPERFAMILY); IPR023753 (SUPERFAMILY)	T	172	0.95	5e-46	0.28	gi|29429192|P42535.4	28.9042	30.3416	21.355	F	F
Ppl|g11985.t1	1144157	scaffold_8:1542108-1544349	posible pentachlorophenol 4-monooxygenase	hypothetical monooxygenase	F:FAD binding; P:oxidation-reduction process; F:monooxygenase activity	-	PR00420 (PRINTS); IPR023753 (G3DSA:3.50.50.GENE3D); IPR002938 (PFAM); G3DSA:3.40.30.20 (GENE3D); G3DSA:3.30.9.10 (GENE3D); PTHR13789:SF90 (PANTHER); PTHR13789 (PANTHER); IPR023753 (SUPERFAMILY)	F	165	0.94	2e-43	0.27	gi|29429192|P42535.4	4.35252	3.6141	3.42909	F	F
Ppl|g11987.t1		scaffold_8:1565142-1567390	posible pentachlorophenol 4-monooxygenase	hypothetical monooxygenase	F:FAD binding; P:oxidation-reduction process; F:monooxygenase activity	-	PR00420 (PRINTS); G3DSA:3.40.30.20 (GENE3D); IPR002938 (PFAM); G3DSA:3.30.9.10 (GENE3D); IPR023753 (G3DSA:3.50.50.GENE3D); PTHR13789 (PANTHER); PTHR13789:SF90 (PANTHER); IPR023753 (SUPERFAMILY); IPR012336 (SUPERFAMILY)	F	162	0.95	2e-42	0.27	gi|29429192|P42535.4	2.86275	2.43085	2.42275	F	F
Ppl|g11988.t1	1144548	scaffold_8:1569937-1572175	posible pentachlorophenol 4-monooxygenase	hypothetical monooxygenase	F:FAD binding; P:oxidation-reduction process; F:monooxygenase activity	-	PR00420 (PRINTS); G3DSA:3.40.30.20 (GENE3D); IPR002938 (PFAM); IPR023753 (G3DSA:3.50.50.GENE3D); G3DSA:3.30.9.10 (GENE3D); PTHR13789 (PANTHER); PTHR13789:SF90 (PANTHER); IPR012336 (SUPERFAMILY); IPR023753 (SUPERFAMILY)	F	167	0.94	4e-44	0.27	gi|29429192|P42535.4	21.4689	23.0403	20.8253	F	F
Ppl|g11992.t1	1040170	scaffold_8:1582114-1584600	posible pentachlorophenol 4-monooxygenase	hypothetical monooxygenase	F:FAD binding; F:oxidoreductase activity; P:oxidation-reduction process	-	PR00420 (PRINTS); G3DSA:3.40.30.20 (GENE3D); IPR002938 (PFAM); IPR023753 (G3DSA:3.50.50.GENE3D); PTHR13789 (PANTHER); PTHR13789:SF90 (PANTHER); IPR012336 (SUPERFAMILY); IPR023753 (SUPERFAMILY)	F	135	0.78	1e-32	0.3	gi|29429192|P42535.4	11.0916	8.60995	6.66707	F	F
Ppl|g12009.t1	1145652	scaffold_8:1623725-1625997	posible pentachlorophenol 4-monooxygenase	hypothetical monooxygenase	F:FAD binding; P:oxidation-reduction process; F:monooxygenase activity	-	PR00420 (PRINTS); IPR002938 (PFAM); G3DSA:3.40.30.20 (GENE3D); IPR023753 (G3DSA:3.50.50.GENE3D); PTHR13789 (PANTHER); PTHR13789:SF90 (PANTHER); IPR023753 (SUPERFAMILY)	F	169	0.95	1e-44	0.28	gi|29429192|P42535.4	6.04447	6.30574	6.62127	F	F
Ppl|g12013.t1	1181832	scaffold_8:1634141-1636562	posible pentachlorophenol 4-monooxygenase	hypothetical monooxygenase	F:FAD binding; P:oxidation-reduction process; F:monooxygenase activity	-	PR00420 (PRINTS); IPR023753 (G3DSA:3.50.50.GENE3D); IPR002938 (PFAM); G3DSA:3.40.30.20 (GENE3D); PTHR13789:SF90 (PANTHER); PTHR13789 (PANTHER); IPR012336 (SUPERFAMILY); IPR023753 (SUPERFAMILY)	F	163	0.92	1e-42	0.28	gi|29429192|P42535.4	8.56716	6.58565	6.95645	F	F
Ppl|g12014.t1	1181833	scaffold_8:1637302-1639553	posible pentachlorophenol 4-monooxygenase	hypothetical monooxygenase	F:FAD binding; C:integral component of membrane; P:oxidation-reduction process; F:monooxygenase activity	-	PR00420 (PRINTS); G3DSA:3.40.30.20 (GENE3D); IPR023753 (G3DSA:3.50.50.GENE3D); IPR002938 (PFAM); G3DSA:3.30.9.10 (GENE3D); PTHR13789 (PANTHER); PTHR13789:SF90 (PANTHER); SignalP-noTM (SIGNALP_EUK); IPR023753 (SUPERFAMILY); IPR012336 (SUPERFAMILY)	T	163	0.95	1e-42	0.28	gi|29429192|P42535.4	10.6014	7.0969	5.44595	F	F
Ppl|g12015.t1	1181836	scaffold_8:1640601-1642779	posible pentachlorophenol 4-monooxygenase	hypothetical monooxygenase	F:FAD binding; P:oxidation-reduction process; F:monooxygenase activity	-	PR00420 (PRINTS); G3DSA:3.30.9.10 (GENE3D); G3DSA:3.40.30.20 (GENE3D); IPR023753 (G3DSA:3.50.50.GENE3D); IPR002938 (PFAM); PTHR13789:SF90 (PANTHER); PTHR13789 (PANTHER); IPR023753 (SUPERFAMILY)	F	169	0.75	1e-44	0.34	gi|29429192|P42535.4	8.03453	4.88927	3.41145	F	F
Ppl|g12016.t1	1144581	scaffold_8:1643224-1645472	posible pentachlorophenol 4-monooxygenase	hypothetical monooxygenase	F:oxidoreductase activity; C:membrane	-	PR00420 (PRINTS); G3DSA:3.40.30.20 (GENE3D); IPR002938 (PFAM); G3DSA:3.30.9.10 (GENE3D); IPR023753 (G3DSA:3.50.50.GENE3D); PTHR13789 (PANTHER); PTHR13789:SF90 (PANTHER); IPR023753 (SUPERFAMILY)	F	160	0.96	1e-41	0.28	gi|29429192|P42535.4	10.7358	11.3372	10.1067	F	F
Ppl|g12019.t1	1145428	scaffold_8:1654019-1656278	posible pentachlorophenol 4-monooxygenase	hypothetical monooxygenase	F:FAD binding; F:oxidoreductase activity; P:oxidation-reduction process	-	PR00420 (PRINTS); IPR002938 (PFAM); IPR023753 (G3DSA:3.50.50.GENE3D); G3DSA:3.40.30.20 (GENE3D); PTHR13789 (PANTHER); PTHR13789:SF90 (PANTHER); IPR023753 (SUPERFAMILY)	F	145	0.63	2e-36	0.31	gi|29429192|P42535.4	3.77948	3.15587	3.28259	F	F
Ppl|g12032.t1	0	scaffold_8:1689646-1691809	posible pentachlorophenol 4-monooxygenase	hypothetical monooxygenase	F:FAD binding; F:oxidoreductase activity; C:membrane; C:integral component of membrane; P:oxidation-reduction process; F:monooxygenase activity	-	PR00420 (PRINTS); IPR023753 (G3DSA:3.50.50.GENE3D); IPR002938 (PFAM); PTHR13789 (PANTHER); PTHR13789:SF90 (PANTHER); IPR023753 (SUPERFAMILY)	F	166	0.83	8e-44	0.3	gi|29429192|P42535.4	2.8721	3.79525	3.72007	F	F
Ppl|g12346.t1	1040279	scaffold_9:502435-504929	posible pentachlorophenol 4-monooxygenase	hypothetical monooxygenase	F:FAD binding; F:oxidoreductase activity; P:oxidation-reduction process	-	PR00420 (PRINTS); G3DSA:3.40.30.20 (GENE3D); IPR023753 (G3DSA:3.50.50.GENE3D); IPR002938 (PFAM); PTHR13789 (PANTHER); PTHR13789:SF90 (PANTHER); SignalP-TM (SIGNALP_GRAM_POSITIVE); IPR023753 (SUPERFAMILY); IPR012336 (SUPERFAMILY)	T	148	0.93	3e-37	0.27	gi|29429192|P42535.4	11.1454	7.34976	5.20791	F	F
Ppl|g11506.t1	1144845	scaffold_8:19775-21982	possible 3-hydroxybenzoate 6-hydroxylase	, partial	F:FAD binding; F:oxidoreductase activity; P:oxidation-reduction process	-	PR00420 (PRINTS); IPR023753 (G3DSA:3.50.50.GENE3D); IPR002938 (PFAM); PTHR13789 (PANTHER); PTHR13789:SF238 (PANTHER); SSF54373 (SUPERFAMILY); IPR023753 (SUPERFAMILY)	F	179	0.65	1e-49	0.34	gi|75412686|Q9F131.1	15.3576	54.9375	48.6837	F	F
Ppl|g6999.t1	1031541	scaffold_2:2905542-2907053	possible 3-hydroxybenzoate 6-hydroxylase	FAD NAD-P-binding domain-containing	F:FAD binding; F:oxidoreductase activity; C:integral component of membrane; P:oxidation-reduction process	-	PR00420 (PRINTS); IPR023753 (G3DSA:3.50.50.GENE3D); IPR002938 (PFAM); PTHR13789 (PANTHER); PTHR13789:SF186 (PANTHER); IPR023753 (SUPERFAMILY)	F	110	0.85	9e-26	0.28	gi|75412686|Q9F131.1	9.87827	4.73182	4.13418	F	F
Ppl|g10577.t1	1141222	scaffold_6:1669371-1671151	possible 3-hydroxybenzoate 6-hydroxylase	FAD NAD(P)-binding domain-containing	F:FAD binding; F:oxidoreductase activity; P:oxidation-reduction process	-	PR00420 (PRINTS); IPR002938 (PFAM); IPR023753 (G3DSA:3.50.50.GENE3D); PTHR13789:SF238 (PANTHER); PTHR13789 (PANTHER); SignalP-noTM (SIGNALP_EUK); SSF54373 (SUPERFAMILY); IPR023753 (SUPERFAMILY)	T	188	0.8	6e-54	0.34	gi|75412686|Q9F131.1	331.407	45.4011	44.7049	T	F
Gtr|g10001.t1	62586	scaffold_00009:791206-793363	possible pentachlorophenol 4-monooxygenase	monooxygenase	F:FAD binding; F:oxidoreductase activity; P:oxidation-reduction process	-	PR00420 (PRINTS); IPR002938 (PFAM); G3DSA:3.30.9.10 (GENE3D); G3DSA:3.40.30.20 (GENE3D); IPR023753 (G3DSA:3.50.50.GENE3D); PTHR13789 (PANTHER); PTHR13789:SF90 (PANTHER); IPR023753 (SUPERFAMILY)	F	149	0.81	7e-38	0.27	gi|29429192|P42535.4	23.528	25.9121	24.4255	F	F
Gtr|g1406.t1	69548	scaffold_00001:3766358-3768565	possible pentachlorophenol 4-monooxygenase	monooxygenase	F:FAD binding; F:oxidoreductase activity; P:oxidation-reduction process	-	PR00420 (PRINTS); G3DSA:3.30.9.10 (GENE3D); IPR023753 (G3DSA:3.50.50.GENE3D); G3DSA:3.40.30.20 (GENE3D); IPR002938 (PFAM); PTHR13789:SF90 (PANTHER); PTHR13789 (PANTHER); IPR012336 (SUPERFAMILY); IPR023753 (SUPERFAMILY)	F	160	0.81	1e-41	0.29	gi|29429192|P42535.4	12.3946	11.2972	11.612	F	F
Gtr|g1427.t1	135768	scaffold_00001:3857317-3859581	possible pentachlorophenol 4-monooxygenase	monooxygenase	F:FAD binding; F:oxidoreductase activity; P:oxidation-reduction process	-	PR00420 (PRINTS); G3DSA:3.40.30.20 (GENE3D); IPR002938 (PFAM); IPR023753 (G3DSA:3.50.50.GENE3D); PTHR13789:SF90 (PANTHER); PTHR13789 (PANTHER); IPR023753 (SUPERFAMILY)	F	148	0.8	2e-37	0.28	gi|29429192|P42535.4	18.6796	16.1703	16.7403	F	F
Gtr|g1452.t1	113667	scaffold_00001:3937674-3939995	possible pentachlorophenol 4-monooxygenase	hypothetical monooxygenase	F:FAD binding; F:oxidoreductase activity; P:oxidation-reduction process	-	PR00420 (PRINTS); IPR023753 (G3DSA:3.50.50.GENE3D); IPR002938 (PFAM); G3DSA:3.40.30.20 (GENE3D); PTHR13789:SF90 (PANTHER); PTHR13789 (PANTHER); IPR023753 (SUPERFAMILY)	F	160	0.95	2e-41	0.27	gi|29429192|P42535.4	32.0487	47.0846	46.8129	F	F
Gtr|g1724.t1	132643	scaffold_00014:467506-469747	possible pentachlorophenol 4-monooxygenase	monooxygenase	F:FAD binding; F:oxidoreductase activity; P:oxidation-reduction process	-	PR00420 (PRINTS); IPR002938 (PFAM); G3DSA:3.40.30.20 (GENE3D); IPR023753 (G3DSA:3.50.50.GENE3D); PTHR13789:SF90 (PANTHER); PTHR13789 (PANTHER); IPR023753 (SUPERFAMILY); IPR012336 (SUPERFAMILY)	F	154	0.8	2e-39	0.28	gi|29429192|P42535.4	4.71022	5.483	3.65885	F	F
Gtr|g3243.t1	97040	scaffold_00021:185702-188220	possible pentachlorophenol 4-monooxygenase	FAD NAD P-binding domain-containing	F:FAD binding; F:oxidoreductase activity; P:oxidation-reduction process	-	PR00420 (PRINTS); IPR002938 (PFAM); IPR023753 (G3DSA:3.50.50.GENE3D); PTHR13789:SF90 (PANTHER); PTHR13789 (PANTHER); IPR023753 (SUPERFAMILY)	F	167	0.7	5e-44	0.29	gi|29429192|P42535.4	10.811	5.67276	5.58215	F	F
Gtr|g11598.t1	79748	scaffold_00012:776167-780421	possible 2-heptyl-3,4-dihydroxyquinoline synthase	salicylate hydroxylase	F:FAD binding; F:oxidoreductase activity; P:oxidation-reduction process	-	PR00420 (PRINTS); IPR002938 (PFAM); IPR023753 (G3DSA:3.50.50.GENE3D); PTHR13789:SF186 (PANTHER); PTHR13789 (PANTHER); SSF54373 (SUPERFAMILY); IPR023753 (SUPERFAMILY)	F	102	0.31	8e-22	0.27	gi|81540790|Q9I0Q0.1	10.5473	11.0299	11.4938	F	F
Gtr|g11319.t1	140174	scaffold_00011:1530249-1532231	3-hydroxybenzoate 6-hydroxylase	FAD NAD(P)-binding domain-containing	F:FAD binding; F:oxidoreductase activity; P:oxidation-reduction process	-	PR00420 (PRINTS); IPR023753 (G3DSA:3.50.50.GENE3D); IPR002938 (PFAM); PTHR13789:SF238 (PANTHER); PTHR13789 (PANTHER); SSF54373 (SUPERFAMILY); IPR023753 (SUPERFAMILY)	F	212	0.73	2e-62	0.36	gi|75412686|Q9F131.1	119.853	92.7742	75.7322	F	F
Gtr|g6588.t1	104708	scaffold_00004:972781-974915	possible 3-hydroxybenzoate 6-hydroxylase	FAD NAD P-binding domain-containing	F:FAD binding; F:oxidoreductase activity; P:oxidation-reduction process	-	PR00420 (PRINTS); IPR023753 (G3DSA:3.50.50.GENE3D); IPR002938 (PFAM); PTHR13789:SF238 (PANTHER); PTHR13789 (PANTHER); SSF54373 (SUPERFAMILY); IPR023753 (SUPERFAMILY)	F	181	0.71	6e-51	0.33	gi|75412686|Q9F131.1	14.1837	6.58055	4.98689	F	F
Gtr|g2195.t1	65914	scaffold_00016:34637-37025	possible 3-hydroxybenzoate 6-hydroxylase	FAD NAD P-binding domain-containing	F:FAD binding; F:oxidoreductase activity; P:oxidation-reduction process	-	PR00420 (PRINTS); IPR002938 (PFAM); PF13450 (PFAM); IPR023753 (G3DSA:3.50.50.GENE3D); PTHR13789 (PANTHER); PS51257 (PROSITE_PROFILES); IPR023753 (SUPERFAMILY)	F	62	0.46	6e-09	0.25	gi|122628471|Q3S4B7.1	14.3288	26.8023	29.6119	F	F
Gtr|g2145.t1	108145	scaffold_00015:853387-855270	possible 3-hydroxybenzoate 6-hydroxylase	FAD NAD P-binding domain-containing	F:FAD binding; F:oxidoreductase activity; P:oxidation-reduction process	-	PR00420 (PRINTS); IPR002938 (PFAM); IPR023753 (G3DSA:3.50.50.GENE3D); PTHR13789 (PANTHER); PTHR13789:SF238 (PANTHER); IPR023753 (SUPERFAMILY); SSF54373 (SUPERFAMILY)	F	181	0.75	5e-51	0.32	gi|75355188|Q5EXK1.1	42.5344	82.3441	75.9331	F	F
Gtr|g6290.t1	137345	scaffold_00004:48764-50462	possible FAD-dependent monooxygenase roqM	FAD NAD P-binding domain-containing	F:FAD binding; F:oxidoreductase activity; P:oxidation-reduction process	-	PR00420 (PRINTS); IPR023753 (G3DSA:3.50.50.GENE3D); IPR002938 (PFAM); PTHR13789 (PANTHER); PTHR13789:SF187 (PANTHER); IPR023753 (SUPERFAMILY); SSF54373 (SUPERFAMILY)	F	245	0.99	2e-75	0.37	gi|1035743479|B6HJU4.1	90.5028	257.806	229.288	F	F
Gtr|g1439.t1	109378	scaffold_00001:3908584-3910375	possible FAD-dependent monooxygenase roqM	FAD NAD P-binding domain-containing	F:FAD binding; F:oxidoreductase activity; P:oxidation-reduction process	-	PR00420 (PRINTS); IPR002938 (PFAM); IPR023753 (G3DSA:3.50.50.GENE3D); PTHR13789 (PANTHER); PTHR13789:SF187 (PANTHER); IPR023753 (SUPERFAMILY); SSF54373 (SUPERFAMILY)	F	248	0.95	3e-76	0.37	gi|1035743479|B6HJU4.1	34.5236	60.103	39.202	F	F
Gtr|g1442.t1	30301	scaffold_00001:3918484-3920285	possible FAD-dependent monooxygenase roqM	FAD NAD P-binding domain-containing	F:FAD binding; F:oxidoreductase activity; P:oxidation-reduction process	-	PR00420 (PRINTS); IPR002938 (PFAM); IPR023753 (G3DSA:3.50.50.GENE3D); PTHR13789 (PANTHER); PTHR13789:SF187 (PANTHER); SSF54373 (SUPERFAMILY); IPR023753 (SUPERFAMILY)	F	249	0.95	6e-77	0.36	gi|1035743479|B6HJU4.1	33.709	66.9869	31.343	F	F
Gtr|g3413.t1	118402	scaffold_00025:48276-50261	possible FAD-dependent monooxygenase roqM	FAD NAD P-binding domain-containing	F:FAD binding; F:oxidoreductase activity; P:oxidation-reduction process	-	PR00420 (PRINTS); IPR023753 (G3DSA:3.50.50.GENE3D); IPR003953 (PFAM); IPR002938 (PFAM); PTHR13789 (PANTHER); PTHR13789:SF187 (PANTHER); SSF54373 (SUPERFAMILY); IPR023753 (SUPERFAMILY)	F	199	0.82	1e-57	0.35	gi|1035743479|B6HJU4.1	20.8379	222.096	230.375	F	T
Gtr|g6967.t1	74260	scaffold_00004:2083712-2085304	possible FAD-dependent monooxygenase roqM	salicylate hydroxylase	F:FAD binding; F:oxidoreductase activity; P:oxidation-reduction process	-	PR00420 (PRINTS); IPR002938 (PFAM); IPR023753 (G3DSA:3.50.50.GENE3D); PTHR13789 (PANTHER); PTHR13789:SF187 (PANTHER); PS51257 (PROSITE_PROFILES); SSF54373 (SUPERFAMILY); IPR023753 (SUPERFAMILY)	F	172	0.92	2e-47	0.29	gi|1035743479|B6HJU4.1	23.1861	26.156	21.6271	F	F
Gtr|g9012.t1	76666	scaffold_00007:1238342-1239646	possible FAD-dependent monooxygenase roqM	salicylate hydroxylase	F:FAD binding; F:oxidoreductase activity; P:oxidation-reduction process	-	PR00420 (PRINTS); IPR023753 (G3DSA:3.50.50.GENE3D); IPR002938 (PFAM); IPR003953 (PFAM); PTHR13789:SF187 (PANTHER); PTHR13789 (PANTHER); SSF54373 (SUPERFAMILY); IPR023753 (SUPERFAMILY)	F	246	0.92	1e-75	0.36	gi|1035743479|B6HJU4.1	51.1344	50.7923	29.6752	F	F
Gtr|g9070.t1	138935	scaffold_00007:1456843-1458150	possible FAD-dependent monooxygenase roqM	salicylate hydroxylase	F:FAD binding; F:oxidoreductase activity; P:oxidation-reduction process	-	PR00420 (PRINTS); IPR002938 (PFAM); IPR003953 (PFAM); IPR023753 (G3DSA:3.50.50.GENE3D); PTHR13789 (PANTHER); PTHR13789:SF187 (PANTHER); IPR023753 (SUPERFAMILY); SSF54373 (SUPERFAMILY)	F	234	0.91	3e-71	0.35	gi|1035743479|B6HJU4.1	27.3224	36.6539	26.9402	F	F
Gtr|g9142.t1	76829	scaffold_00007:1713021-1714316	possible FAD-dependent monooxygenase roqM	MAK1-like monooxygenase,	F:FAD binding; F:oxidoreductase activity; P:oxidation-reduction process	-	PR00420 (PRINTS); IPR003953 (PFAM); IPR002938 (PFAM); IPR023753 (G3DSA:3.50.50.GENE3D); PTHR13789 (PANTHER); PTHR13789:SF187 (PANTHER); IPR023753 (SUPERFAMILY); SSF54373 (SUPERFAMILY)	F	193	0.99	1e-55	0.31	gi|1035743479|B6HJU4.1	10.4672	9.75336	8.39874	F	F
Tve|g14065.t1	38974	scaffold_9:1188092-1190333	possible pentachlorophenol 4-monooxygenase	Tetracenomycin polyketide synthesis hydroxylase	F:FAD binding; F:oxidoreductase activity; P:oxidation-reduction process	-	PR00420 (PRINTS); G3DSA:3.40.30.20 (GENE3D); IPR023753 (G3DSA:3.50.50.GENE3D); IPR002938 (PFAM); PTHR13789 (PANTHER); PTHR13789:SF90 (PANTHER); IPR023753 (SUPERFAMILY); IPR012336 (SUPERFAMILY)	F	162	0.64	4e-42	0.31	gi|29429192|P42535.4	38.7997	8.88787	3.96934	T	F
Tve|g14078.t1	50312	scaffold_9:1230663-1232888	possible pentachlorophenol 4-monooxygenase	Tetracenomycin polyketide synthesis hydroxylase	F:FAD binding; F:oxidoreductase activity; P:oxidation-reduction process	-	PR00420 (PRINTS); IPR023753 (G3DSA:3.50.50.GENE3D); IPR002938 (PFAM); G3DSA:3.40.30.20 (GENE3D); PTHR13789:SF90 (PANTHER); PTHR13789 (PANTHER); IPR012336 (SUPERFAMILY); IPR023753 (SUPERFAMILY)	F	168	0.7	2e-44	0.3	gi|29429192|P42535.4	5.64721	3.12189	1.96148	T	F
Tve|g14081.t1	171718	scaffold_9:1237646-1239865	possible pentachlorophenol 4-monooxygenase	Tetracenomycin polyketide synthesis hydroxylase	F:FAD binding; F:oxidoreductase activity; P:oxidation-reduction process	-	PR00420 (PRINTS); IPR023753 (G3DSA:3.50.50.GENE3D); IPR002938 (PFAM); G3DSA:3.40.30.20 (GENE3D); PTHR13789:SF90 (PANTHER); PTHR13789 (PANTHER); IPR023753 (SUPERFAMILY); IPR012336 (SUPERFAMILY)	F	162	0.69	3e-42	0.31	gi|29429192|P42535.4	27.9299	6.11318	4.04124	T	F
Tve|g4732.t1	175239	scaffold_13:1993874-1995471	possible 3-hydroxybenzoate 6-hydroxylase	FAD NAD P-binding domain-containing	F:FAD binding; F:oxidoreductase activity; P:oxidation-reduction process	-	PR00420 (PRINTS); IPR023753 (G3DSA:3.50.50.GENE3D); IPR002938 (PFAM); PTHR13789:SF238 (PANTHER); PTHR13789 (PANTHER); IPR023753 (SUPERFAMILY); SSF54373 (SUPERFAMILY)	F	178	0.76	3e-50	0.33	gi|75412686|Q9F131.1	126.316	18.5051	13.9662	T	F
Tve|g6683.t1	114069	scaffold_2:1892227-1893725	possible 3-hydroxybenzoate 6-hydroxylase	FAD NAD-P-binding domain-containing	F:FAD binding; F:oxidoreductase activity; P:oxidation-reduction process	-	PR00420 (PRINTS); IPR023753 (G3DSA:3.50.50.GENE3D); IPR002938 (PFAM); PTHR13789 (PANTHER); IPR023753 (SUPERFAMILY)	F	114	0.88	4e-27	0.27	gi|75412686|Q9F131.1	3.56717	2.06909	1.6778	F	F
Tve|g2674.t1	51597	scaffold_11:175224-177030	possible salicylate hydroxylase	salicylate hydroxylase	F:FAD binding; F:oxidoreductase activity; P:oxidation-reduction process	-	PR00420 (PRINTS); IPR023753 (G3DSA:3.50.50.GENE3D); IPR002938 (PFAM); PTHR13789 (PANTHER); PTHR13789:SF183 (PANTHER); IPR023753 (SUPERFAMILY)	F	107	0.79	2e-24	0.27	gi|6225763|Q53552.1	10.6455	9.77341	6.92999	F	F
Pos|g10907.t1	0	scaffold_10:333407-335536	possible pentachlorophenol 4-monooxygenase	hypothetical protein PLEOSDRAFT_1114301	F:FAD binding; F:oxidoreductase activity; P:oxidation-reduction process	-	PR00420 (PRINTS); IPR002938 (PFAM); IPR023753 (G3DSA:3.50.50.GENE3D); G3DSA:3.40.30.20 (GENE3D); PTHR13789 (PANTHER); PTHR13789:SF90 (PANTHER); IPR023753 (SUPERFAMILY)	F	159	0.83	4e-41	0.29	gi|29429192|P42535.4	11.7196	6.86424	7.21476	F	F
Pos|g10916.t1	1114301	scaffold_10:360604-362737	possible pentachlorophenol 4-monooxygenase	hypothetical protein PLEOSDRAFT_1114301	F:FAD binding; F:oxidoreductase activity; P:oxidation-reduction process	-	PR00420 (PRINTS); G3DSA:3.40.30.20 (GENE3D); IPR023753 (G3DSA:3.50.50.GENE3D); IPR002938 (PFAM); PTHR13789 (PANTHER); PTHR13789:SF90 (PANTHER); IPR012336 (SUPERFAMILY); IPR023753 (SUPERFAMILY)	F	152	0.89	4e-39	0.29	gi|29429192|P42535.4	3.38648	3.67236	2.75503	F	F
Pos|g1672.t1	21091	scaffold_01:4400423-4402570	possible pentachlorophenol 4-monooxygenase	Tetracenomycin polyketide synthesis hydroxylase	F:FAD binding; F:oxidoreductase activity; P:oxidation-reduction process	-	PR00420 (PRINTS); IPR002938 (PFAM); G3DSA:3.40.30.20 (GENE3D); G3DSA:3.30.9.10 (GENE3D); IPR023753 (G3DSA:3.50.50.GENE3D); PTHR13789:SF90 (PANTHER); PTHR13789 (PANTHER); SignalP-noTM (SIGNALP_EUK); IPR023753 (SUPERFAMILY)	T	147	0.83	5e-37	0.28	gi|29429192|P42535.4	0.189532	0.131399	0.152515	F	F
Pos|g7405.t1	0	scaffold_06:859840-861991	possible pentachlorophenol 4-monooxygenase	hypothetical protein PLEOSDRAFT_159524	F:FAD binding; F:oxidoreductase activity; P:oxidation-reduction process	-	PR00420 (PRINTS); IPR002938 (PFAM); IPR023753 (G3DSA:3.50.50.GENE3D); G3DSA:3.40.30.20 (GENE3D); PTHR13789:SF90 (PANTHER); PTHR13789 (PANTHER); SignalP-noTM (SIGNALP_EUK); IPR023753 (SUPERFAMILY)	T	165	0.95	2e-43	0.28	gi|29429192|P42535.4	10.5638	34.2886	62.8175	F	T
Pos|g7597.t1	1113199	scaffold_06:1378943-1381292	possible pentachlorophenol 4-monooxygenase	hypothetical monooxygenase	F:FAD binding; F:oxidoreductase activity; P:oxidation-reduction process	-	PR00420 (PRINTS); G3DSA:3.30.9.10 (GENE3D); G3DSA:3.40.30.20 (GENE3D); IPR002938 (PFAM); IPR023753 (G3DSA:3.50.50.GENE3D); PTHR13789 (PANTHER); PTHR13789:SF90 (PANTHER); IPR023753 (SUPERFAMILY)	F	159	0.55	6e-41	0.32	gi|29429192|P42535.4	28.6635	17.9891	14.5536	F	F
Pos|g10419.t1	1097984	scaffold_09:792184-793953	possible 3-hydroxybenzoate 6-hydroxylase	FAD NAD P-binding domain-containing	F:FAD binding; F:oxidoreductase activity; P:oxidation-reduction process	-	PR00420 (PRINTS); IPR023753 (G3DSA:3.50.50.GENE3D); IPR002938 (PFAM); PTHR13789 (PANTHER); PTHR13789:SF238 (PANTHER); IPR023753 (SUPERFAMILY); SSF54373 (SUPERFAMILY)	F	147	0.83	8e-39	0.31	gi|75412686|Q9F131.1	21.0925	28.4667	44.4537	F	F
Pos|g5994.t1	1076617	scaffold_05:692975-694898	possible 3-hydroxybenzoate 6-hydroxylase	FAD NAD P-binding domain-containing	F:FAD binding; F:oxidoreductase activity; P:oxidation-reduction process	-	PR00420 (PRINTS); IPR023753 (G3DSA:3.50.50.GENE3D); IPR002938 (PFAM); PTHR13789:SF238 (PANTHER); PTHR13789 (PANTHER); SSF54373 (SUPERFAMILY); IPR023753 (SUPERFAMILY)	F	194	0.8	2e-56	0.34	gi|75412686|Q9F131.1	24.3163	75.9554	283.999	F	T
Pos|g7882.t1	176495	scaffold_06:2147391-2150155	possible 3-hydroxybenzoate 6-hydroxylase	FAD NAD(P)-binding domain-containing	F:FAD binding; F:oxidoreductase activity; P:oxidation-reduction process	-	PR00420 (PRINTS); IPR023753 (G3DSA:3.50.50.GENE3D); IPR002938 (PFAM); PTHR13789:SF186 (PANTHER); PTHR13789 (PANTHER); IPR023753 (SUPERFAMILY)	F	115	0.5	2e-26	0.3	gi|75412686|Q9F131.1	52.2324	49.0347	64.6204	F	F
Oxalate biosynthesis
Oxaloacetate acetylhydrolase
Ppl|g11776.t1	1144287	scaffold_8:951959-953405	Oxaloacetate acetylhydrolase	Phosphoenolpyruvate pyruvate domain-containing	P:metabolic process; F:hydrolase activity	-	IPR015813 (G3DSA:3.20.20.GENE3D); PF13714 (PFAM); PTHR21631:SF12 (PANTHER); PTHR21631 (PANTHER); IPR018523 (PROSITE_PATTERNS); IPR015813 (SUPERFAMILY)	F	595	1	0	0.83	gi|472338813|BAN08220.1	1386	30.0801	19.87	T	F
Ppl|g6125.t1	0	scaffold_2:309017-310424	Putative oxaloacetate acetylhydrolase	carboxyphosphonoenolpyruvate mutase	F:catalytic activity; C:membrane; P:metabolic process	-	PF13714 (PFAM); IPR015813 (G3DSA:3.20.20.GENE3D); PTHR21631 (PANTHER); PTHR21631:SF12 (PANTHER); IPR015813 (SUPERFAMILY)	F	177	0.82	2e-49	0.38	gi|472338813|BAN08220.1	18.7871	13.7236	20.4746	F	F
Gtr|g10600.t1	78731	scaffold_00010:976097-977197	Oxaloacetate acetylhydrolase	carboxyphosphonoenolpyruvate mutase	F:catalytic activity	-	IPR015813 (G3DSA:3.20.20.GENE3D); PF13714 (PFAM); PTHR21631 (PANTHER); PTHR21631:SF12 (PANTHER); IPR015813 (SUPERFAMILY)	F	218	0.91	5e-65	0.41	gi|472338813|BAN08220.1	61.2213	112.366	77.7949	F	F
Gtr|g8888.t1	42369	scaffold_00007:928444-929853	Oxaloacetate acetylhydrolase	Phosphoenolpyruvate pyruvate domain-containing	F:catalytic activity; P:metabolic process	-	IPR015813 (G3DSA:3.20.20.GENE3D); PF13714 (PFAM); PTHR21631:SF12 (PANTHER); PTHR21631 (PANTHER); IPR018523 (PROSITE_PATTERNS); IPR015813 (SUPERFAMILY)	F	579	1	0	0.77	gi|472338813|BAN08220.1	1551.45	16.4334	13.7887	T	F
Tve|g3261.t1	173629	scaffold_11:2023476-2024995	Oxaloacetate acetylhydrolase	Phosphoenolpyruvate pyruvate domain-containing	F:catalytic activity; P:metabolic process	-	PF13714 (PFAM); IPR015813 (G3DSA:3.20.20.GENE3D); PTHR21631:SF12 (PANTHER); PTHR21631 (PANTHER); IPR018523 (PROSITE_PATTERNS); IPR015813 (SUPERFAMILY)	F	570	0.99	0	0.78	gi|472338813|BAN08220.1	88.95	12.3645	8.90152	T	F
Tve|g36.t1	16038	scaffold_1:148609-149808	Oxaloacetate acetylhydrolase	carboxyphosphonoenolpyruvate mutase	F:catalytic activity	-	PF13714 (PFAM); IPR015813 (G3DSA:3.20.20.GENE3D); PTHR21631:SF12 (PANTHER); PTHR21631 (PANTHER); IPR015813 (SUPERFAMILY)	F	211	0.91	3e-62	0.42	gi|472338813|BAN08220.1	2.92648	2.01793	2.14927	F	F
Pos|g10457.t1	1079137	scaffold_09:901789-903131	Oxaloacetate acetylhydrolase	oxaloacetate acetylhydrolase	F:catalytic activity; P:metabolic process	-	PF13714 (PFAM); IPR015813 (G3DSA:3.20.20.GENE3D); PTHR21631:SF12 (PANTHER); PTHR21631 (PANTHER); IPR018523 (PROSITE_PATTERNS); IPR015813 (SUPERFAMILY)	F	551	0.96	0	0.82	gi|472338813|BAN08220.1	6.39202	9.93618	12.2296	F	F
Pos|g11241.t1	0	scaffold_10:1277160-1278513	Oxaloacetate acetylhydrolase	oxaloacetate acetylhydrolase	F:catalytic activity; P:metabolic process	-	IPR015813 (G3DSA:3.20.20.GENE3D); PF13714 (PFAM); PTHR21631:SF12 (PANTHER); PTHR21631 (PANTHER); IPR018523 (PROSITE_PATTERNS); IPR015813 (SUPERFAMILY)	F	556	0.89	0	0.87	gi|472338813|BAN08220.1	5.58068	1.46836	1.6432	F	F
Pos|g6828.t1	1097095	scaffold_05:2774573-2775843	Oxaloacetate acetylhydrolase	oxaloacetate acetylhydrolase	F:catalytic activity; P:metabolic process	-	IPR015813 (G3DSA:3.20.20.GENE3D); PF13714 (PFAM); PTHR21631:SF12 (PANTHER); PTHR21631 (PANTHER); IPR018523 (PROSITE_PATTERNS); IPR015813 (SUPERFAMILY)	F	550	0.9	0	0.85	gi|472338813|BAN08220.1	8.20867	232.731	251.705	F	T
Pos|g6830.t1	29565	scaffold_05:2779205-2780575	Oxaloacetate acetylhydrolase	oxaloacetate acetylhydrolase	F:catalytic activity; P:metabolic process	-	IPR015813 (G3DSA:3.20.20.GENE3D); PF13714 (PFAM); PTHR21631 (PANTHER); PTHR21631:SF12 (PANTHER); IPR018523 (PROSITE_PATTERNS); IPR015813 (SUPERFAMILY)	F	570	1	0	0.79	gi|472338813|BAN08220.1	2.23232	1.01016	1.23987	F	F
Pos|g6867.t1	157854	scaffold_05:2860277-2861526	Oxaloacetate acetylhydrolase	oxaloacetate acetylhydrolase	F:catalytic activity; P:metabolic process	-	IPR015813 (G3DSA:3.20.20.GENE3D); PF13714 (PFAM); PTHR21631 (PANTHER); PTHR21631:SF12 (PANTHER); IPR018523 (PROSITE_PATTERNS); IPR015813 (SUPERFAMILY)	F	551	1	0	0.78	gi|472338813|BAN08220.1	3.3127	4.97977	5.07102	F	F
Glycolate oxidase/Glyoxylate dehydrogenase/L-Lactate dehydrogenase
Ppl|g1000.t1	1128609	scaffold_1:2536444-2538748	L-lactate dehydrogenase [Cytochrome]	cytochrome b2	F:FMN binding; F:oxidoreductase activity; F:metal ion binding; P:oxidation-reduction process; F:heme binding	-	Coil (COILS); IPR001199 (PRINTS); IPR001199 (G3DSA:3.10.120.GENE3D); IPR000262 (PFAM); IPR001199 (PFAM); IPR013785 (G3DSA:3.20.20.GENE3D); PTHR10578 (PANTHER); PTHR10578:SF10 (PANTHER); IPR018506 (PROSITE_PATTERNS); IPR008259 (PROSITE_PATTERNS); IPR012133 (PROSITE_PROFILES); IPR001199 (PROSITE_PROFILES); IPR001199 (SUPERFAMILY); SSF51395 (SUPERFAMILY)	F	421	0.96	4e-141	0.44	gi|117803|P09437.2	74.1446	98.212	89.3931	F	F
Ppl|g1001.t1	1051817	scaffold_1:2539271-2541541	L-lactate dehydrogenase [Cytochrome]	cytochrome b2	F:FMN binding; F:oxidoreductase activity; F:metal ion binding; P:oxidation-reduction process; F:heme binding	-	Coil (COILS); IPR001199 (PRINTS); IPR001199 (G3DSA:3.10.120.GENE3D); IPR001199 (PFAM); IPR013785 (G3DSA:3.20.20.GENE3D); IPR000262 (PFAM); PTHR10578 (PANTHER); PTHR10578:SF10 (PANTHER); IPR018506 (PROSITE_PATTERNS); IPR008259 (PROSITE_PATTERNS); IPR012133 (PROSITE_PROFILES); IPR001199 (PROSITE_PROFILES); IPR001199 (SUPERFAMILY); SSF51395 (SUPERFAMILY)	F	392	0.96	3e-130	0.43	gi|117803|P09437.2	52.6972	238.481	223.991	F	T
Ppl|g9617.t1	1139613	scaffold_5:1126328-1128698	L-lactate dehydrogenase [Cytochrome]	L-lactate dehydrogenase (cytochrome)	F:FMN binding; F:oxidoreductase activity; C:integral component of membrane; P:oxidation-reduction process	-	IPR001199 (G3DSA:3.10.120.GENE3D); IPR013785 (G3DSA:3.20.20.GENE3D); IPR001199 (PFAM); IPR000262 (PFAM); PTHR10578:SF61 (PANTHER); PTHR10578 (PANTHER); IPR012133 (PROSITE_PROFILES); IPR001199 (PROSITE_PROFILES); IPR001199 (SUPERFAMILY); SSF51395 (SUPERFAMILY)	F	404	0.97	5e-134	0.42	gi|117804|P00175.1	102.784	141.765	110.947	F	F
Ppl|g11775.t1	1170204	scaffold_8:942637-951349	Possible L-lactate dehydrogenase [Cytochrome]	candidate eukaryotic translation initiation factor 4G	F:translation initiation factor activity; P:translational initiation	-	Coil (COILS); IPR003890 (SMART); IPR016021 (G3DSA:1.25.40.GENE3D); IPR022745 (PFAM); IPR001199 (G3DSA:3.10.120.GENE3D); IPR016021 (G3DSA:1.25.40.GENE3D); IPR003890 (PFAM); IPR001199 (PFAM); IPR003891 (PFAM); IPR013785 (G3DSA:3.20.20.GENE3D); IPR000262 (PFAM); PTHR10578:SF10 (PANTHER); PTHR10578 (PANTHER); IPR018506 (PROSITE_PATTERNS); IPR008259 (PROSITE_PATTERNS); IPR001199 (PROSITE_PROFILES); IP…	F	584	0.24	0	0.58	gi|117803|P09437.2	151.486	202.324	212.577	F	F
Ppl|g11777.t1	1046884	scaffold_8:955217-957505	glyoxylate dehydrogenase/L-lactate dehydrogenase [Cytochrome]	glyoxylate dehydrogenase	F:FMN binding; F:oxidoreductase activity; F:metal ion binding; P:oxidation-reduction process; F:heme binding	-	IPR013785 (G3DSA:3.20.20.GENE3D); IPR000262 (PFAM); IPR001199 (G3DSA:3.10.120.GENE3D); IPR001199 (PFAM); PTHR10578 (PANTHER); PTHR10578:SF10 (PANTHER); IPR008259 (PROSITE_PATTERNS); IPR018506 (PROSITE_PATTERNS); IPR001199 (PROSITE_PROFILES); IPR012133 (PROSITE_PROFILES); SSF51395 (SUPERFAMILY); IPR001199 (SUPERFAMILY)	F	567	0.97	0	0.56	gi|117803|P09437.2	820.61	11.0672	9.37305	T	F
Ppl|g2134.t1	1049288	scaffold_14:98658-100296	FMN-dependent alpha-hydroxy acid dehydrogenase	FMN-dependent alpha-hydroxy acid dehydrogenase	F:FMN binding; F:oxidoreductase activity; P:oxidation-reduction process	-	IPR013785 (G3DSA:3.20.20.GENE3D); IPR000262 (PFAM); IPR012133 (PIRSF); PTHR10578:SF79 (PANTHER); PTHR10578 (PANTHER); PTHR10578:SF79 (PANTHER); PTHR10578 (PANTHER); IPR008259 (PROSITE_PATTERNS); IPR012133 (PROSITE_PROFILES); SSF51395 (SUPERFAMILY)	F	286	0.96	7e-92	0.41	gi|74624463|Q9HDX2.1	14.1878	32.4738	15.1558	F	F
Ppl|g3608.t1	1061573	scaffold_18:167576-169631	FMN-dependent alpha-hydroxy acid dehydrogenase	FMN-dependent alpha-hydroxy acid dehydrogenase	F:FMN binding; F:oxidoreductase activity; P:oxidation-reduction process	-	IPR013785 (G3DSA:3.20.20.GENE3D); IPR000262 (PFAM); IPR012133 (PIRSF); PTHR10578 (PANTHER); PTHR10578:SF75 (PANTHER); IPR012133 (PROSITE_PROFILES); SSF51395 (SUPERFAMILY)	F	285	0.9	3e-91	0.4	gi|74624463|Q9HDX2.1	33.2194	97.5442	95.443	F	F
Ppl|g3615.t1	0	scaffold_18:196329-198483	FMN-dependent alpha-hydroxy acid dehydrogenase	FMN-dependent alpha-hydroxy acid dehydrogenase	F:FMN binding; F:oxidoreductase activity; P:oxidation-reduction process	-	IPR000262 (PFAM); IPR013785 (G3DSA:3.20.20.GENE3D); PTHR10578:SF75 (PANTHER); PTHR10578:SF75 (PANTHER); PTHR10578 (PANTHER); PTHR10578 (PANTHER); IPR012133 (PROSITE_PROFILES); SSF51395 (SUPERFAMILY); SSF51395 (SUPERFAMILY)	F	268	0.91	3e-84	0.37	gi|74624463|Q9HDX2.1	29.1347	50.5771	56.3643	F	F
Ppl|g3996.t1	1174679	scaffold_19:486477-488117	FMN-dependent alpha-hydroxy acid dehydrogenase	FMN-dependent alpha-hydroxy acid dehydrogenase	F:FMN binding; F:oxidoreductase activity; P:oxidation-reduction process	-	IPR000262 (PFAM); IPR013785 (G3DSA:3.20.20.GENE3D); IPR012133 (PIRSF); PTHR10578 (PANTHER); PTHR10578:SF79 (PANTHER); IPR008259 (PROSITE_PATTERNS); IPR012133 (PROSITE_PROFILES); SSF51395 (SUPERFAMILY)	F	315	0.89	3e-103	0.44	gi|74624463|Q9HDX2.1	88.2556	101.402	88.566	F	F
Ppl|g10236.t1	1074190	scaffold_6:571767-573367	FMN-dependent alpha-hydroxy acid dehydrogenase	FMN-dependent alpha-hydroxy acid dehydrogenase	F:FMN binding; F:oxidoreductase activity; P:oxidation-reduction process	-	IPR012133 (PIRSF); IPR013785 (G3DSA:3.20.20.GENE3D); IPR000262 (PFAM); PTHR10578:SF79 (PANTHER); PTHR10578 (PANTHER); IPR012133 (PROSITE_PROFILES); SSF51395 (SUPERFAMILY)	F	211	0.92	1e-63	0.35	gi|121530|P05414.1	7.95655	4.98851	3.9641	F	F
Gtr|g1739.t1	123008	scaffold_00014:522196-524001	FMN-dependent alpha-hydroxy acid dehydrogenase	FMN-dependent alpha-hydroxy acid dehydrogenase	F:FMN binding; F:oxidoreductase activity; P:oxidation-reduction process	-	IPR000262 (PFAM); IPR013785 (G3DSA:3.20.20.GENE3D); PTHR10578:SF75 (PANTHER); PTHR10578:SF75 (PANTHER); PTHR10578 (PANTHER); PTHR10578 (PANTHER); IPR012133 (PROSITE_PROFILES); SSF51395 (SUPERFAMILY)	F	265	0.91	2e-83	0.38	gi|74624463|Q9HDX2.1	40.0589	504.271	188.248	F	T
Gtr|g4208.t1	54623	scaffold_00002:723522-727845	L-lactate dehydrogenase [Cytochrome]	L-mandelate dehydrogenase	F:FMN binding; F:oxidoreductase activity; F:phosphatase activity; P:oxidation-reduction process	-	IPR004274 (SMART); IPR000262 (PFAM); IPR004274 (PFAM); IPR013785 (G3DSA:3.20.20.GENE3D); IPR001199 (G3DSA:3.10.120.GENE3D); IPR011948 (TIGRFAM); IPR023214 (G3DSA:3.40.50.GENE3D); IPR001199 (PFAM); PTHR10578:SF61 (PANTHER); PTHR10578 (PANTHER); IPR008259 (PROSITE_PATTERNS); IPR004274 (PROSITE_PROFILES); IPR001199 (PROSITE_PROFILES); IPR012133 (PROSITE_PROFILES); IPR023214 (SUPERFAMILY); SSF51395 (…	F	392	0.48	4e-124	0.42	gi|117803|P09437.2	44.2399	45.4644	46.0827	F	F
Gtr|g8225.t1	138521	scaffold_00006:696342-697979	putative L-lactate dehydrogenase [Cytochrome]	FMN-dependent alpha-hydroxy acid dehydrogenase	F:FMN binding; F:oxidoreductase activity; P:oxidation-reduction process	-	IPR013785 (G3DSA:3.20.20.GENE3D); IPR000262 (PFAM); IPR012133 (PIRSF); PTHR10578 (PANTHER); IPR012133 (PROSITE_PROFILES); SignalP-noTM (SIGNALP_EUK); SSF51395 (SUPERFAMILY)	T	199	0.87	4e-57	0.31	gi|117803|P09437.2	4.96463	5.57613	4.52649	F	F
Gtr|g831.t1	31249	scaffold_00001:2242717-2244936	L-lactate dehydrogenase [Cytochrome]	cytochrome b2	F:FMN binding; F:oxidoreductase activity; P:oxidation-reduction process; F:heme binding	-	IPR001199 (PRINTS); IPR013785 (G3DSA:3.20.20.GENE3D); IPR001199 (G3DSA:3.10.120.GENE3D); IPR000262 (PFAM); IPR001199 (PFAM); PTHR10578:SF10 (PANTHER); PTHR10578 (PANTHER); IPR018506 (PROSITE_PATTERNS); IPR008259 (PROSITE_PATTERNS); IPR012133 (PROSITE_PROFILES); IPR001199 (PROSITE_PROFILES); SSF51395 (SUPERFAMILY); IPR001199 (SUPERFAMILY)	F	415	0.95	5e-139	0.45	gi|117803|P09437.2	130.584	157.517	135.631	F	F
Gtr|g8879.t1	61065	scaffold_00007:883787-886170	L-lactate dehydrogenase [Cytochrome]	glycolate oxidase	F:FMN binding; F:oxidoreductase activity; P:oxidation-reduction process; F:heme binding	-	IPR001199 (PRINTS); IPR000262 (PFAM); IPR001199 (G3DSA:3.10.120.GENE3D); IPR001199 (PFAM); IPR013785 (G3DSA:3.20.20.GENE3D); PTHR10578:SF10 (PANTHER); PTHR10578 (PANTHER); IPR008259 (PROSITE_PATTERNS); IPR018506 (PROSITE_PATTERNS); IPR012133 (PROSITE_PROFILES); IPR001199 (PROSITE_PROFILES); SSF51395 (SUPERFAMILY); IPR001199 (SUPERFAMILY)	F	563	0.96	0	0.57	gi|117803|P09437.2	198.682	716.269	522.251	F	F
Gtr|g9669.t1	139316	scaffold_00008:1393342-1395389	FMN-dependent alpha-hydroxy acid dehydrogenase	FMN-dependent alpha-hydroxy acid dehydrogenase	F:FMN binding; F:oxidoreductase activity; P:oxidation-reduction process	-	IPR013785 (G3DSA:3.20.20.GENE3D); IPR000262 (PFAM); PTHR10578:SF79 (PANTHER); PTHR10578 (PANTHER); IPR012133 (PROSITE_PROFILES); SSF51395 (SUPERFAMILY)	F	270	0.77	4e-85	0.4	gi|74624463|Q9HDX2.1	154.669	555.752	539.415	F	F
Gtr|g9672.t1	121815	scaffold_00008:1400663-1402282	FMN-dependent alpha-hydroxy acid dehydrogenase	FMN-dependent alpha-hydroxy acid dehydrogenase	F:FMN binding; F:oxidoreductase activity; P:oxidation-reduction process	-	IPR012133 (PIRSF); IPR013785 (G3DSA:3.20.20.GENE3D); IPR000262 (PFAM); PTHR10578:SF79 (PANTHER); PTHR10578 (PANTHER); IPR008259 (PROSITE_PATTERNS); IPR012133 (PROSITE_PROFILES); SSF51395 (SUPERFAMILY)	F	322	0.89	9e-106	0.45	gi|74624463|Q9HDX2.1	151.306	250.931	264.87	F	F
Tve|g1157.t1	68523	scaffold_1:3246316-3248411	L-lactate dehydrogenase [Cytochrome]	cytochrome b2	F:FMN binding; F:oxidoreductase activity; P:oxidation-reduction process; F:heme binding	-	IPR001199 (PRINTS); IPR001199 (G3DSA:3.10.120.GENE3D); IPR013785 (G3DSA:3.20.20.GENE3D); IPR000262 (PFAM); IPR001199 (PFAM); PTHR10578 (PANTHER); PTHR10578:SF10 (PANTHER); IPR008259 (PROSITE_PATTERNS); IPR018506 (PROSITE_PATTERNS); IPR012133 (PROSITE_PROFILES); IPR001199 (PROSITE_PROFILES); IPR001199 (SUPERFAMILY); SSF51395 (SUPERFAMILY)	F	407	0.96	8e-136	0.46	gi|117803|P09437.2	54.7687	126.994	80.7193	F	F
Tve|g3262.t1	74496	scaffold_11:2027675-2029965	glyoxylate dehydrogenase/L-lactate dehydrogenase [Cytochrome]	glyoxylate dehydrogenase	F:FMN binding; F:oxidoreductase activity; P:oxidation-reduction process; F:heme binding	-	IPR001199 (PRINTS); IPR001199 (G3DSA:3.10.120.GENE3D); IPR001199 (PFAM); IPR013785 (G3DSA:3.20.20.GENE3D); IPR000262 (PFAM); PTHR10578:SF10 (PANTHER); PTHR10578 (PANTHER); IPR008259 (PROSITE_PATTERNS); IPR018506 (PROSITE_PATTERNS); IPR012133 (PROSITE_PROFILES); IPR001199 (PROSITE_PROFILES); SSF51395 (SUPERFAMILY); IPR001199 (SUPERFAMILY)	F	565	0.98	0	0.56	gi|117803|P09437.2	10.3337	3.4854	2.28679	T	F
Tve|g3263.t1	52138	scaffold_11:2031722-2034223	L-lactate dehydrogenase [Cytochrome]	glycolate oxidase	F:FMN binding; F:oxidoreductase activity; P:oxidation-reduction process; F:heme binding	-	IPR001199 (PRINTS); IPR013785 (G3DSA:3.20.20.GENE3D); IPR001199 (G3DSA:3.10.120.GENE3D); IPR001199 (PFAM); IPR000262 (PFAM); PTHR10578 (PANTHER); PTHR10578:SF10 (PANTHER); IPR008259 (PROSITE_PATTERNS); IPR018506 (PROSITE_PATTERNS); IPR001199 (PROSITE_PROFILES); IPR012133 (PROSITE_PROFILES); IPR001199 (SUPERFAMILY); SSF51395 (SUPERFAMILY)	F	568	0.96	0	0.57	gi|117803|P09437.2	130.436	177.214	157.27	F	F
Tve|g5106.t1	32144	scaffold_14:1002222-1003878	FMN-dependent alpha-hydroxy acid dehydrogenase	FMN-dependent alpha-hydroxy acid dehydrogenase	F:FMN binding; F:oxidoreductase activity; P:oxidation-reduction process	-	IPR013785 (G3DSA:3.20.20.GENE3D); IPR000262 (PFAM); IPR012133 (PIRSF); PTHR10578 (PANTHER); PTHR10578:SF79 (PANTHER); PTHR10578 (PANTHER); IPR008259 (PROSITE_PATTERNS); IPR012133 (PROSITE_PROFILES); SSF51395 (SUPERFAMILY)	F	291	0.91	1e-93	0.4	gi|74624463|Q9HDX2.1	39.1453	122.811	75.7847	F	F
Tve|g7965.t1	143717	scaffold_3:1710113-1711946	FMN-dependent alpha-hydroxy acid dehydrogenase	FMN-dependent alpha-hydroxy acid dehydrogenase	F:FMN binding; F:oxidoreductase activity; P:oxidation-reduction process	-	IPR013785 (G3DSA:3.20.20.GENE3D); IPR012133 (PIRSF); IPR000262 (PFAM); PTHR10578 (PANTHER); PTHR10578:SF75 (PANTHER); PTHR10578:SF75 (PANTHER); PTHR10578 (PANTHER); IPR012133 (PROSITE_PROFILES); SSF51395 (SUPERFAMILY)	F	273	0.92	1e-86	0.38	gi|74624463|Q9HDX2.1	3.24633	7.75562	11.1606	F	F
Pos|g3376.t1	1062655	scaffold_03:2130306-2132466	L-lactate dehydrogenase [Cytochrome]	cytochrome b2	F:FMN binding; F:oxidoreductase activity; P:oxidation-reduction process; F:heme binding	-	IPR001199 (PRINTS); IPR001199 (PFAM); IPR000262 (PFAM); IPR001199 (G3DSA:3.10.120.GENE3D); IPR013785 (G3DSA:3.20.20.GENE3D); PTHR10578:SF10 (PANTHER); PTHR10578 (PANTHER); IPR008259 (PROSITE_PATTERNS); IPR018506 (PROSITE_PATTERNS); IPR012133 (PROSITE_PROFILES); IPR001199 (PROSITE_PROFILES); SSF51395 (SUPERFAMILY); IPR001199 (SUPERFAMILY)	F	392	0.94	5e-130	0.44	gi|117803|P09437.2	107.559	102.523	82.9892	F	F
Pos|g6829.t1	1040851	scaffold_05:2776091-2778447	L-lactate dehydrogenase [Cytochrome]	mitochondrial cytochrome	F:FMN binding; F:oxidoreductase activity; P:oxidation-reduction process; F:heme binding	-	IPR001199 (PRINTS); IPR001199 (PFAM); IPR000262 (PFAM); IPR013785 (G3DSA:3.20.20.GENE3D); IPR001199 (G3DSA:3.10.120.GENE3D); PTHR10578:SF10 (PANTHER); PTHR10578 (PANTHER); IPR008259 (PROSITE_PATTERNS); IPR018506 (PROSITE_PATTERNS); IPR012133 (PROSITE_PROFILES); IPR001199 (PROSITE_PROFILES); SSF51395 (SUPERFAMILY); IPR001199 (SUPERFAMILY)	F	580	0.97	0	0.59	gi|117803|P09437.2	214.629	98.1177	127.421	F	F
Pos|g6831.t1	1056728	scaffold_05:2782253-2784426	L-lactate dehydrogenase [Cytochrome]	mitochondrial cytochrome	F:FMN binding; F:oxidoreductase activity; P:oxidation-reduction process; F:heme binding	-	IPR001199 (PRINTS); IPR013785 (G3DSA:3.20.20.GENE3D); IPR000262 (PFAM); IPR001199 (G3DSA:3.10.120.GENE3D); IPR001199 (PFAM); PTHR10578 (PANTHER); PTHR10578:SF10 (PANTHER); IPR008259 (PROSITE_PATTERNS); IPR018506 (PROSITE_PATTERNS); IPR012133 (PROSITE_PROFILES); IPR001199 (PROSITE_PROFILES); SSF51395 (SUPERFAMILY); IPR001199 (SUPERFAMILY)	F	542	0.97	0	0.54	gi|117803|P09437.2	6.07733	28.04	63.6795	F	T
Pos|g7528.t1	1043851	scaffold_06:1209318-1211017	FMN-dependent alpha-hydroxy acid dehydrogenase	FMN-dependent alpha-hydroxy acid dehydrogenase	F:FMN binding; F:oxidoreductase activity; P:oxidation-reduction process	-	IPR012133 (PIRSF); IPR013785 (G3DSA:3.20.20.GENE3D); IPR000262 (PFAM); PTHR10578 (PANTHER); PTHR10578:SF79 (PANTHER); IPR008259 (PROSITE_PATTERNS); IPR012133 (PROSITE_PROFILES); SSF51395 (SUPERFAMILY)	F	287	0.82	3e-92	0.42	gi|74624463|Q9HDX2.1	42.4434	138.152	218.134	F	T
Pos|g8923.t1	1094185	scaffold_07:2450329-2451973	FMN-dependent alpha-hydroxy acid dehydrogenase	(S)-2-hydroxy-acid oxidase	F:FMN binding; F:oxidoreductase activity; P:oxidation-reduction process	-	IPR000262 (PFAM); IPR012133 (PIRSF); IPR013785 (G3DSA:3.20.20.GENE3D); PTHR10578 (PANTHER); PTHR10578:SF79 (PANTHER); IPR008259 (PROSITE_PATTERNS); IPR012133 (PROSITE_PROFILES); SSF51395 (SUPERFAMILY)	F	320	0.85	4e-105	0.46	gi|74624463|Q9HDX2.1	112.839	101.586	117.425	F	F
Pos|g12190.t1	62446	scaffold_11:2560114-2561255	L-lactate dehydrogenase	L-lactate dehydrogenase	P:carbohydrate metabolic process; F:oxidoreductase activity, acting on the CH-OH group of donors, NAD or NADP as acceptor; P:oxidation-reduction process; P:carboxylic acid metabolic process	-	IPR001557 (PRINTS); IPR015955 (G3DSA:3.90.110.GENE3D); IPR022383 (PFAM); IPR001557 (PIRSF); IPR001236 (PFAM); IPR016040 (G3DSA:3.40.50.GENE3D); PTHR11540:SF3 (PANTHER); IPR001557 (PANTHER); IPR016040 (SUPERFAMILY); IPR015955 (SUPERFAMILY)	F	273	0.95	1e-89	0.45	gi|17369362|Q9P4B6.1	23.2036	66.9586	33.0274	F	F
Pyruvate carboxylase
Ppl|g8777.t1	1065477	scaffold_4:1158658-1163654	pyruvate carboxylase	pyruvate carboxylase	F:DNA binding; F:ATP binding; P:gluconeogenesis; F:pyruvate carboxylase activity; F:metal ion binding; F:biotin binding; F:biotin carboxylase activity; P:pyruvate metabolic process	EC:6.4.1.1; EC:6.3.4.14	IPR005482 (SMART); IPR005930 (PIRSF); IPR016185 (G3DSA:3.40.50.GENE3D); IPR000089 (PFAM); G3DSA:3.10.600.10 (GENE3D); IPR009057 (G3DSA:1.10.10.GENE3D); G3DSA:2.40.50.100 (GENE3D); IPR005482 (PFAM); IPR013816 (G3DSA:3.30.470.GENE3D); IPR003379 (PFAM); IPR013815 (G3DSA:3.30.1490.GENE3D); IPR005481 (PFAM); IPR000891 (PFAM); IPR005930 (TIGRFAM); IPR013785 (G3DSA:3.20.20.GENE3D); IPR005479 (PFAM); PTH…	F	1599	0.96	0	0.68	gi|51701707|O93918.1	343.654	85.6326	116.137	T	F
Gtr|g7583.t1	75067	scaffold_00005:1160399-1165631	pyruvate carboxylase	pyruvate carboxylase	P:gluconeogenesis; C:biotin carboxylase complex; F:biotin binding; F:biotin carboxylase activity; P:aspartate metabolic process; P:tricarboxylic acid cycle; P:fatty acid biosynthetic process; P:alanine metabolic process; F:DNA binding; F:ATP binding; F:pyruvate carboxylase activity; F:metal ion binding; P:pyruvate metabolic process	-	IPR005482 (SMART); IPR000891 (PFAM); IPR005479 (PFAM); IPR013815 (G3DSA:3.30.1490.GENE3D); IPR005481 (PFAM); IPR009057 (G3DSA:1.10.10.GENE3D); IPR005930 (TIGRFAM); IPR005482 (PFAM); IPR000089 (PFAM); G3DSA:2.40.50.100 (GENE3D); IPR013785 (G3DSA:3.20.20.GENE3D); IPR013816 (G3DSA:3.30.470.GENE3D); G3DSA:3.10.600.10 (GENE3D); IPR003379 (PFAM); IPR016185 (G3DSA:3.40.50.GENE3D); PTHR18866:SF110 (PANTH…	F	1621	0.92	0	0.69	gi|51701707|O93918.1	217.75	84.4883	76.0813	F	F
Tve|g11506.t1	72201	scaffold_6:1833930-1838891	Pyruvate carboxylase	pyruvate carboxylase	P:gluconeogenesis; C:biotin carboxylase complex; F:biotin binding; F:biotin carboxylase activity; P:aspartate metabolic process; P:tricarboxylic acid cycle; P:fatty acid biosynthetic process; P:alanine metabolic process; F:DNA binding; F:ATP binding; F:pyruvate carboxylase activity; F:metal ion binding; P:pyruvate metabolic process	EC:6.4.1.1; EC:6.3.4.14	IPR005482 (SMART); G3DSA:3.10.600.10 (GENE3D); IPR005930 (TIGRFAM); IPR005479 (PFAM); IPR009057 (G3DSA:1.10.10.GENE3D); IPR000891 (PFAM); G3DSA:2.40.50.100 (GENE3D); IPR013816 (G3DSA:3.30.470.GENE3D); IPR003379 (PFAM); IPR016185 (G3DSA:3.40.50.GENE3D); IPR000089 (PFAM); IPR005930 (PIRSF); IPR013815 (G3DSA:3.30.1490.GENE3D); IPR005481 (PFAM); IPR005482 (PFAM); IPR013785 (G3DSA:3.20.20.GENE3D); PTH…	F	1578	0.95	0	0.67	gi|143360658|Q0CLK1.2	125.688	146.843	145.847	F	F
Tve|g13772.t1	22061	scaffold_9:335540-337839	Pyruvate carboxylase	Pyruvate carboxylase	F:ATP binding; C:biotin carboxylase complex; F:metal ion binding; F:biotin carboxylase activity; P:fatty acid biosynthetic process	EC:6.3.4.14	IPR005482 (SMART); IPR005481 (PFAM); IPR013816 (G3DSA:3.30.470.GENE3D); IPR013815 (G3DSA:3.30.1490.GENE3D); IPR016185 (G3DSA:3.40.50.GENE3D); IPR000089 (PFAM); IPR005482 (PFAM); IPR005479 (PFAM); G3DSA:2.40.50.100 (GENE3D); PTHR18866:SF96 (PANTHER); PTHR18866 (PANTHER); IPR005479 (PROSITE_PATTERNS); IPR001882 (PROSITE_PATTERNS); IPR011764 (PROSITE_PROFILES); IPR011761 (PROSITE_PROFILES); IPR01105…	F	321	0.7	2e-95	0.4	gi|46397656|Q9KWU4.1	17.0677	18.4999	10.9833	F	F
Pos|g11779.t1	1098337	scaffold_11:1341107-1343415	pyruvate carboxylase	Pyruvate carboxylase	F:ATP binding; C:biotin carboxylase complex; F:metal ion binding; F:biotin carboxylase activity; P:fatty acid biosynthetic process	EC:6.3.4.14	IPR005482 (SMART); G3DSA:2.40.50.100 (GENE3D); IPR005481 (PFAM); IPR005482 (PFAM); IPR013815 (G3DSA:3.30.1490.GENE3D); IPR000089 (PFAM); IPR005479 (PFAM); IPR013816 (G3DSA:3.30.470.GENE3D); IPR016185 (G3DSA:3.40.50.GENE3D); PTHR18866:SF96 (PANTHER); PTHR18866 (PANTHER); IPR001882 (PROSITE_PATTERNS); IPR005479 (PROSITE_PATTERNS); IPR011764 (PROSITE_PROFILES); IPR011761 (PROSITE_PROFILES); IPR00008…	F	344	0.81	1e-86	0.4	gi|46397656|Q9KWU4.1	29.4171	19.5663	32.7017	F	F
Pos|g7791.t1	1097340	scaffold_06:1909348-1914371	pyruvate carboxylase	pyruvate carboxylase	P:gluconeogenesis; C:biotin carboxylase complex; F:biotin binding; F:biotin carboxylase activity; P:aspartate metabolic process; P:tricarboxylic acid cycle; P:fatty acid biosynthetic process; P:alanine metabolic process; F:DNA binding; F:ATP binding; F:pyruvate carboxylase activity; F:metal ion binding; P:pyruvate metabolic process	EC:6.4.1.1; EC:6.3.4.14	IPR005482 (SMART); IPR005479 (PFAM); IPR013785 (G3DSA:3.20.20.GENE3D); IPR005930 (TIGRFAM); G3DSA:2.40.50.100 (GENE3D); IPR013816 (G3DSA:3.30.470.GENE3D); IPR005482 (PFAM); IPR005481 (PFAM); IPR016185 (G3DSA:3.40.50.GENE3D); IPR013815 (G3DSA:3.30.1490.GENE3D); IPR009057 (G3DSA:1.10.10.GENE3D); IPR000891 (PFAM); IPR000089 (PFAM); IPR003379 (PFAM); G3DSA:3.10.600.10 (GENE3D); IPR005930 (PIRSF); PTH…	F	1599	0.96	0	0.68	gi|51701713|Q9HES8.1	125.141	165.268	116.12	F	F
Malate dehydrogenase
Ppl|g13506.t1	1171776	scaffold_10:1656101-1657380	Malate dehydrogenase	malate dehydrogenase	P:carbohydrate metabolic process; F:L-malate dehydrogenase activity; P:malate metabolic process; P:tricarboxylic acid cycle	EC:1.1.1.37	IPR022383 (PFAM); IPR015955 (G3DSA:3.90.110.GENE3D); IPR010097 (TIGRFAM); IPR016040 (G3DSA:3.40.50.GENE3D); IPR001236 (PFAM); IPR001557 (PIRSF); PTHR11540:SF16 (PANTHER); IPR001557 (PANTHER); IPR016040 (SUPERFAMILY); IPR015955 (SUPERFAMILY)	F	389	0.99	2e-134	0.58	gi|74626323|Q9Y7R8.1	827.553	387.833	362.007	F	F
Ppl|g2934.t1	1060977	scaffold_16:204006-206284	Malate dehydrogenase	NAD-malate dehydrogenase	P:carbohydrate metabolic process; F:L-malate dehydrogenase activity; P:malate metabolic process; P:tricarboxylic acid cycle	EC:1.1.1.37	IPR001236 (PFAM); IPR015955 (G3DSA:3.90.110.GENE3D); IPR001557 (PIRSF); IPR016040 (G3DSA:3.40.50.GENE3D); IPR022383 (PFAM); IPR010097 (TIGRFAM); IPR001557 (PANTHER); PTHR11540:SF30 (PANTHER); IPR016040 (SUPERFAMILY); IPR015955 (SUPERFAMILY)	F	350	0.98	2e-119	0.56	gi|353526255|P83778.2	405.498	381.279	530.22	F	F
Gtr|g5063.t1	114362	scaffold_00002:3002835-3004262	Malate dehydrogenase	malate dehydrogenase	P:carbohydrate metabolic process; F:L-malate dehydrogenase activity; P:malate metabolic process; P:glyoxylate metabolic process; P:reductive tricarboxylic acid cycle; P:pyruvate metabolic process	EC:1.1.1.37	-	F	404	0.99	1e-140	0.62	gi|547901|P17505.2	531.121	579.592	605.323	F	F
Gtr|g8350.t1	138589	scaffold_00006:1119394-1120915	Malate dehydrogenase	NAD-malate dehydrogenase	P:carbohydrate metabolic process; F:L-malate dehydrogenase activity; P:malate metabolic process; P:glyoxylate metabolic process; P:reductive tricarboxylic acid cycle; P:pyruvate metabolic process	-	IPR016040 (G3DSA:3.40.50.GENE3D); IPR001236 (PFAM); IPR022383 (PFAM); IPR015955 (G3DSA:3.90.110.GENE3D); IPR010097 (TIGRFAM); IPR001557 (PIRSF); PTHR11540:SF30 (PANTHER); IPR001557 (PANTHER); IPR001252 (PROSITE_PATTERNS); IPR015955 (SUPERFAMILY); IPR016040 (SUPERFAMILY)	F	362	0.98	5e-124	0.57	gi|353526255|P83778.2	407.204	982.726	861.713	F	F
Tve|g8603.t1	144781	scaffold_3:3480337-3481603	Malate dehydrogenase	malate dehydrogenase	P:carbohydrate metabolic process; F:L-malate dehydrogenase activity; P:malate metabolic process; P:glyoxylate metabolic process; P:reductive tricarboxylic acid cycle; P:pyruvate metabolic process	EC:1.1.1.37	IPR001236 (PFAM); IPR015955 (G3DSA:3.90.110.GENE3D); IPR022383 (PFAM); IPR010097 (TIGRFAM); IPR001557 (PIRSF); IPR016040 (G3DSA:3.40.50.GENE3D); IPR001557 (PANTHER); PTHR11540:SF30 (PANTHER); IPR001252 (PROSITE_PATTERNS); IPR015955 (SUPERFAMILY); IPR016040 (SUPERFAMILY)	F	396	0.99	2e-137	0.61	gi|74626323|Q9Y7R8.1	872.385	423.817	368.828	F	F
Tve|g9445.t1	64103	scaffold_4:2068170-2069676	Malate dehydrogenase	NAD-malate dehydrogenase	P:carbohydrate metabolic process; F:L-malate dehydrogenase activity; P:malate metabolic process; P:glyoxylate metabolic process; P:reductive tricarboxylic acid cycle; P:pyruvate metabolic process	EC:1.1.1.37	IPR022383 (PFAM); IPR001557 (PIRSF); IPR015955 (G3DSA:3.90.110.GENE3D); IPR010097 (TIGRFAM); IPR001236 (PFAM); IPR016040 (G3DSA:3.40.50.GENE3D); IPR001557 (PANTHER); PTHR11540:SF30 (PANTHER); IPR001252 (PROSITE_PATTERNS); IPR016040 (SUPERFAMILY); IPR015955 (SUPERFAMILY)	F	359	0.98	6e-123	0.57	gi|353526255|P83778.2	429.528	520.706	953.128	F	F
Pos|g10636.t1	1090652	scaffold_09:1445192-1446643	Malate dehydrogenase	NAD-malate dehydrogenase	P:carbohydrate metabolic process; F:L-malate dehydrogenase activity; P:malate metabolic process; P:glyoxylate metabolic process; P:reductive tricarboxylic acid cycle; P:pyruvate metabolic process	EC:1.1.1.37	IPR010097 (TIGRFAM); IPR015955 (G3DSA:3.90.110.GENE3D); IPR001236 (PFAM); IPR022383 (PFAM); IPR001557 (PIRSF); IPR016040 (G3DSA:3.40.50.GENE3D); PTHR11540:SF30 (PANTHER); IPR001557 (PANTHER); IPR001252 (PROSITE_PATTERNS); IPR016040 (SUPERFAMILY); IPR015955 (SUPERFAMILY)	F	354	0.98	5e-121	0.56	gi|353526255|P83778.2	301.945	1011.84	423.558	F	F
Pos|g4540.t1	1088858	scaffold_04:534536-535825	Malate dehydrogenase	malate dehydrogenase	P:carbohydrate metabolic process; F:L-malate dehydrogenase activity; P:malate metabolic process; P:glyoxylate metabolic process; P:reductive tricarboxylic acid cycle; P:pyruvate metabolic process	EC:1.1.1.37	IPR010097 (TIGRFAM); IPR022383 (PFAM); IPR001557 (PIRSF); IPR001236 (PFAM); IPR015955 (G3DSA:3.90.110.GENE3D); IPR016040 (G3DSA:3.40.50.GENE3D); PTHR11540:SF30 (PANTHER); IPR001557 (PANTHER); IPR001252 (PROSITE_PATTERNS); SignalP-TM (SIGNALP_GRAM_POSITIVE); IPR016040 (SUPERFAMILY); IPR015955 (SUPERFAMILY)	T	400	1	4e-139	0.61	gi|74626323|Q9Y7R8.1	875.805	193.836	216.461	T	F
Isocitrate lysase
Ppl|g14037.t1	1059323	scaffold_11:1250856-1252758	Isocitrate lyase	isocitrate lyase	F:isocitrate lyase activity; P:carboxylic acid metabolic process	EC:4.1.3.1	IPR015813 (G3DSA:3.20.20.GENE3D); IPR006254 (PFAM); IPR006254 (TIGRFAM); PTHR21631:SF13 (PANTHER); PTHR21631 (PANTHER); PTHR21631:SF13 (PANTHER); PTHR21631 (PANTHER); IPR018523 (PROSITE_PATTERNS); IPR015813 (SUPERFAMILY)	F	889	0.98	0	0.8	gi|189027294|A8NR45.1	468.439	13.7546	15.1972	T	F
Ppl|g223.t1	1175696	scaffold_1:562902-565231	Isocitrate lyase	isocitrate lyase and phosphorylmutase	F:isocitrate lyase activity; P:carboxylic acid metabolic process	EC:4.1.3.1	IPR015813 (G3DSA:3.20.20.GENE3D); IPR006254 (PFAM); IPR006254 (TIGRFAM); PTHR21631:SF13 (PANTHER); PTHR21631 (PANTHER); IPR018523 (PROSITE_PATTERNS); IPR015813 (SUPERFAMILY)	F	513	0.94	1e-176	0.49	gi|189027294|A8NR45.1	85.967	59.8902	61.2068	F	F
Gtr|g185.t1	31405	scaffold_00001:551405-554180	Isocitrate lyase	isocitrate lyase and phosphorylmutase	P:glyoxylate cycle; F:isocitrate lyase activity	-	IPR006254 (PFAM); IPR015813 (G3DSA:3.20.20.GENE3D); IPR006254 (TIGRFAM); PTHR21631 (PANTHER); PTHR21631 (PANTHER); PTHR21631:SF13 (PANTHER); IPR018523 (PROSITE_PATTERNS); IPR015813 (SUPERFAMILY)	F	516	0.95	3e-178	0.49	gi|189027294|A8NR45.1	123.337	85.5958	66.2	F	F
Gtr|g2494.t1	81608	scaffold_00017:205039-206880	Isocitrate lyase	isocitrate lyase	P:glyoxylate cycle; F:isocitrate lyase activity	-	IPR015813 (G3DSA:3.20.20.GENE3D); IPR006254 (TIGRFAM); IPR006254 (PFAM); PTHR21631 (PANTHER); PTHR21631 (PANTHER); PTHR21631:SF13 (PANTHER); PTHR21631:SF13 (PANTHER); IPR018523 (PROSITE_PATTERNS); IPR015813 (SUPERFAMILY)	F	900	0.98	0	0.81	gi|189027294|A8NR45.1	47.2508	28.9313	26.1289	F	F
Tve|g329.t1	157876	scaffold_1:984734-986860	Isocitrate lyase	isocitrate lyase	P:glyoxylate cycle; F:isocitrate lyase activity	EC:4.1.3.1	IPR015813 (G3DSA:3.20.20.GENE3D); IPR006254 (TIGRFAM); IPR006254 (PFAM); PTHR21631:SF13 (PANTHER); PTHR21631 (PANTHER); PTHR21631:SF13 (PANTHER); IPR018523 (PROSITE_PATTERNS); IPR015813 (SUPERFAMILY)	F	520	0.96	7e-180	0.49	gi|189027294|A8NR45.1	116.61	65.9174	52.372	F	F
Tve|g9909.t1	166243	scaffold_5:7776-10709	Isocitrate lyase	isocitrate lyase	P:glyoxylate cycle; F:isocitrate lyase activity	EC:4.1.3.1	IPR015813 (G3DSA:3.20.20.GENE3D); IPR006254 (TIGRFAM); IPR006254 (PFAM); PTHR21631 (PANTHER); PTHR21631 (PANTHER); PTHR21631:SF13 (PANTHER); PTHR21631:SF13 (PANTHER); IPR018523 (PROSITE_PATTERNS); IPR015813 (SUPERFAMILY)	F	907	0.8	0	0.8	gi|189027294|A8NR45.1	166.226	229.456	224.629	F	F
Pos|g3994.t1	1054346	scaffold_03:3564530-3566955	Isocitrate lyase	isocitrate lyase	P:glyoxylate cycle; F:isocitrate lyase activity	EC:4.1.3.1	IPR015813 (G3DSA:3.20.20.GENE3D); IPR006254 (PFAM); IPR006254 (TIGRFAM); PTHR21631:SF13 (PANTHER); PTHR21631 (PANTHER); PTHR21631 (PANTHER); IPR018523 (PROSITE_PATTERNS); IPR015813 (SUPERFAMILY)	F	533	0.97	0	0.49	gi|189027294|A8NR45.1	72.4303	36.0304	31.5962	F	F
Pos|g8972.t1	1067024	scaffold_07:2582804-2584682	Isocitrate lyase	Isocitrate lyase	P:glyoxylate cycle; F:isocitrate lyase activity	EC:4.1.3.1	IPR006254 (PFAM); IPR015813 (G3DSA:3.20.20.GENE3D); IPR006254 (TIGRFAM); PTHR21631 (PANTHER); PTHR21631:SF13 (PANTHER); IPR018523 (PROSITE_PATTERNS); IPR015813 (SUPERFAMILY)	F	876	1	0	0.78	gi|189027294|A8NR45.1	519.791	116.961	261.038	F	F
Oxalate decarboxylase
Ppl|g12805.t1	1047525	scaffold_9:1882315-1884229	Oxalate decarboxylase	Oxalate decarboxylase	P:oxalate metabolic process; F:nutrient reservoir activity	-	IPR006045 (SMART); IPR006045 (PFAM); IPR017774 (TIGRFAM); IPR014710 (G3DSA:2.60.120.GENE3D); PTHR31238:SF37 (PANTHER); PTHR31238 (PANTHER); IPR011051 (SUPERFAMILY)	F	381	0.83	3e-129	0.48	gi|21362729|O34714.1	76.9086	27.5604	58.2522	F	F
Ppl|g12808.t1		scaffold_9:1899963-1901163	Oxalate decarboxylase	oxalate decarboxylase family bicupin	P:oxalate metabolic process; F:nutrient reservoir activity	-	IPR006045 (SMART); IPR014710 (G3DSA:2.60.120.GENE3D); IPR006045 (PFAM); IPR017774 (TIGRFAM); IPR014710 (G3DSA:2.60.120.GENE3D); PTHR31238:SF37 (PANTHER); PTHR31238 (PANTHER); IPR011051 (SUPERFAMILY)	F	335	0.97	5e-113	0.5	gi|21362729|O34714.1	3.58637	2.47029	5.00569	F	F
Ppl|g13546.t1	1058890	scaffold_10:1787579-1789822	Oxalate decarboxylase	oxalate decarboxylase	P:oxalate metabolic process; C:integral component of membrane; F:nutrient reservoir activity	-	IPR006045 (SMART); IPR017774 (TIGRFAM); IPR006045 (PFAM); IPR014710 (G3DSA:2.60.120.GENE3D); PTHR31238:SF32 (PANTHER); PTHR31238 (PANTHER); SignalP-TM (SIGNALP_GRAM_POSITIVE); SignalP-noTM (SIGNALP_GRAM_NEGATIVE); SignalP-noTM (SIGNALP_EUK); IPR011051 (SUPERFAMILY)	T	440	0.86	3e-152	0.56	gi|21362729|O34714.1	75.4489	68.9816	158.955	F	F
Ppl|g1935.t1	1151320	scaffold_13:936403-938622	Oxalate decarboxylase	oxalate decarboxylase	P:oxalate metabolic process; F:nutrient reservoir activity	-	IPR006045 (SMART); IPR017774 (TIGRFAM); IPR006045 (PFAM); IPR014710 (G3DSA:2.60.120.GENE3D); PTHR31238:SF32 (PANTHER); PTHR31238 (PANTHER); SignalP-noTM (SIGNALP_EUK); SignalP-noTM (SIGNALP_GRAM_NEGATIVE); SignalP-TM (SIGNALP_GRAM_POSITIVE); IPR011051 (SUPERFAMILY)	T	414	0.85	2e-142	0.53	gi|21362729|O34714.1	2.93506	3.07298	2.36755	F	F
Ppl|g1941.t1	1152089	scaffold_13:949289-951547	Oxalate decarboxylase	oxalate decarboxylase	P:oxalate metabolic process; C:membrane; F:nutrient reservoir activity	-	IPR006045 (SMART); IPR017774 (TIGRFAM); IPR006045 (PFAM); IPR014710 (G3DSA:2.60.120.GENE3D); PTHR31238 (PANTHER); PTHR31238:SF32 (PANTHER); SignalP-noTM (SIGNALP_EUK); SignalP-TM (SIGNALP_GRAM_POSITIVE); SignalP-noTM (SIGNALP_GRAM_NEGATIVE); IPR011051 (SUPERFAMILY)	T	451	0.85	8e-157	0.56	gi|21362729|O34714.1	349.622	916.015	840.435	F	F
Gtr|g10088.t1	130556	scaffold_00009:1080255-1082553	Oxalate decarboxylase	oxalate decarboxylase	P:oxalate metabolic process; F:nutrient reservoir activity	-	IPR006045 (SMART); IPR006045 (PFAM); IPR014710 (G3DSA:2.60.120.GENE3D); IPR017774 (TIGRFAM); PTHR31238:SF32 (PANTHER); PTHR31238 (PANTHER); SignalP-noTM (SIGNALP_GRAM_NEGATIVE); SignalP-noTM (SIGNALP_EUK); SignalP-TM (SIGNALP_GRAM_POSITIVE); IPR011051 (SUPERFAMILY)	T	410	0.87	7e-141	0.52	gi|21362729|O34714.1	106.827	3485.3	4112.36	F	T
Gtr|g2550.t1	118115	scaffold_00017:411226-413568	Oxalate decarboxylase	oxalate decarboxylase	P:oxalate metabolic process; F:nutrient reservoir activity	-	IPR006045 (SMART); IPR017774 (TIGRFAM); IPR006045 (PFAM); IPR014710 (G3DSA:2.60.120.GENE3D); PTHR31238 (PANTHER); PTHR31238:SF32 (PANTHER); PS51257 (PROSITE_PROFILES); SignalP-noTM (SIGNALP_EUK); SignalP-noTM (SIGNALP_GRAM_NEGATIVE); SignalP-TM (SIGNALP_GRAM_POSITIVE); IPR011051 (SUPERFAMILY)	T	422	0.86	1e-145	0.55	gi|21362729|O34714.1	2.10605	3.50262	3.46972	F	F
Gtr|g4578.t1	103366	scaffold_00002:1707929-1710670	Oxalate decarboxylase	oxalate decarboxylase	P:oxalate metabolic process; F:nutrient reservoir activity	-	IPR006045 (SMART); IPR017774 (TIGRFAM); IPR006045 (PFAM); IPR014710 (G3DSA:2.60.120.GENE3D); PTHR31238 (PANTHER); PTHR31238:SF32 (PANTHER); SignalP-TM (SIGNALP_GRAM_POSITIVE); IPR011051 (SUPERFAMILY)	T	408	0.84	8e-140	0.52	gi|21362729|O34714.1	2.41451	3.21165	12.4435	F	T
Gtr|g8526.t1	129186	scaffold_00006:1704621-1706535	Oxalate decarboxylase	Bicupin oxalate decarboxylase oxidase	P:oxalate metabolic process; F:nutrient reservoir activity	-	IPR006045 (SMART); IPR006045 (PFAM); IPR014710 (G3DSA:2.60.120.GENE3D); IPR017774 (TIGRFAM); PTHR31238 (PANTHER); PTHR31238:SF32 (PANTHER); SignalP-noTM (SIGNALP_GRAM_NEGATIVE); SignalP-noTM (SIGNALP_EUK); SignalP-TM (SIGNALP_GRAM_POSITIVE); IPR011051 (SUPERFAMILY)	T	357	0.81	2e-119	0.46	gi|21362729|O34714.1	9.26858	7.20357	6.38909	F	F
Tve|g12166.t1	169284	scaffold_7:1035502-1038299	Oxalate decarboxylase	oxalate decarboxylase	P:oxalate metabolic process; F:nutrient reservoir activity	-	IPR006045 (SMART); IPR014710 (G3DSA:2.60.120.GENE3D); IPR006045 (PFAM); IPR017774 (TIGRFAM); PTHR31238:SF32 (PANTHER); PTHR31238 (PANTHER); SignalP-noTM (SIGNALP_EUK); SignalP-TM (SIGNALP_GRAM_POSITIVE); SignalP-noTM (SIGNALP_GRAM_NEGATIVE); IPR011051 (SUPERFAMILY)	T	410	0.85	2e-140	0.53	gi|21362729|O34714.1	2.54097	7.25623	5.36111	F	F
Tve|g12180.t1	72567	scaffold_7:1083380-1085735	Oxalate decarboxylase	oxalate decarboxylase	P:oxalate metabolic process; F:nutrient reservoir activity	-	IPR006045 (SMART); IPR014710 (G3DSA:2.60.120.GENE3D); IPR017774 (TIGRFAM); IPR006045 (PFAM); PTHR31238:SF32 (PANTHER); PTHR31238 (PANTHER); SignalP-noTM (SIGNALP_GRAM_NEGATIVE); SignalP-noTM (SIGNALP_EUK); SignalP-TM (SIGNALP_GRAM_POSITIVE); IPR011051 (SUPERFAMILY)	T	417	0.76	1e-142	0.52	gi|21362729|O34714.1	31.0573	41.5313	75.1402	F	F
Tve|g12208.t1	125858	scaffold_7:1153207-1157901	Oxalate decarboxylase	oxalate decarboxylase	F:catalytic activity; P:oxalate metabolic process; F:nutrient reservoir activity	-	IPR006045 (SMART); IPR017774 (TIGRFAM); IPR014710 (G3DSA:2.60.120.GENE3D); IPR011146 (G3DSA:3.30.428.GENE3D); PF11969 (PFAM); IPR006045 (PFAM); IPR014710 (G3DSA:2.60.120.GENE3D); PTHR31238:SF32 (PANTHER); PTHR31238 (PANTHER); IPR011146 (PROSITE_PROFILES); IPR011051 (SUPERFAMILY); IPR011146 (SUPERFAMILY)	F	426	0.6	3e-144	0.53	gi|21362729|O34714.1	68.4239	924.327	1112.95	F	T
Tve|g12918.t1	128509	scaffold_8:422162-424546	Oxalate decarboxylase	Bicupin oxalate decarboxylase oxidase	P:oxalate metabolic process; F:nutrient reservoir activity	-	IPR006045 (SMART); IPR017774 (TIGRFAM); IPR006045 (PFAM); IPR014710 (G3DSA:2.60.120.GENE3D); PTHR31238 (PANTHER); PTHR31238:SF27 (PANTHER); IPR011051 (SUPERFAMILY)	F	351	0.72	3e-116	0.47	gi|21362729|O34714.1	42.1913	22.7416	14.1843	F	F
Tve|g3345.t1	60715	scaffold_11:2301757-2303923	Oxalate decarboxylase	oxalate decarboxylase	P:oxalate metabolic process; F:nutrient reservoir activity	-	IPR006045 (SMART); IPR014710 (G3DSA:2.60.120.GENE3D); IPR017774 (TIGRFAM); IPR006045 (PFAM); PTHR31238 (PANTHER); PTHR31238:SF32 (PANTHER); SignalP-TM (SIGNALP_GRAM_POSITIVE); SignalP-noTM (SIGNALP_GRAM_NEGATIVE); SignalP-noTM (SIGNALP_EUK); IPR011051 (SUPERFAMILY)	T	400	0.82	1e-136	0.51	gi|21362729|O34714.1	12.2476	12.3536	17.062	F	F
Pos|g10589.t1	10257	scaffold_09:1281683-1283681	Oxalate decarboxylase	Bicupin oxalate decarboxylase oxidase	P:oxalate metabolic process; F:nutrient reservoir activity	-	IPR006045 (SMART); IPR014710 (G3DSA:2.60.120.GENE3D); IPR017774 (TIGRFAM); IPR006045 (PFAM); PTHR31238 (PANTHER); PTHR31238:SF27 (PANTHER); SignalP-noTM (SIGNALP_EUK); SignalP-noTM (SIGNALP_GRAM_NEGATIVE); SignalP-TM (SIGNALP_GRAM_POSITIVE); IPR011051 (SUPERFAMILY)	T	340	0.81	2e-112	0.46	gi|21362729|O34714.1	0.976472	1.78438	2.6092	F	F
Pos|g2240.t1	1074436	scaffold_02:1187913-1189850	Oxalate decarboxylase	Bicupin oxalate decarboxylase oxidase	P:oxalate metabolic process; F:nutrient reservoir activity	-	IPR006045 (SMART); IPR006045 (PFAM); IPR017774 (TIGRFAM); IPR014710 (G3DSA:2.60.120.GENE3D); PTHR31238:SF32 (PANTHER); PTHR31238 (PANTHER); SignalP-noTM (SIGNALP_EUK); SignalP-noTM (SIGNALP_GRAM_NEGATIVE); SignalP-TM (SIGNALP_GRAM_POSITIVE); IPR011051 (SUPERFAMILY)	T	410	0.88	4e-141	0.52	gi|21362729|O34714.1	38.6477	28.5109	25.691	F	F
Pos|g9804.t1	1078793	scaffold_08:1707840-1710262	Oxalate decarboxylase	oxalate decarboxylase	P:oxalate metabolic process; F:nutrient reservoir activity	-	IPR006045 (SMART); IPR017774 (TIGRFAM); IPR006045 (PFAM); IPR014710 (G3DSA:2.60.120.GENE3D); PTHR31238 (PANTHER); PTHR31238:SF32 (PANTHER); SignalP-noTM (SIGNALP_EUK); SignalP-TM (SIGNALP_GRAM_POSITIVE); SignalP-noTM (SIGNALP_GRAM_NEGATIVE); IPR011051 (SUPERFAMILY)	T	426	0.77	3e-146	0.54	gi|21362729|O34714.1	548.924	7.94796	7.60232	T	F
Oxalate transporter
Ppl|g1957.t1	1152042	scaffold_13:996773-998076	oxalate transporter	oxalate transporter	C:integral component of membrane	-	IPR032816 (PFAM); IPR015414 (PANTHER); PTHR12677:SF15 (PANTHER)	F	622	0.98	0	0.81	gi|300174934|BAJ10704.1	81.2539	90.325	88.672	F	F
Gtr|g10217.t1	111626	scaffold_00009:1465450-1466755	oxalate transporter	oxalate transporter	C:integral component of membrane	-	IPR032816 (PFAM); PTHR12677:SF15 (PANTHER); IPR015414 (PANTHER); SignalP-TM (SIGNALP_GRAM_POSITIVE)	T	470	0.95	1e-162	0.64	gi|300174934|BAJ10704.1	68.9165	72.4369	61.8665	F	F
Tve|g12488.t1	150424	scaffold_7:1961541-1963243	oxalate transporter	oxalate transporter	C:integral component of membrane	-	Coil (COILS); IPR032816 (PFAM); IPR015414 (PANTHER); PTHR12677:SF15 (PANTHER)	F	522	0.96	0	0.68	gi|300174934|BAJ10704.1	36.7992	57.7243	65.0822	F	F
Pos|g9629.t1	1094375	scaffold_08:1285713-1286954	oxalate transporter	oxalate transporter	C:integral component of membrane	-	IPR032816 (PFAM); PTHR12677:SF15 (PANTHER); IPR015414 (PANTHER)	F	432	0.91	6e-148	0.67	gi|300174934|BAJ10704.1	97.8758	85.985	76.8981	F	F
Superoxide dismutase
Ppl|g11184.t1	1093427	scaffold_7:1183064-1184041	Iron/manganese superoxide dismutase, mitochondrial	superoxide dismutase mitochondrial	F:metal ion binding; P:removal of superoxide radicals; P:oxidation-reduction process; F:superoxide dismutase activity	EC:1.15.1.1	IPR001189 (PRINTS); G3DSA:1.10.287.990 (GENE3D); IPR001189 (PIRSF); IPR019832 (PFAM); IPR019831 (PFAM); IPR001189 (PANTHER); PTHR11404:SF6 (PANTHER); IPR019833 (PROSITE_PATTERNS); SignalP-TM (SIGNALP_GRAM_POSITIVE); IPR019831 (SUPERFAMILY); IPR019832 (SUPERFAMILY)	T	297	0.84	2e-102	0.73	gi|2500828|Q92429.1	225.23	277.663	326.781	F	F
Ppl|g13342.t1	1058710	scaffold_10:1224156-1225304	hypothetical Iron/manganese superoxide dismutases	manganese superoxide dismutase	P:metabolic process	-	IPR019832 (PFAM); PTHR11404:SF8 (PANTHER); IPR001189 (PANTHER); IPR019832 (SUPERFAMILY); IPR019831 (SUPERFAMILY)	F	71.6	0.39	2e-13	0.32	gi|1711435|P50061.1	128.228	28.1716	32.0304	T	F
Ppl|g3750.t1	1061698	scaffold_18:626413-627258	Iron/manganese superoxide dismutase, mitochondrial	manganese superoxide dismutase	F:metal ion binding; P:removal of superoxide radicals; P:oxidation-reduction process; F:superoxide dismutase activity	EC:1.15.1.1	IPR001189 (PRINTS); IPR001189 (PIRSF); IPR019832 (PFAM); IPR019831 (PFAM); G3DSA:1.10.287.990 (GENE3D); PTHR11404:SF6 (PANTHER); IPR001189 (PANTHER); IPR019833 (PROSITE_PATTERNS); IPR019832 (SUPERFAMILY); IPR019831 (SUPERFAMILY)	F	344	0.95	3e-121	0.83	gi|2500828|Q92429.1	1148.62	2353.28	2344.68	F	F
Ppl|g4754.t1	1175111	scaffold_23:23966-24899	putative Copper/zinc superoxide dismutase	superoxide dismutase	F:metal ion binding; P:removal of superoxide radicals; C:integral component of membrane; P:oxidation-reduction process; F:superoxide dismutase activity	EC:1.15.1.1	IPR001424 (PRINTS); IPR001424 (PFAM); IPR001424 (G3DSA:2.60.40.GENE3D); IPR024134 (PANTHER); IPR018152 (PROSITE_PATTERNS); IPR018152 (PROSITE_PATTERNS); IPR001424 (SUPERFAMILY)	F	185	0.77	3e-59	0.6	gi|51702130|Q96VL0.3	105.474	539.696	472.624	F	T
Gtr|g3082.t1	66851	scaffold_00020:8221-8953	Iron/manganese superoxide dismutase, mitochondrial	manganese superoxide dismutase	P:superoxide metabolic process; F:metal ion binding; P:oxidation-reduction process; F:superoxide dismutase activity	-	IPR001189 (PRINTS); IPR019832 (PFAM); G3DSA:1.10.287.990 (GENE3D); IPR019831 (PFAM); IPR001189 (PIRSF); IPR001189 (PANTHER); PTHR11404:SF6 (PANTHER); IPR019833 (PROSITE_PATTERNS); IPR019831 (SUPERFAMILY); IPR019832 (SUPERFAMILY)	F	344	0.93	2e-121	0.82	gi|2500828|Q92429.1	1237.59	3272.71	3043.82	F	F
Gtr|g3387.t1	82498	scaffold_00024:97862-98700	Iron/manganese superoxide dismutase, mitochondrial	superoxide dismutase mitochondrial	P:superoxide metabolic process; F:metal ion binding; P:oxidation-reduction process; F:superoxide dismutase activity	-	IPR001189 (PRINTS); IPR019832 (PFAM); G3DSA:1.10.287.990 (GENE3D); IPR001189 (PIRSF); IPR019831 (PFAM); IPR001189 (PANTHER); PTHR11404:SF6 (PANTHER); IPR019833 (PROSITE_PATTERNS); IPR019831 (SUPERFAMILY); IPR019832 (SUPERFAMILY)	F	313	0.87	1e-108	0.75	gi|2500828|Q92429.1	552.129	767.259	641.645	F	F
Gtr|g4764.t1	114188	scaffold_00002:2210265-2211461	hypothetical Iron/manganese superoxide dismutases	manganese superoxide dismutase	F:metal ion binding; P:removal of superoxide radicals; P:oxidation-reduction process; F:superoxide dismutase activity	EC:1.15.1.1	-	F	96.7	0.45	4e-11	0.28	gi|75531945|Q9F326.1	37.2842	18.129	14.7468	F	F
Gtr|g9260.t1	139037	scaffold_00008:181796-183040	putative Copper/zinc superoxide dismutase	copper zinc superoxide dismutase	P:superoxide metabolic process; F:metal ion binding; P:oxidation-reduction process; F:superoxide dismutase activity	-	IPR001424 (PRINTS); IPR001424 (G3DSA:2.60.40.GENE3D); IPR001424 (PFAM); IPR024134 (PANTHER); IPR018152 (PROSITE_PATTERNS); IPR018152 (PROSITE_PATTERNS); IPR001424 (SUPERFAMILY)	F	183	0.66	7e-58	0.59	gi|51702137|Q9C0N4.3	36.5915	44.0577	54.2751	F	F
Tve|g10576.t1	46982	scaffold_5:2056483-2057388	copper zinc superoxide dismutase	copper zinc superoxide dismutase	P:superoxide metabolic process; F:metal ion binding; P:oxidation-reduction process; F:superoxide dismutase activity	EC:1.15.1.1	IPR001424 (PRINTS); IPR001424 (G3DSA:2.60.40.GENE3D); IPR001424 (PFAM); IPR024134 (PANTHER); IPR018152 (PROSITE_PATTERNS); IPR018152 (PROSITE_PATTERNS); IPR001424 (SUPERFAMILY)	F	206	0.75	2e-67	0.65	gi|51702137|Q9C0N4.3	171.241	313.957	278.762	F	F
Tve|g12780.t1	21491	scaffold_8:8457-9714	Iron/manganese superoxide dismutase, mitochondrial	superoxide dismutase mitochondrial	P:superoxide metabolic process; F:metal ion binding; P:oxidation-reduction process; F:superoxide dismutase activity	EC:1.15.1.1	IPR001189 (PRINTS); IPR019831 (PFAM); IPR019832 (PFAM); G3DSA:1.10.287.990 (GENE3D); IPR001189 (PANTHER); PTHR11404:SF6 (PANTHER); IPR019833 (PROSITE_PATTERNS); IPR019832 (SUPERFAMILY); IPR019831 (SUPERFAMILY)	F	302	0.55	2e-102	0.73	gi|2500828|Q92429.1	37.099	43.2115	56.2497	F	F
Tve|g12782.t1	49097	scaffold_8:11411-12006	putative Iron/manganese superoxide dismutase, mitochondrial	superoxide dismutase mitochondrial	P:superoxide metabolic process; F:metal ion binding; P:oxidation-reduction process; F:superoxide dismutase activity	EC:1.15.1.1	IPR019832 (PFAM); PTHR11404:SF6 (PANTHER); IPR001189 (PANTHER); IPR019832 (SUPERFAMILY)	F	128	0.83	2e-37	0.55	gi|2500828|Q92429.1	3.78696	7.55786	7.61292	F	F
Tve|g5262.t1	175708	scaffold_15:425201-425995	Iron/manganese superoxide dismutase, mitochondrial	manganese superoxide dismutase	P:superoxide metabolic process; F:metal ion binding; P:oxidation-reduction process; F:superoxide dismutase activity	EC:1.15.1.1	IPR001189 (PRINTS); IPR001189 (PIRSF); G3DSA:1.10.287.990 (GENE3D); IPR019832 (PFAM); IPR019831 (PFAM); PTHR11404:SF6 (PANTHER); IPR001189 (PANTHER); IPR019833 (PROSITE_PATTERNS); IPR019832 (SUPERFAMILY); IPR019831 (SUPERFAMILY)	F	351	0.97	6e-124	0.84	gi|2500828|Q92429.1	2035.68	2722.1	2391.16	F	F
Tve|g642.t1	109828	scaffold_1:1891235-1892033	Iron/manganese superoxide dismutase, mitochondrial	superoxide dismutase mitochondrial	P:superoxide metabolic process; F:metal ion binding; P:oxidation-reduction process; F:superoxide dismutase activity	EC:1.15.1.1	IPR001189 (PRINTS); IPR001189 (PIRSF); IPR019831 (PFAM); G3DSA:1.10.287.990 (GENE3D); IPR019832 (PFAM); PTHR11404:SF6 (PANTHER); IPR001189 (PANTHER); IPR019833 (PROSITE_PATTERNS); IPR019832 (SUPERFAMILY); IPR019831 (SUPERFAMILY)	F	299	0.85	5e-103	0.72	gi|2500828|Q92429.1	307.381	148.61	174.015	F	F
Tve|g8440.t1	144526	scaffold_3:2954230-2955368	hypothetical Iron/manganese superoxide dismutases	manganese and iron superoxide dismutase 4	P:superoxide metabolic process; F:metal ion binding; P:oxidation-reduction process; F:superoxide dismutase activity	EC:1.15.1.1	IPR019832 (PFAM); IPR001189 (PANTHER); IPR001189 (PANTHER); PTHR11404:SF22 (PANTHER); PTHR11404:SF22 (PANTHER); IPR019832 (SUPERFAMILY); IPR019831 (SUPERFAMILY)	F	100	0.62	2e-12	0.28	gi|75531945|Q9F326.1	134.572	24.6962	21.5166	T	F
Pos|g3157.t1	1095940	scaffold_03:1632072-1632856	Iron/manganese superoxide dismutase, mitochondrial	manganese superoxide dismutase	P:superoxide metabolic process; F:metal ion binding; P:oxidation-reduction process; F:superoxide dismutase activity	EC:1.15.1.1	IPR001189 (PRINTS); IPR019831 (PFAM); G3DSA:1.10.287.990 (GENE3D); IPR001189 (PIRSF); IPR019832 (PFAM); PTHR11404:SF6 (PANTHER); IPR001189 (PANTHER); IPR019833 (PROSITE_PATTERNS); IPR019832 (SUPERFAMILY); IPR019831 (SUPERFAMILY)	F	338	0.97	9e-119	0.81	gi|2500828|Q92429.1	1295.75	4011.01	2714.22	F	F
Pos|g4772.t1	1088934	scaffold_04:1120896-1122032	hypothetical Iron/manganese superoxide dismutases	manganese superoxide dismutase	P:superoxide metabolic process; F:metal ion binding; P:oxidation-reduction process; F:superoxide dismutase activity	EC:1.15.1.1	IPR019832 (PFAM); IPR001189 (PANTHER); PTHR11404:SF22 (PANTHER); IPR019831 (SUPERFAMILY); IPR019832 (SUPERFAMILY)	F	62.4	0.45	3e-10	0.27	gi|134647|P18655.1	188.349	15.7716	30.2881	T	F
Pos|g666.t1	1091329	scaffold_01:1826631-1827664	Iron/manganese superoxide dismutase, mitochondrial	manganese superoxide dismutase	P:superoxide metabolic process; F:metal ion binding; P:oxidation-reduction process; F:superoxide dismutase activity	EC:1.15.1.1	Coil (COILS); IPR001189 (PRINTS); G3DSA:1.10.287.990 (GENE3D); IPR019831 (PFAM); IPR001189 (PIRSF); IPR019832 (PFAM); PTHR11404:SF6 (PANTHER); IPR001189 (PANTHER); IPR019833 (PROSITE_PATTERNS); IPR019831 (SUPERFAMILY); IPR019832 (SUPERFAMILY)	F	315	0.87	1e-109	0.75	gi|2500828|Q92429.1	291.969	334.583	532.377	F	F
Pos|g8502.t1	1113505	scaffold_07:1310076-1310936	putative copper zinc superoxide dismutase	copper zinc superoxide dismutase	P:superoxide metabolic process; F:metal ion binding; P:oxidation-reduction process; F:superoxide dismutase activity	EC:1.15.1.1	IPR001424 (PRINTS); IPR001424 (PFAM); IPR001424 (G3DSA:2.60.40.GENE3D); IPR024134 (PANTHER); IPR018152 (PROSITE_PATTERNS); IPR018152 (PROSITE_PATTERNS); IPR001424 (SUPERFAMILY)	F	194	0.78	8e-63	0.61	gi|51702137|Q9C0N4.3	224.484	235.894	505.26	F	T
Catalase
Ppl|g10875.t1	1169754	scaffold_7:229402-231994	catalase	catalase	P:response to oxidative stress; F:metal ion binding; F:catalase activity; P:cellular oxidant detoxification; P:oxidation-reduction process; F:heme binding; P:hydrogen peroxide catabolic process	EC:1.11.1.6	IPR018028 (PRINTS); IPR011614 (SMART); IPR011614 (PFAM); IPR011614 (G3DSA:2.40.180.GENE3D); IPR010582 (PFAM); IPR018028 (PANTHER); IPR002226 (PROSITE_PATTERNS); IPR024708 (PROSITE_PATTERNS); IPR018028 (PROSITE_PROFILES); IPR020835 (SUPERFAMILY)	F	563	0.77	0	0.59	gi|115699|P07820.4	713.263	972.926	871.688	F	F
Ppl|g1155.t1	1043034	scaffold_1:2966727-2969344	catalase	candidate catalase	P:response to oxidative stress; F:metal ion binding; F:catalase activity; C:mediator complex; P:cellular oxidant detoxification; P:oxidation-reduction process; F:RNA polymerase II transcription cofactor activity; F:heme binding; P:regulation of transcription from RNA polymerase II promoter; P:hydrogen peroxide catabolic process	EC:1.11.1.6	IPR018028 (PRINTS); IPR011614 (SMART); IPR029062 (G3DSA:3.40.50.GENE3D); IPR010582 (PFAM); IPR011614 (PFAM); IPR002818 (PFAM); IPR011614 (G3DSA:2.40.180.GENE3D); IPR024712 (PIRSF); PTHR11465:SF7 (PANTHER); IPR018028 (PANTHER); IPR002226 (PROSITE_PATTERNS); IPR018028 (PROSITE_PROFILES); IPR020835 (SUPERFAMILY); IPR029062 (SUPERFAMILY)	F	928	1	0	0.61	gi|57015319|Q9C168.2	17.4085	52.1011	178.601	F	T
Ppl|g2856.t1	1067615	scaffold_15:1137276-1140155	catalase	catalase-domain-containing	P:response to oxidative stress; F:metal ion binding; F:catalase activity; P:cellular oxidant detoxification; P:oxidation-reduction process; F:heme binding; P:hydrogen peroxide catabolic process	EC:1.11.1.6	IPR018028 (PRINTS); IPR011614 (SMART); IPR010582 (PFAM); IPR024711 (PIRSF); IPR011614 (G3DSA:2.40.180.GENE3D); IPR011614 (PFAM); IPR018028 (PANTHER); IPR024708 (PROSITE_PATTERNS); IPR002226 (PROSITE_PATTERNS); IPR018028 (PROSITE_PROFILES); SignalP-noTM (SIGNALP_EUK); IPR020835 (SUPERFAMILY)	T	484	0.82	9e-166	0.5	gi|1705625|P55306.1	430.56	111.466	127.626	F	F
Ppl|g3776.t1	1185957	scaffold_18:705396-708197	catalase	candidate catalase	P:response to oxidative stress; F:metal ion binding; F:catalase activity; C:mediator complex; P:cellular oxidant detoxification; P:oxidation-reduction process; F:RNA polymerase II transcription cofactor activity; F:heme binding; P:regulation of transcription from RNA polymerase II promoter; P:hydrogen peroxide catabolic process	EC:1.11.1.6	IPR018028 (PRINTS); IPR011614 (SMART); IPR002818 (PFAM); IPR011614 (PFAM); IPR010582 (PFAM); IPR024712 (PIRSF); IPR011614 (G3DSA:2.40.180.GENE3D); IPR029062 (G3DSA:3.40.50.GENE3D); IPR018028 (PANTHER); PTHR11465:SF7 (PANTHER); IPR002226 (PROSITE_PATTERNS); IPR018028 (PROSITE_PROFILES); IPR029062 (SUPERFAMILY); IPR020835 (SUPERFAMILY)	F	904	0.98	0	0.61	gi|83305884|P78574.2	8.17878	5.26395	4.30846	F	F
Gtr|g10107.t1	44531	scaffold_00009:1135009-1137070	catalase	catalase	P:response to oxidative stress; F:catalase activity; P:obsolete peroxidase reaction; P:methane metabolic process; P:oxidation-reduction process; P:tryptophan metabolic process; F:heme binding	-	Coil (COILS); IPR018028 (PRINTS); IPR011614 (SMART); IPR011614 (PFAM); IPR010582 (PFAM); IPR024711 (PIRSF); IPR011614 (G3DSA:2.40.180.GENE3D); IPR018028 (PANTHER); PTHR11465:SF13 (PANTHER); IPR024708 (PROSITE_PATTERNS); IPR018028 (PROSITE_PROFILES); IPR020835 (SUPERFAMILY)	F	389	0.87	9e-129	0.42	gi|9972755|O93662.1	4.97805	2.95757	3.90386	F	F
Gtr|g1151.t1	69102	scaffold_00001:3037208-3039759	catalase	candidate catalase	P:response to oxidative stress; F:catalase activity; P:obsolete peroxidase reaction; P:methane metabolic process; P:oxidation-reduction process; P:tryptophan metabolic process; F:heme binding	-	IPR018028 (PRINTS); IPR011614 (SMART); IPR002818 (PFAM); IPR011614 (PFAM); IPR010582 (PFAM); IPR011614 (G3DSA:2.40.180.GENE3D); IPR024712 (PIRSF); IPR029062 (G3DSA:3.40.50.GENE3D); PTHR11465:SF7 (PANTHER); IPR018028 (PANTHER); IPR002226 (PROSITE_PATTERNS); IPR024708 (PROSITE_PATTERNS); IPR018028 (PROSITE_PROFILES); IPR020835 (SUPERFAMILY); IPR029062 (SUPERFAMILY)	F	942	1	0	0.62	gi|57015319|Q9C168.2	49.3054	99.2343	42.4504	F	F
Gtr|g11644.t1	107494	scaffold_00012:907540-910034	catalase	catalase	P:response to oxidative stress; F:catalase activity; P:obsolete peroxidase reaction; P:methane metabolic process; P:oxidation-reduction process; P:tryptophan metabolic process; F:heme binding	-	IPR018028 (PRINTS); IPR011614 (SMART); IPR024712 (PIRSF); IPR010582 (PFAM); IPR011614 (PFAM); IPR029062 (G3DSA:3.40.50.GENE3D); IPR011614 (G3DSA:2.40.180.GENE3D); IPR002818 (PFAM); IPR018028 (PANTHER); PTHR11465:SF7 (PANTHER); IPR024708 (PROSITE_PATTERNS); IPR002226 (PROSITE_PATTERNS); IPR018028 (PROSITE_PROFILES); IPR020835 (SUPERFAMILY); IPR029062 (SUPERFAMILY)	F	909	1	0	0.6	gi|57015319|Q9C168.2	5.81579	4.25024	3.89064	F	F
Gtr|g2054.t1	65735	scaffold_00015:551328-553447	catalase	catalase	P:response to oxidative stress; F:catalase activity; P:obsolete peroxidase reaction; P:methane metabolic process; P:oxidation-reduction process; P:tryptophan metabolic process; F:heme binding	-	IPR018028 (PRINTS); IPR011614 (SMART); IPR010582 (PFAM); IPR011614 (PFAM); IPR011614 (G3DSA:2.40.180.GENE3D); IPR024711 (PIRSF); IPR018028 (PANTHER); IPR002226 (PROSITE_PATTERNS); IPR024708 (PROSITE_PATTERNS); IPR018028 (PROSITE_PROFILES); IPR020835 (SUPERFAMILY)	F	596	0.91	0	0.62	gi|115699|P07820.4	1426.49	1804.85	1362.66	F	F
Tve|g14094.t1	152398	scaffold_9:1276691-1278614	catalase	catalase	P:response to oxidative stress; F:catalase activity; P:obsolete peroxidase reaction; P:methane metabolic process; P:oxidation-reduction process; P:tryptophan metabolic process; F:heme binding	EC:1.11.1.7; EC:1.11.1.6	IPR018028 (PRINTS); IPR011614 (SMART); IPR011614 (PFAM); IPR010582 (PFAM); IPR011614 (G3DSA:2.40.180.GENE3D); IPR024711 (PIRSF); IPR018028 (PANTHER); IPR002226 (PROSITE_PATTERNS); IPR024708 (PROSITE_PATTERNS); IPR018028 (PROSITE_PROFILES); IPR020835 (SUPERFAMILY)	F	570	0.94	0	0.58	gi|1705625|P55306.1	675.524	3624.66	2702.82	F	T
Tve|g3484.t1	133329	scaffold_12:238006-240646	catalase	catalase-domain-containing	P:response to oxidative stress; F:catalase activity; P:obsolete peroxidase reaction; P:methane metabolic process; P:oxidation-reduction process; P:tryptophan metabolic process; F:heme binding	EC:1.11.1.7; EC:1.11.1.6	IPR018028 (PRINTS); IPR011614 (SMART); IPR011614 (G3DSA:2.40.180.GENE3D); IPR010582 (PFAM); IPR024711 (PIRSF); IPR011614 (PFAM); IPR018028 (PANTHER); IPR024708 (PROSITE_PATTERNS); IPR002226 (PROSITE_PATTERNS); IPR018028 (PROSITE_PROFILES); SignalP-TM (SIGNALP_GRAM_POSITIVE); SignalP-noTM (SIGNALP_EUK); IPR020835 (SUPERFAMILY)	T	514	0.85	7e-178	0.51	gi|1705625|P55306.1	12.0958	12.9633	15.8574	F	F
Tve|g885.t1	158944	scaffold_1:2536350-2539164	catalase	candidate catalase	P:response to oxidative stress; F:catalase activity; P:obsolete peroxidase reaction; P:methane metabolic process; P:oxidation-reduction process; P:tryptophan metabolic process; F:heme binding	EC:1.11.1.7; EC:1.11.1.6	IPR018028 (PRINTS); IPR011614 (SMART); IPR002818 (PFAM); IPR010582 (PFAM); IPR011614 (G3DSA:2.40.180.GENE3D); IPR011614 (PFAM); IPR024712 (PIRSF); IPR029062 (G3DSA:3.40.50.GENE3D); IPR018028 (PANTHER); PTHR11465:SF7 (PANTHER); IPR002226 (PROSITE_PATTERNS); IPR018028 (PROSITE_PROFILES); IPR020835 (SUPERFAMILY); IPR029062 (SUPERFAMILY)	F	905	0.98	0	0.61	gi|57015319|Q9C168.2	3.61367	4.40398	4.02989	F	F
Pos|g11140.t1	1090819	scaffold_10:983551-985559	catalase	catalase	P:response to oxidative stress; F:catalase activity; P:obsolete peroxidase reaction; P:methane metabolic process; P:oxidation-reduction process; P:tryptophan metabolic process; F:heme binding	EC:1.11.1.7; EC:1.11.1.6	IPR018028 (PRINTS); IPR011614 (SMART); IPR024711 (PIRSF); IPR011614 (G3DSA:2.40.180.GENE3D); IPR011614 (PFAM); IPR010582 (PFAM); IPR018028 (PANTHER); IPR024708 (PROSITE_PATTERNS); IPR002226 (PROSITE_PATTERNS); IPR018028 (PROSITE_PROFILES); IPR020835 (SUPERFAMILY)	F	560	0.91	0	0.57	gi|1705625|P55306.1	248.331	1667.73	3456.78	F	T
Pos|g4463.t1	1111887	scaffold_04:296561-299180	catalase	catalase	P:response to oxidative stress; F:catalase activity; P:obsolete peroxidase reaction; P:methane metabolic process; P:oxidation-reduction process; P:tryptophan metabolic process; F:heme binding	EC:1.11.1.7; EC:1.11.1.6	IPR018028 (PRINTS); IPR011614 (SMART); IPR011614 (PFAM); IPR002818 (PFAM); IPR029062 (G3DSA:3.40.50.GENE3D); IPR024712 (PIRSF); IPR010582 (PFAM); IPR011614 (G3DSA:2.40.180.GENE3D); IPR018028 (PANTHER); PTHR11465:SF7 (PANTHER); IPR024708 (PROSITE_PATTERNS); IPR002226 (PROSITE_PATTERNS); IPR018028 (PROSITE_PROFILES); IPR029062 (SUPERFAMILY); IPR020835 (SUPERFAMILY)	F	923	1	0	0.6	gi|57015319|Q9C168.2	9.94805	12.208	24.7723	F	F
Aryl-alcohol dehydrogenase
Ppl|g4405.t1	1062247	scaffold_21:145322-146640	aryl-alcohol dehydrogenase	candidate aryl-alcohol dehydrogenase	0	-	IPR023210 (G3DSA:3.20.20.GENE3D); IPR023210 (PFAM); IPR001395 (PANTHER); PTHR11732:SF217 (PANTHER); IPR023210 (SUPERFAMILY)	F	342	0.86	4e-115	0.57	gi|2492798|Q01752.1	4.81266	6.85654	8.11676	F	F
Ppl|g4406.t1	0	scaffold_21:146687-146997	putative aryl-alcohol dehydrogenase	candidate aryl-alcohol dehydrogenase	F:oxidoreductase activity; P:metabolic process	-	IPR023210 (PFAM); IPR023210 (G3DSA:3.20.20.GENE3D); PTHR11732:SF259 (PANTHER); IPR001395 (PANTHER); IPR023210 (SUPERFAMILY)	F	111	1	7e-30	0.61	gi|2492798|Q01752.1	9.78295	11.4554	13.3188	F	F
Ppl|g4407.t1	1041852	scaffold_21:148366-150694	aryl-alcohol dehydrogenase	aryl-alcohol dehydrogenase	0	-	IPR023210 (PFAM); IPR023210 (G3DSA:3.20.20.GENE3D); PTHR11732:SF259 (PANTHER); IPR001395 (PANTHER); IPR023210 (SUPERFAMILY)	F	536	0.93	0	0.67	gi|2492798|Q01752.1	38.8424	84.1049	74.0511	F	F
Ppl|g4417.t1	1158630	scaffold_21:174295-175874	aryl-alcohol dehydrogenase	Aldo keto reductase	0	-	IPR023210 (PFAM); IPR023210 (G3DSA:3.20.20.GENE3D); PTHR11732:SF259 (PANTHER); IPR001395 (PANTHER); IPR023210 (SUPERFAMILY)	F	539	0.98	0	0.68	gi|2492798|Q01752.1	366.311	369.646	385.687	F	F
Ppl|g4418.t1	1158808	scaffold_21:177211-178667	aryl-alcohol dehydrogenase	candidate aryl-alcohol dehydrogenase	0	-	IPR023210 (PFAM); IPR023210 (G3DSA:3.20.20.GENE3D); PTHR11732:SF259 (PANTHER); IPR001395 (PANTHER); IPR023210 (SUPERFAMILY)	F	424	1	7e-148	0.6	gi|2492798|Q01752.1	4.33113	3.7431	2.56822	F	F
Ppl|g4461.t1	0	scaffold_21:305992-306319	putative aryl-alcohol dehydrogenase	candidate aryl-alcohol dehydrogenase	0	-	IPR023210 (PFAM); IPR023210 (G3DSA:3.20.20.GENE3D); IPR001395 (PANTHER); PTHR11732:SF217 (PANTHER); IPR023210 (SUPERFAMILY)	F	128	0.98	3e-36	0.69	gi|2492798|Q01752.1	1.83652	2.0285	1.09836	F	F
Ppl|g4501.t1	1158607	scaffold_21:462272-463835	aryl-alcohol dehydrogenase	candidate aryl-alcohol dehydrogenase	0	-	IPR023210 (PFAM); IPR023210 (G3DSA:3.20.20.GENE3D); IPR001395 (PANTHER); PTHR11732:SF217 (PANTHER); IPR023210 (SUPERFAMILY)	F	419	0.97	4e-146	0.55	gi|2492798|Q01752.1	2.89187	2.70294	2.3	F	F
Ppl|g6881.t1	0	scaffold_2:2572632-2573648	aryl-alcohol dehydrogenase	candidate aryl-alcohol dehydrogenase	0	-	IPR023210 (PFAM); IPR023210 (G3DSA:3.20.20.GENE3D); IPR001395 (PANTHER); PTHR11732:SF217 (PANTHER); IPR023210 (SUPERFAMILY)	F	247	1	5e-80	0.5	gi|2492798|Q01752.1	11.8057	18.5488	17.219	F	F
Ppl|g6926.t1	1038643	scaffold_2:2693723-2695222	aryl-alcohol dehydrogenase	Aldo keto reductase	0	-	IPR023210 (PFAM); IPR023210 (G3DSA:3.20.20.GENE3D); IPR001395 (PANTHER); PTHR11732:SF217 (PANTHER); IPR023210 (SUPERFAMILY)	F	536	0.98	0	0.66	gi|2492798|Q01752.1	126.851	290.519	254.569	F	F
Ppl|g7268.t1	1136463	scaffold_3:173496-178157	aryl-alcohol dehydrogenase	general substrate transporter	F:substrate-specific transmembrane transporter activity; P:transmembrane transport; C:integral component of membrane	-	IPR003663 (PRINTS); IPR005828 (PFAM); G3DSA:1.20.1250.20 (GENE3D); IPR023210 (PFAM); IPR023210 (G3DSA:3.20.20.GENE3D); PTHR11732:SF217 (PANTHER); IPR001395 (PANTHER); IPR005829 (PROSITE_PATTERNS); IPR020846 (PROSITE_PROFILES); IPR023210 (SUPERFAMILY); IPR020846 (SUPERFAMILY)	F	471	0.44	1e-158	0.58	gi|2492798|Q01752.1	31.2607	19.6403	17.7376	F	F
Ppl|g7310.t1	1136172	scaffold_3:301529-303355	putative aryl-alcohol dehydrogenase	aryl-alcohol dehydrogenase	0	-	Coil (COILS); IPR023210 (G3DSA:3.20.20.GENE3D); IPR023210 (PFAM); PTHR11732:SF259 (PANTHER); IPR001395 (PANTHER); IPR023210 (SUPERFAMILY)	F	147	0.87	3e-42	0.49	gi|2492798|Q01752.1	13.945	17.0507	20.4052	F	F
Ppl|g7315.t1	1135602	scaffold_3:317462-319087	putative aryl-alcohol dehydrogenase	aryl-alcohol dehydrogenase	0	-	Coil (COILS); IPR023210 (PFAM); IPR023210 (G3DSA:3.20.20.GENE3D); PTHR11732:SF259 (PANTHER); IPR001395 (PANTHER); IPR023210 (SUPERFAMILY)	F	215	0.98	2e-43	0.5	gi|2492798|Q01752.1	11.8697	13.3112	16.4352	F	F
Ppl|g9590.t1	1045746	scaffold_5:1045655-1047477	putative aryl-alcohol dehydrogenase	Aldo keto reductase	0	-	IPR023210 (PFAM); IPR023210 (G3DSA:3.20.20.GENE3D); PTHR11732:SF255 (PANTHER); IPR001395 (PANTHER); IPR001395 (PANTHER); IPR023210 (SUPERFAMILY)	F	303	0.99	2e-100	0.48	gi|74638750|Q9P7U2.1	29.9191	18.8983	17.6416	F	F
Ppl|g9599.t1	1045751	scaffold_5:1071028-1072854	putative aryl-alcohol dehydrogenase	aryl-alcohol dehydrogenase	0	-	Coil (COILS); IPR023210 (PFAM); IPR023210 (G3DSA:3.20.20.GENE3D); IPR001395 (PANTHER); IPR001395 (PANTHER); PTHR11732:SF255 (PANTHER); PTHR11732:SF255 (PANTHER); IPR023210 (SUPERFAMILY)	F	303	0.99	1e-100	0.48	gi|74638750|Q9P7U2.1	19.2891	21.3654	15.6298	F	F
Ppl|g10627.t1	1140621	scaffold_6:1829681-1831108	putative aryl-alcohol dehydrogenase	Aldo keto reductase	0	-	IPR023210 (PFAM); IPR023210 (G3DSA:3.20.20.GENE3D); PTHR11732:SF255 (PANTHER); IPR001395 (PANTHER); IPR023210 (SUPERFAMILY)	F	283	0.96	5e-93	0.45	gi|74638750|Q9P7U2.1	22.086	4.29516	3.95297	T	F
Ppl|g13304.t1	1058672	scaffold_10:1107376-1109177	putative aryl-alcohol dehydrogenase	Aldo keto reductase	0	-	IPR023210 (G3DSA:3.20.20.GENE3D); IPR023210 (PFAM); PTHR11732:SF255 (PANTHER); IPR001395 (PANTHER); IPR001395 (PANTHER); PTHR11732:SF255 (PANTHER); IPR023210 (SUPERFAMILY)	F	303	0.95	2e-100	0.49	gi|74638750|Q9P7U2.1	5.97465	4.09	3.558	F	F
Ppl|g4625.t1	1068052	scaffold_22:263578-265437	putative aryl-alcohol dehydrogenase	Aldo keto reductase	0	-	IPR023210 (G3DSA:3.20.20.GENE3D); IPR023210 (PFAM); PTHR11732:SF255 (PANTHER); PTHR11732:SF255 (PANTHER); IPR001395 (PANTHER); IPR001395 (PANTHER); IPR023210 (SUPERFAMILY)	F	282	0.98	3e-92	0.48	gi|74638750|Q9P7U2.1	13.0298	6.97671	5.48691	F	F
Ppl|g4653.t1	1062471	scaffold_22:341973-343774	putative aryl-alcohol dehydrogenase	Aldo keto reductase	0	-	IPR023210 (PFAM); IPR023210 (G3DSA:3.20.20.GENE3D); PTHR11732:SF255 (PANTHER); IPR001395 (PANTHER); IPR023210 (SUPERFAMILY)	F	304	0.95	1e-100	0.49	gi|74638750|Q9P7U2.1	18.1436	12.8916	12.6411	F	F
Ppl|g5053.t1	1076668	scaffold_24:346127-347920	putative aryl-alcohol dehydrogenase	aryl-alcohol dehydrogenase	0	-	IPR023210 (PFAM); IPR023210 (G3DSA:3.20.20.GENE3D); IPR001395 (PANTHER); PTHR11732:SF255 (PANTHER); IPR001395 (PANTHER); PTHR11732:SF255 (PANTHER); IPR023210 (SUPERFAMILY)	F	315	0.98	3e-105	0.5	gi|74638750|Q9P7U2.1	103.851	339.178	536.981	F	T
Ppl|g5057.t1	1175381	scaffold_24:358580-360525	putative aryl-alcohol dehydrogenase	Aldo keto reductase	0	-	IPR023210 (PFAM); IPR023210 (G3DSA:3.20.20.GENE3D); PTHR11732:SF255 (PANTHER); PTHR11732:SF255 (PANTHER); IPR001395 (PANTHER); IPR001395 (PANTHER); IPR023210 (SUPERFAMILY)	F	325	0.96	3e-109	0.51	gi|74638750|Q9P7U2.1	301.654	1623.72	1729.72	F	T
Gtr|g11365.t1	79508	scaffold_00012:48388-52306	aryl-alcohol dehydrogenase	Aldo keto reductase	0	-	IPR023210 (G3DSA:3.20.20.GENE3D); IPR023210 (PFAM); PTHR11732:SF217 (PANTHER); IPR001395 (PANTHER); IPR023210 (SUPERFAMILY)	F	500	0.52	8e-172	0.63	gi|2492798|Q01752.1	7.86379	6.67948	5.96326	F	F
Gtr|g11378.t1	0	scaffold_00012:102350-104075	aryl-alcohol dehydrogenase	Aldo keto reductase	0	-	IPR023210 (G3DSA:3.20.20.GENE3D); IPR023210 (PFAM); IPR001395 (PANTHER); PTHR11732:SF259 (PANTHER); IPR023210 (SUPERFAMILY)	F	486	0.73	5e-170	0.66	gi|2492798|Q01752.1	79.6934	47.4671	32.1875	F	F
Gtr|g11401.t1	46482	scaffold_00012:179476-181306	aryl-alcohol dehydrogenase	Aldo keto reductase	0	-	IPR023210 (G3DSA:3.20.20.GENE3D); IPR023210 (PFAM); IPR001395 (PANTHER); PTHR11732:SF259 (PANTHER); IPR023210 (SUPERFAMILY)	F	521	0.75	0	0.65	gi|2492798|Q01752.1	12.9862	6.12796	4.2468	F	F
Gtr|g2015.t1	65705	scaffold_00015:382217-383714	aryl-alcohol dehydrogenase	Aldo keto reductase	0	-	Coil (COILS); IPR023210 (G3DSA:3.20.20.GENE3D); IPR023210 (PFAM); PTHR11732:SF259 (PANTHER); IPR001395 (PANTHER); IPR023210 (SUPERFAMILY)	F	506	0.99	3e-179	0.63	gi|2492798|Q01752.1	37.3903	14.5735	12.8892	F	F
Gtr|g5090.t1	34825	scaffold_00002:3111524-3112997	aryl-alcohol dehydrogenase	aryl-alcohol dehydrogenase	0	-	-	F	462	0.99	4e-162	0.56	gi|2492798|Q01752.1	18.9547	13.9159	12.0115	F	F
Gtr|g8817.t1	138790	scaffold_00007:705200-706845	aryl-alcohol dehydrogenase	Aldo keto reductase	0	-	IPR023210 (PFAM); IPR023210 (G3DSA:3.20.20.GENE3D); IPR001395 (PANTHER); PTHR11732:SF259 (PANTHER); IPR023210 (SUPERFAMILY)	F	495	0.97	4e-175	0.64	gi|2492798|Q01752.1	47.8284	42.3341	27.6941	F	F
Gtr|g9559.t1	77442	scaffold_00008:1064702-1066493	aryl-alcohol dehydrogenase	Aldo keto reductase	0	-	IPR023210 (PFAM); IPR023210 (G3DSA:3.20.20.GENE3D); PTHR11732:SF259 (PANTHER); IPR001395 (PANTHER); IPR023210 (SUPERFAMILY)	F	514	0.77	0	0.68	gi|2492798|Q01752.1	135.284	94.0772	37.1125	F	F
Gtr|g8576.t1	105852	scaffold_00006:1886380-1888703	putative aryl-alcohol dehydrogenase	Aldo keto reductase	0	-	IPR023210 (G3DSA:3.20.20.GENE3D); IPR023210 (G3DSA:3.20.20.GENE3D); IPR023210 (PFAM); IPR001395 (PANTHER); PTHR11732:SF255 (PANTHER); IPR023210 (SUPERFAMILY)	F	259	0.77	8e-83	0.43	gi|74638750|Q9P7U2.1	41.6842	64.7963	47.6698	F	F
Gtr|g11757.t1	117488	scaffold_00012:1243789-1245557	putative aryl-alcohol dehydrogenase	Aldo keto reductase	0	-	IPR023210 (PFAM); IPR023210 (G3DSA:3.20.20.GENE3D); PTHR11732:SF255 (PANTHER); IPR001395 (PANTHER); PTHR11732:SF255 (PANTHER); IPR001395 (PANTHER); IPR023210 (SUPERFAMILY)	F	328	0.96	2e-110	0.52	gi|74638750|Q9P7U2.1	24.3339	23.7064	25.7859	F	F
Gtr|g11758.t1	112083	scaffold_00012:1246063-1248149	putative aryl-alcohol dehydrogenase	Aldo keto reductase	0	-	IPR023210 (PFAM); IPR023210 (G3DSA:3.20.20.GENE3D); PTHR11732:SF255 (PANTHER); PTHR11732:SF255 (PANTHER); IPR001395 (PANTHER); IPR001395 (PANTHER); IPR023210 (SUPERFAMILY)	F	325	0.96	7e-109	0.5	gi|74638750|Q9P7U2.1	74.6434	69.0492	55.6104	F	F
Gtr|g2805.t1	118227	scaffold_00018:354694-356891	putative aryl-alcohol dehydrogenase	Aldo keto reductase	0	-	IPR023210 (PFAM); IPR023210 (G3DSA:3.20.20.GENE3D); IPR001395 (PANTHER); PTHR11732:SF255 (PANTHER); IPR001395 (PANTHER); PTHR11732:SF255 (PANTHER); IPR023210 (SUPERFAMILY)	F	308	0.82	1e-101	0.5	gi|74638750|Q9P7U2.1	29.8163	49.8446	32.3191	F	F
Gtr|g7307.t1	105148	scaffold_00005:310704-312584	putative aryl-alcohol dehydrogenase	Aldo keto reductase	0	-	IPR023210 (PFAM); IPR023210 (G3DSA:3.20.20.GENE3D); IPR001395 (PANTHER); PTHR11732:SF255 (PANTHER); PTHR11732:SF255 (PANTHER); IPR023210 (SUPERFAMILY)	F	323	0.93	3e-108	0.5	gi|74638750|Q9P7U2.1	35.3785	78.9389	65.2958	F	F
Gtr|g7712.t1	59838	scaffold_00005:1509089-1510942	putative aryl-alcohol dehydrogenase	Aldo keto reductase	0	-	Coil (COILS); IPR023210 (PFAM); IPR023210 (G3DSA:3.20.20.GENE3D); IPR001395 (PANTHER); PTHR11732:SF255 (PANTHER); IPR023210 (SUPERFAMILY)	F	325	0.99	2e-109	0.51	gi|74638750|Q9P7U2.1	137.404	289.941	355.238	F	F
Gtr|g2804.t1	133603	scaffold_00018:352698-354562	putative aryl-alcohol dehydrogenase	Aldo keto reductase	0	-	IPR023210 (PFAM); IPR023210 (G3DSA:3.20.20.GENE3D); PTHR11732:SF255 (PANTHER); IPR001395 (PANTHER); IPR001395 (PANTHER); PTHR11732:SF255 (PANTHER); IPR023210 (SUPERFAMILY)	F	306	0.94	1e-101	0.49	gi|74638750|Q9P7U2.1	59.6263	168.393	145.589	F	F
Gtr|g11767.t1	46755	scaffold_00012:1278686-1280527	putative aryl-alcohol dehydrogenase	Aldo keto reductase	0	-	IPR023210 (G3DSA:3.20.20.GENE3D); IPR023210 (PFAM); PTHR11732:SF255 (PANTHER); IPR001395 (PANTHER); IPR001395 (PANTHER); PTHR11732:SF255 (PANTHER); IPR023210 (SUPERFAMILY)	F	278	0.96	4e-91	0.48	gi|74638750|Q9P7U2.1	35.7427	104.61	97.7257	F	F
Gtr|g6992.t1	110588	scaffold_00004:2138812-2140653	putative aryl-alcohol dehydrogenase	Aldo keto reductase	0	-	Coil (COILS); IPR023210 (G3DSA:3.20.20.GENE3D); IPR023210 (PFAM); IPR001395 (PANTHER); PTHR11732:SF255 (PANTHER); PTHR11732:SF255 (PANTHER); IPR001395 (PANTHER); IPR023210 (SUPERFAMILY)	F	323	0.94	5e-108	0.51	gi|74638750|Q9P7U2.1	81.4244	14.5416	9.0331	T	F
Gtr|g9212.t1	139000	scaffold_00008:62584-63903	putative aryl-alcohol dehydrogenase	Aldo keto reductase	F:oxidoreductase activity; P:oxidation-reduction process	-	IPR023210 (PFAM); IPR023210 (G3DSA:3.20.20.GENE3D); PTHR11732:SF255 (PANTHER); IPR001395 (PANTHER); IPR001395 (PANTHER); PTHR11732:SF255 (PANTHER); IPR023210 (SUPERFAMILY)	F	304	0.96	7e-101	0.49	gi|74638750|Q9P7U2.1	136.824	1204.09	980.681	F	T
Tve|g10335.t1	0	scaffold_5:1307233-1308597	aryl-alcohol dehydrogenase	Aldo keto reductase	0	-	IPR023210 (PFAM); IPR023210 (G3DSA:3.20.20.GENE3D); PTHR11732:SF217 (PANTHER); IPR001395 (PANTHER); IPR023210 (SUPERFAMILY)	F	214	0.98	3e-66	0.41	gi|2492798|Q01752.1	2.40788	5.87748	6.73667	F	F
Tve|g11144.t1	71966	scaffold_6:794564-796414	aryl-alcohol dehydrogenase	aryl-alcohol dehydrogenase	0	-	IPR023210 (G3DSA:3.20.20.GENE3D); IPR023210 (PFAM); PTHR11732:SF217 (PANTHER); IPR001395 (PANTHER); IPR023210 (SUPERFAMILY)	F	358	0.91	4e-121	0.5	gi|2492798|Q01752.1	51.8839	145.22	69.8603	F	F
Tve|g11286.t1	47644	scaffold_6:1223436-1224944	aryl-alcohol dehydrogenase	Aldo keto reductase	0	-	IPR023210 (PFAM); IPR023210 (G3DSA:3.20.20.GENE3D); IPR001395 (PANTHER); PTHR11732:SF217 (PANTHER); IPR023210 (SUPERFAMILY)	F	517	0.98	0	0.65	gi|2492798|Q01752.1	4.51953	4.21499	2.04883	F	F
Tve|g13203.t1	49499	scaffold_8:1367237-1368746	aryl-alcohol dehydrogenase	Aldo keto reductase	0	-	IPR023210 (PFAM); IPR023210 (G3DSA:3.20.20.GENE3D); PTHR11732:SF217 (PANTHER); IPR001395 (PANTHER); IPR023210 (SUPERFAMILY)	F	515	0.98	0	0.64	gi|2492798|Q01752.1	18.1131	1.19185	0.897819	T	F
Tve|g13204.t1	73147	scaffold_8:1369707-1371213	aryl-alcohol dehydrogenase	Aldo keto reductase	0	-	IPR023210 (G3DSA:3.20.20.GENE3D); IPR023210 (PFAM); IPR001395 (PANTHER); PTHR11732:SF217 (PANTHER); IPR023210 (SUPERFAMILY)	F	533	0.99	0	0.67	gi|2492798|Q01752.1	36.3799	5.65864	4.18373	T	F
Tve|g13205.t1	49501	scaffold_8:1373739-1375264	aryl-alcohol dehydrogenase	Aldo keto reductase	0	-	IPR023210 (PFAM); IPR023210 (G3DSA:3.20.20.GENE3D); PTHR11732:SF217 (PANTHER); IPR001395 (PANTHER); IPR023210 (SUPERFAMILY)	F	548	0.98	0	0.68	gi|2492798|Q01752.1	1.94211	1.51215	1.71852	F	F
Tve|g13206.t1	128124	scaffold_8:1375831-1377542	aryl-alcohol dehydrogenase	Aldo keto reductase	0	-	IPR023210 (PFAM); IPR023210 (G3DSA:3.20.20.GENE3D); IPR001395 (PANTHER); PTHR11732:SF217 (PANTHER); IPR023210 (SUPERFAMILY)	F	546	0.98	0	0.68	gi|2492798|Q01752.1	0.747445	1.01	0.684622	F	F
Tve|g3697.t1	0	scaffold_12:890348-891778	aryl-alcohol dehydrogenase	Aldo keto reductase	0	-	Coil (COILS); IPR023210 (G3DSA:3.20.20.GENE3D); IPR023210 (PFAM); PTHR11732:SF259 (PANTHER); IPR001395 (PANTHER); IPR023210 (SUPERFAMILY)	F	476	0.99	4e-168	0.66	gi|2492798|Q01752.1	5.45383	7.00559	5.3393	F	F
Tve|g3702.t1	52556	scaffold_12:903715-905288	aryl-alcohol dehydrogenase	Aldo keto reductase	0	-	Coil (COILS); IPR023210 (G3DSA:3.20.20.GENE3D); IPR023210 (PFAM); PTHR11732:SF259 (PANTHER); IPR001395 (PANTHER); IPR023210 (SUPERFAMILY)	F	555	0.98	0	0.68	gi|2492798|Q01752.1	310.046	379.951	296.592	F	F
Tve|g3734.t1	133129	scaffold_12:995071-996585	aryl-alcohol dehydrogenase	Aldo keto reductase	0	-	IPR023210 (PFAM); IPR023210 (G3DSA:3.20.20.GENE3D); PTHR11732:SF217 (PANTHER); IPR001395 (PANTHER); IPR023210 (SUPERFAMILY)	F	503	0.98	5e-178	0.64	gi|2492798|Q01752.1	39.9587	88.1697	31.981	F	F
Tve|g7427.t1	116050	scaffold_3:183726-185105	aryl-alcohol dehydrogenase	Aldo keto reductase	0	-	IPR023210 (G3DSA:3.20.20.GENE3D); IPR023210 (PFAM); PTHR11732:SF217 (PANTHER); IPR001395 (PANTHER); IPR001395 (PANTHER); PTHR11732:SF217 (PANTHER); IPR023210 (SUPERFAMILY)	F	424	0.99	8e-147	0.53	gi|2492798|Q01752.1	3.2199	4.71341	4.34085	F	F
Tve|g9833.t1	46289	scaffold_4:3148729-3150648	putative aryl-alcohol dehydrogenase	aryl-alcohol dehydrogenase	0	-	IPR023210 (G3DSA:3.20.20.GENE3D); IPR023210 (PFAM); PTHR11732:SF255 (PANTHER); IPR001395 (PANTHER); IPR001395 (PANTHER); PTHR11732:SF255 (PANTHER); IPR023210 (SUPERFAMILY)	F	318	0.97	2e-106	0.52	gi|74638750|Q9P7U2.1	17.4087	476.572	310.976	F	T
Tve|g9838.t1	46294	scaffold_4:3161218-3163263	putative aryl-alcohol dehydrogenase	Aldo keto reductase	0	-	IPR023210 (G3DSA:3.20.20.GENE3D); IPR023210 (PFAM); IPR001395 (PANTHER); PTHR11732:SF255 (PANTHER); IPR023210 (SUPERFAMILY)	F	324	0.9	2e-108	0.52	gi|74638750|Q9P7U2.1	24.0337	26.0636	27.9782	F	F
Tve|g9839.t1	46295	scaffold_4:3163776-3165561	putative aryl-alcohol dehydrogenase	Aldo keto reductase	0	-	IPR023210 (G3DSA:3.20.20.GENE3D); IPR023210 (PFAM); IPR001395 (PANTHER); PTHR11732:SF255 (PANTHER); IPR023210 (SUPERFAMILY)	F	280	0.99	2e-91	0.45	gi|74638750|Q9P7U2.1	1.23552	2.96584	1.81167	F	F
Tve|g9840.t1	46296	scaffold_4:3165851-3167442	putative aryl-alcohol dehydrogenase	Aldo keto reductase	0	-	IPR023210 (PFAM); IPR023210 (G3DSA:3.20.20.GENE3D); IPR001395 (PANTHER); IPR001395 (PANTHER); PTHR11732:SF255 (PANTHER); PTHR11732:SF255 (PANTHER); IPR023210 (SUPERFAMILY)	F	315	0.99	2e-105	0.49	gi|74638750|Q9P7U2.1	31.6914	25.6857	20.8267	F	F
Tve|g9851.t1	46305	scaffold_4:3189890-3191688	putative aryl-alcohol dehydrogenase	Aldo keto reductase	0	-	IPR023210 (G3DSA:3.20.20.GENE3D); IPR023210 (PFAM); PTHR11732:SF255 (PANTHER); IPR001395 (PANTHER); PTHR11732:SF255 (PANTHER); IPR001395 (PANTHER); IPR023210 (SUPERFAMILY)	F	304	0.99	4e-101	0.5	gi|74638750|Q9P7U2.1	16.22	24.6077	15.4832	F	F
Tve|g9856.t1	28405	scaffold_4:3200352-3202143	putative aryl-alcohol dehydrogenase	Aldo keto reductase	0	-	Coil (COILS); IPR023210 (G3DSA:3.20.20.GENE3D); IPR023210 (PFAM); PTHR11732:SF255 (PANTHER); IPR001395 (PANTHER); PTHR11732:SF255 (PANTHER); IPR023210 (SUPERFAMILY)	F	313	0.97	2e-104	0.51	gi|74638750|Q9P7U2.1	39.937	69.1205	50.3597	F	F
Tve|g9857.t1	46310	scaffold_4:3202837-3204642	putative aryl-alcohol dehydrogenase	Aldo keto reductase	0	-	IPR023210 (PFAM); IPR023210 (G3DSA:3.20.20.GENE3D); PTHR11732:SF255 (PANTHER); IPR001395 (PANTHER); IPR023210 (SUPERFAMILY)	F	332	0.97	4e-112	0.52	gi|74638750|Q9P7U2.1	15.9231	35.057	25.0953	F	F
Tve|g9858.t1	28406	scaffold_4:3205363-3207154	putative aryl-alcohol dehydrogenase	Aldo keto reductase	0	-	IPR023210 (PFAM); IPR023210 (G3DSA:3.20.20.GENE3D); IPR001395 (PANTHER); PTHR11732:SF255 (PANTHER); IPR023210 (SUPERFAMILY)	F	335	0.97	4e-113	0.53	gi|74638750|Q9P7U2.1	263.072	1247.26	496.486	F	T
Tve|g9859.t1	46312	scaffold_4:3207886-3209612	putative aryl-alcohol dehydrogenase	Aldo keto reductase	0	-	Coil (COILS); IPR023210 (G3DSA:3.20.20.GENE3D); IPR023210 (PFAM); PTHR11732:SF255 (PANTHER); IPR001395 (PANTHER); PTHR11732:SF255 (PANTHER); IPR001395 (PANTHER); IPR023210 (SUPERFAMILY)	F	313	1	2e-104	0.49	gi|74638750|Q9P7U2.1	61.4256	423.34	421.557	F	T
Tve|g9860.t1	46313	scaffold_4:3210457-3212179	putative aryl-alcohol dehydrogenase	Aldo keto reductase	0	-	Coil (COILS); IPR023210 (PFAM); IPR023210 (G3DSA:3.20.20.GENE3D); IPR001395 (PANTHER); PTHR11732:SF255 (PANTHER); PTHR11732:SF255 (PANTHER); IPR023210 (SUPERFAMILY)	F	309	0.99	5e-103	0.49	gi|74638750|Q9P7U2.1	15.048	176.71	158.846	F	T
Tve|g9872.t1	46323	scaffold_4:3241869-3243627	putative aryl-alcohol dehydrogenase	Aldo keto reductase	0	-	IPR023210 (G3DSA:3.20.20.GENE3D); IPR023210 (PFAM); IPR001395 (PANTHER); PTHR11732:SF255 (PANTHER); IPR023210 (SUPERFAMILY)	F	306	0.97	8e-102	0.48	gi|74638750|Q9P7U2.1	8.38138	26.072	17.5972	F	F
Tve|g10807.t1	122524	scaffold_5:2844361-2846010	putative aryl-alcohol dehydrogenase	Aldo keto reductase	0	-	Coil (COILS); IPR023210 (PFAM); IPR023210 (G3DSA:3.20.20.GENE3D); IPR001395 (PANTHER); PTHR11732:SF255 (PANTHER); IPR001395 (PANTHER); PTHR11732:SF255 (PANTHER); IPR023210 (SUPERFAMILY)	F	297	0.97	3e-98	0.49	gi|74638750|Q9P7U2.1	6.15402	5.03131	3.77404	F	F
Tve|g10877.t1	47268	scaffold_6:11467-13230	putative aryl-alcohol dehydrogenase	Aldo keto reductase	0	-	IPR023210 (G3DSA:3.20.20.GENE3D); IPR023210 (PFAM); PTHR11732:SF255 (PANTHER); IPR001395 (PANTHER); IPR001395 (PANTHER); PTHR11732:SF255 (PANTHER); IPR023210 (SUPERFAMILY)	F	341	0.96	2e-115	0.54	gi|74638750|Q9P7U2.1	90.3673	33.7934	63.0442	F	F
Tve|g3071.t1	51958	scaffold_11:1353296-1354117	putative aryl-alcohol dehydrogenase	Aldo keto reductase	0	-	Coil (COILS); IPR023210 (G3DSA:3.20.20.GENE3D); IPR023210 (PFAM); IPR001395 (PANTHER); PTHR11732:SF255 (PANTHER); IPR023210 (SUPERFAMILY)	F	109	0.94	2e-28	0.4	gi|74638750|Q9P7U2.1	2.35076	6.30867	5.4563	F	F
Tve|g3105.t1	51990	scaffold_11:1539008-1539940	putative aryl-alcohol dehydrogenase	Aldo keto reductase	0	-	Coil (COILS); IPR023210 (PFAM); IPR023210 (G3DSA:3.20.20.GENE3D); IPR001395 (PANTHER); PTHR11732:SF255 (PANTHER); IPR023210 (SUPERFAMILY)	F	157	0.98	6e-46	0.46	gi|74638750|Q9P7U2.1	0.971768	6.30343	5.43663	F	F
Tve|g3127.t1	132238	scaffold_11:1636534-1638978	putative aryl-alcohol dehydrogenase	Aldo keto reductase	P:proteolysis; F:serine-type endopeptidase activity	EC:3.4.21	Coil (COILS); IPR023210 (G3DSA:3.20.20.GENE3D); IPR000209 (G3DSA:3.40.50.GENE3D); IPR023210 (PFAM); IPR001395 (PANTHER); IPR001395 (PANTHER); PTHR11732:SF255 (PANTHER); PTHR11732:SF255 (PANTHER); IPR023210 (SUPERFAMILY); IPR000209 (SUPERFAMILY)	F	308	0.79	2e-101	0.5	gi|74638750|Q9P7U2.1	20.8041	40.6355	34.4956	F	F
Tve|g3135.t1	31310	scaffold_11:1656873-1658506	putative aryl-alcohol dehydrogenase	Aldo keto reductase	0	-	IPR023210 (G3DSA:3.20.20.GENE3D); IPR023210 (PFAM); IPR001395 (PANTHER); PTHR11732:SF255 (PANTHER); PTHR11732:SF255 (PANTHER); IPR001395 (PANTHER); IPR023210 (SUPERFAMILY)	F	311	0.99	7e-104	0.51	gi|74638750|Q9P7U2.1	85.3476	238.309	198.718	F	F
Pos|g1172.t1	1099550	scaffold_01:3040048-3041528	aryl-alcohol dehydrogenase	Aldo keto reductase	0	-	IPR023210 (G3DSA:3.20.20.GENE3D); IPR023210 (PFAM); PTHR11732:SF217 (PANTHER); IPR001395 (PANTHER); IPR023210 (SUPERFAMILY)	F	486	0.98	2e-171	0.6	gi|2492798|Q01752.1	22.7618	29.4775	15.236	F	F
Pos|g1185.t1	1061253	scaffold_01:3077080-3078569	aryl-alcohol dehydrogenase	Aldo keto reductase	0	-	IPR023210 (G3DSA:3.20.20.GENE3D); IPR023210 (PFAM); IPR001395 (PANTHER); PTHR11732:SF217 (PANTHER); IPR023210 (SUPERFAMILY)	F	533	0.99	0	0.66	gi|2492798|Q01752.1	4022.66	6806.01	3788.73	F	F
[truncated: 7 more rows]

## Sheet: CYP450 (IPR001128)
Table S3. Functional annotation and expression of all CAZY family genes in wood-decaying fungi.
[truncated: 714 more rows]

## Sheet: Glycoside Hydrolase and Expan
Table S3. Functional annotation and expression of all CAZY family genes in wood-decaying fungi.
[truncated: 943 more rows]

## Sheet: Carbohydrate Esterase
Table S3. Functional annotation and expression of all CAZY family genes in wood-decaying fungi.
[truncated: 149 more rows]

[truncated: 3 more sheets: Polysaccharide Lyase, Sugar Transporter, LOX REFERENCE PROTEINS]
